# Supplementary material for: Reduction of H3K9 methylation by G9a inhibitors improves the development of mouse SCNT embryos
Source: Stem Cell Reports. 2024 May 9;19(6):906–21. doi: 10.1016/j.stemcr.2024.04.003 (PMC11390627; doi:10.1016/j.stemcr.2024.04.003)
Supplement: Table S1. Gene expression levels in all samples analyzed in this study, related to Figures 2 and 5 [file mmc2.xlsx]

## Sheet: Table S1. Gene expression level
Chr	Start	End	Geneid	Length	Strand	gene_name	IVF-rep1	IVF-rep2	IVF-rep3	IVF-rep4	SCNT-cont-rep1	SCNT-cont-rep2	SCNT-L-cont-rep1	SCNT-L-cont-rep2	SCNT-Kdm3a-rep1	SCNT-Kdm3a-rep2	SCNT-Kdm4d-rep1	SCNT-Kdm4d-rep2	SCNT-LT-rep1	SCNT-LT-rep2	SCNT-LG-R701-rep1	SCNT-LG-R701-rep2	SCNT-LG-R701-rep3	SCNT-LG-A366-rep1	SCNT-LG-A366-rep2	SCNT-LTG-R701-rep1	SCNT-LTG-R701-rep2	SCNT-LTG-A366-rep1	SCNT-LTG-A366-rep2	SCNT-LTG-UNC0638-rep1	SCNT-LTG-UNC0638-rep2
chr3	108107280	108146146	ENSMUSG00000000001.4	3262	-	Gnai3	113.738	115.251	103.927	106.779	153.645	106.562	133.751	132.25	91.473	106.994	136.817	110.132	120.4	146.31	146.571	114.968	135.291	122.425	128.18	138.814	140.48	144.208	147.433	117.591	123.784
chr16	18780447	18811987	ENSMUSG00000000028.15	2252	-	Cdc45	383.972	345.43	387.193	362.865	272.542	366.06	415.87	291.736	400.508	463.044	451.802	470.185	357.897	429.748	402.76	550.777	519.753	313.93	293.565	500.974	393.979	457.889	457.437	509.478	497.526
chr7	142575529	142578143	ENSMUSG00000000031.16	2460	-	H19	0	0	0	0.152658	0.548045	0.0970484	0	0	0.159249	0.0826784	0	0.138424	0	0.0817225	0	0	0	0	0.0895512	0.479556	0.069951	0.224878	0.0728658	0.613584	0
chr11	108343354	108414396	ENSMUSG00000000049.11	1594	+	Apoh	2.66311	3.91637	2.58183	3.41613	0	0.149774	0	0	0.0819223	1.02077	0	0	0	1.51346	0	0	0.695201	0	2.07305	1.23349	0	1.61958	0	0.828569	0.237187
chr11	121237253	121255856	ENSMUSG00000000056.7	4395	+	Narf	10.1416	17.7551	11.1196	23.327	13.9574	16.6764	19.3222	9.45726	6.15038	17.6317	15.9501	10.6535	9.38969	14.8205	47.5216	41.2928	50.3017	14.0946	20.9519	7.9184	11.472	9.85985	13.7853	16.3992	13.2907
chr6	17281185	17289115	ENSMUSG00000000058.6	3335	+	Cav2	4.32773	0	0.205669	0.900843	4.44681	1.21696	1.59792	0.804075	1.33129	0.182958	0.238861	0.0510529	1.09431	4.15939	0.487836	0.16076	1.82753	0.23712	1.38717	0	0.25799	1.99053	0.752473	1.3578	0
chr13	5861482	5870394	ENSMUSG00000000078.7	4293	+	Klf6	6.42731	4.40286	4.99291	5.24862	8.79323	9.84319	16.1774	4.29442	4.50185	3.8849	3.71116	2.53826	0.653931	3.18438	7.10575	5.12032	4.90446	1.90346	1.12893	0.961793	0.32067	1.1168	0.62631	3.12044	5.68038
chr4	120405281	120530186	ENSMUSG00000000085.16	7731	+	Scmh1	4.17306	6.01131	5.16803	3.49745	9.41693	4.94092	6.75969	13.4843	5.38822	5.20903	5.30655	5.52783	8.71502	5.46085	9.25948	7.1776	5.23185	10.0925	8.52004	3.6114	1.98099	2.81454	3.08372	3.39233	4.4258
chr9	57521279	57532426	ENSMUSG00000000088.7	645	+	Cox5a	49.3604	10.754	33.7636	51.5274	16.7218	24.7993	66.8964	107.575	7.89579	8.19862	15.7468	26.9251	77.9088	63.5839	12.9272	6.23413	14.174	93.9963	58.0625	51.2121	140.598	18.583	34.1825	62.8923	24.6189
chr11	85832551	85841948	ENSMUSG00000000093.6	3626	+	Tbx2	0.468284	0	0.189163	0.103568	0	0	0.0948181	0.0924431	0	0	0.109846	0.0469557	0	0.16633	0.168257	0	0	0.290787	0.121509	0.108449	0	0	0	0	0
chr11	85886422	85916097	ENSMUSG00000000094.12	3401	+	Tbx4	11.2334	19.5282	17.1426	17.612	23.7846	16.2856	27.2946	43.7602	26.3779	18.9574	17.0399	17.2214	35.9067	27.1321	45.9832	36.415	41.9507	32.7851	46.5076	18.9623	12.9022	17.7297	24.1916	18.6957	21.8997
chr11	95568818	95587735	ENSMUSG00000000120.6	3446	-	Ngfr	0.123186	0.30193	0.149283	0.217956	0	0	0	0	0	0	0	0.0494085	0	0.0583393	0	0	0	0.076494	0	0	0	0	0	0	0
chr11	103774150	103817957	ENSMUSG00000000125.5	3076	+	Wnt3	0.552015	1.07112	1.05918	0.915651	0.219147	0.620908	0.27943	0	0	0	0	0.0553516	0	0.457497	0	0.0871481	0	0	0.214853	0	0	0	0.174821	0	0
chr11	59306928	59333552	ENSMUSG00000000126.11	3329	+	Wnt9a	0	0.0520902	0	0	0	0	0	0	0	0	0	0	0	0	0	0	0	0.237547	0.0661748	0	0	0	0	0	0.0567852
chr17	63863062	64139496	ENSMUSG00000000127.15	4680	+	Fer	13.3336	19.0082	16.0118	16.3696	20.8134	15.5588	20.1291	18.9087	12.3609	12.7335	12.9363	10.0047	7.31825	11.5124	24.4648	14.0335	18.0548	9.29353	10.4029	6.764	5.25798	4.96462	8.23477	8.90975	9.00757
chr7	126101715	126200501	ENSMUSG00000000131.15	6500	-	Xpo6	39.4458	35.7755	39.7034	30.1587	51.6461	38.7859	46.1499	78.8491	27.6638	27.2854	24.1738	23.4437	80.4191	44.321	45.6167	38.0244	42.0671	46.1905	54.6673	33.1226	32.3509	35.6602	41.3654	28.9692	31.3803
chr11	108920349	108950783	ENSMUSG00000000142.15	5506	+	Axin2	3.3152	6.92877	4.79611	5.38823	8.14155	3.29534	3.9339	17.2287	2.91716	2.95516	3.11059	4.20552	16.7746	6.86433	5.54032	5.745	6.74228	10.6282	13.2434	2.46397	3.25032	4.21984	3.58109	3.9065	4.73796
chr5	140705011	140719379	ENSMUSG00000000148.17	4068	+	Brat1	12.7308	14.2376	12.4771	10.1547	6.79398	8.33357	5.66256	12.2774	7.15838	7.89957	9.25255	8.78931	19.1848	12.3548	5.79905	7.11684	7.76359	14.45	14.7297	8.79658	8.07944	11.287	14.1003	9.6472	16.3108
chr5	140758408	140830431	ENSMUSG00000000149.10	3416	-	Gna12	49.4586	68.6831	50.0976	51.9444	88.0113	48.0833	41.7685	158.67	45.8344	34.176	27.6921	36.1357	119.41	50.9067	46.4362	37.2752	50.4442	73.9248	92.4778	36.6644	34.0028	44.9664	47.8559	25.4073	31.5432
chr7	143473736	143499334	ENSMUSG00000000154.16	1699	+	Slc22a18	0	0	1.00928	0	0	0.281035	0	0	0	0.119711	0	0	0	0	0.478791	0	0	0	0	0	0	0	0.738522	0.111052	0
chr16	96422288	96443619	ENSMUSG00000000157.16	2901	-	Itgb2l	0	0.119551	0	0	0.232367	0	0	0	0	0	0	0.176072	1.06448	0	0.0701022	0	0	0	0	0	0	0	0.061789	0	0
chr16	96361668	96422121	ENSMUSG00000000159.16	2523	+	Igsf5	0	0.137462	0.0679653	0	0.53436	0.946251	0	0.398572	1.03515	0	0	0	0.333808	0.0796818	0.241815	0	0.21961	1.14926	0.34926	0.779302	0	0	0.0710463	0	0
chr9	50617321	50625000	ENSMUSG00000000167.14	1888	+	Pih1d2	4.04713	1.9288	2.72473	5.17162	16.0669	15.1741	7.64832	12.4279	15.1472	13.1427	10.0208	14.97	4.75818	7.77316	7.86322	3.54962	9.24436	11.0298	6.06747	8.53955	14.7653	12.5994	7.50039	9.69368	11.2141
chr9	50634633	50659780	ENSMUSG00000000168.9	4230	-	Dlat	14.451	15.0861	12.4047	17.7116	14.1831	12.1909	12.8014	9.3507	14.4785	6.15455	9.36901	8.6137	14.7335	6.22598	17.5482	16.8572	13.7536	17.4486	10.6242	8.45969	7.60729	7.19292	5.63599	7.27053	10.4574
chr9	50596357	50603812	ENSMUSG00000000171.5	1231	-	Sdhd	44.1397	31.2726	44.0183	46.0653	95.83	118.885	114.231	74.0651	102.579	140.604	111.951	169.847	85.5197	118.075	103.253	98.8649	135.706	90.7926	96.9946	188.312	188.714	178.708	205.023	165.226	114.866
chr6	127072902	127081408	ENSMUSG00000000182.9	1814	+	Fgf23	0	0.0955944	0.283588	0	0.743215	0	0.473829	0.554353	0.575895	0	0	0.0938597	0	0	0	0	0	0	0.850094	0	0	0.101654	0.0988147	0.104012	0
chr6	127015586	127028187	ENSMUSG00000000183.6	4657	+	Fgf6	0.546918	0.0744721	0	0.241919	0.289498	0.666439	0.33222	0	0	0.218369	0.513164	0.292483	0.241128	0.215844	0.087338	0	0	0.0566026	0.0946085	0	0.480359	0	0	0	0
chr6	127125162	127152193	ENSMUSG00000000184.12	6926	-	Ccnd2	0.735488	0.325485	1.08937	0.542216	8.22424	13.7191	13.7008	9.67944	0.810731	1.08654	0.57508	1.05707	1.21599	4.06371	7.19388	1.58689	1.87998	1.8649	3.65781	1.27748	1.41619	0.346116	0.336449	0.73553	0.709643
chr2	31152316	31218775	ENSMUSG00000000194.13	6624	+	Gpr107	13.0093	8.19396	9.44881	9.29776	7.32713	10.452	10.225	11.3858	7.25468	8.44383	11.2744	6.70867	12.2058	13.6878	12.0043	8.57946	10.9995	11.3414	8.71339	10.5373	10.0016	8.90822	12.9891	8.20335	5.8789
chr14	123276634	123627144	ENSMUSG00000000197.8	7309	-	Nalcn	0.058079	0.332154	0.609986	0.308282	1.01451	0.130655	0.611511	0.733778	0.267993	0.278272	0.463203	0.465896	1.49796	1.04521	0.612131	0.40344	1.13711	0.324584	1.05491	0.484215	0.494413	0.454126	0.122623	0.206515	0.232773
chr11	114791217	114795945	ENSMUSG00000000202.9	3187	-	Btbd17	0	0	0	0	0.211514	0	0	2.20872	0	0	0.187465	0.0534238	0.616608	0.315402	0.319057	0.0841129	0.521564	0.248131	0.483863	0	0.269971	0.0578601	0.168732	0	0.118631
chr11	83175186	83190216	ENSMUSG00000000204.16	3964	+	Slfn4	0	0	0	0	0	0.0602268	0	0	0	0	0	0	0	0	0	0	0	0	0	0	0	0	0	0	0.0953773
chr7	142892752	142931128	ENSMUSG00000000214.11	2364	-	Th	40.4029	52.9614	40.2578	46.5452	57.6004	72.9144	76.8628	41.6872	42.9757	50.1589	33.5287	41.413	40.2574	32.7408	110.286	88.4487	101.252	37.4657	36.716	25.5337	23.7301	28.7053	32.3014	23.7842	35.9844
chr7	142678656	142743381	ENSMUSG00000000215.11	1312	-	Ins2	0.970654	2.11473	0.653493	0.286234	0.770689	0.363932	0.262051	0	0	0.155022	0	0	0	0	0.62002	0	0	0	0.335817	0	0	0.281098	0	0.143809	0.576335
chr7	121734479	121768475	ENSMUSG00000000216.8	2991	+	Scnn1g	0.851553	0	0.745301	0	0	0	0	0	0	0	0	0.113849	0	0.0672141	0	0	0	0	0	0	0	0	0	0	0
chr7	143005046	143019644	ENSMUSG00000000244.17	2195	+	Tspan32	0	0	0	0.598809	0	0.108765	0	0	0	0	0.090729	0	0.127896	0	0	0	0	0.240181	0	0	0	0	0.244988	0.0859576	0
chr2	38339281	38369733	ENSMUSG00000000247.11	3566	+	Lhx2	1.78561	4.57105	1.49068	4.52837	0.94517	0	0.43386	0.563991	0.292954	0.741462	0.72601	0.57295	0.15745	0.507385	0	0.451039	0.310754	0.739199	1.0502	0.220547	0.289533	0.0517107	0.150799	0.26455	0.159034
chr6	128934381	128984707	ENSMUSG00000000248.16	2664	+	Clec2g	1.43412	0.585839	0.965521	0.140968	0	0	0.064529	0	0	0.610777	0	0.63912	0	0	0	0.201252	0	0	1.65387	0	0.0645943	0	0	0	0
chr13	45507444	45553800	ENSMUSG00000000253.13	2107	+	Gmpr	9.87208	8.72391	8.38257	8.377	8.63815	7.81822	12.8093	6.04535	4.21439	2.60631	7.93954	3.2323	8.79372	4.67529	16.2153	14.3767	8.94093	3.87828	5.33227	4.94578	3.67516	4.02582	4.1686	3.761	3.85792
chr11	55514238	55608198	ENSMUSG00000000263.15	2414	-	Glra1	0.175849	0.359172	0.355171	0.155567	1.67547	0.296693	0.854541	1.38856	0.757323	0	0	0.141062	0.697761	0.416399	0.421223	0.222094	0.229526	0.218391	1.27761	0.0814491	0.142568	0	0	0	0.234927
chr11	88999376	89020293	ENSMUSG00000000275.16	5754	+	Trim25	12.0253	11.7233	12.6953	14.2932	8.55213	10.8291	11.0242	12.6996	2.22406	4.38307	9.10263	5.35581	9.95298	8.6648	12.759	10.3891	9.82197	13.0562	9.49485	5.97987	7.26717	8.8771	6.63542	5.60719	7.75338
chr11	89035179	89066850	ENSMUSG00000000276.11	8387	-	Dgke	52.3855	46.3759	44.1827	44.0823	37.0523	38.4567	48.5975	62.3877	33.7398	38.3158	38.0634	36.9472	90.844	58.2234	32.7588	34.1357	40.6951	73.1676	66.9529	47.0505	52.5245	43.731	48.045	36.7366	41.8331
chr11	88924020	88955465	ENSMUSG00000000278.10	2097	-	Scpep1	310.53	239.315	208.11	256	223.091	295.435	367.174	267.264	254.069	378.844	309.409	307.721	299.341	387.694	368.523	345.279	352.341	272.397	220.716	278.941	269.238	268.027	292.339	345.503	366.898
chr11	74830920	74845725	ENSMUSG00000000282.12	4590	+	Mnt	1.57222	3.55128	3.36228	2.53632	5.28702	3.17279	1.98496	5.69619	2.19063	2.52574	1.38841	1.2241	6.78896	2.84693	2.52547	3.03693	1.32785	4.42202	4.41552	2.31315	2.77426	3.17377	2.77271	1.68535	2.26516
chr10	77530252	77565708	ENSMUSG00000000290.13	3052	+	Itgb2	1.11271	0.852269	0.561849	0.799804	2.31914	1.6427	0.73223	3.95385	0.470651	0.399847	0.848281	0.725229	1.6557	1.97612	2.26555	1.66884	1.08927	0.777321	1.80452	1.61057	2.31168	0.543775	1.40957	0.185462	0.495512
chr10	31313383	31328204	ENSMUSG00000000295.13	928	+	Hddc2	7.77639	6.16646	7.94557	7.4865	17.4335	14.4067	17.4128	26.368	11.2573	3.5067	8.36946	7.52233	6.95781	7.14896	14.0253	10.1103	13.1354	33.8019	15.1928	8.26304	15.0199	12.5185	9.07839	8.33594	9.37041
chr10	31332376	31445958	ENSMUSG00000000296.8	1323	-	Tpd52l1	16.3639	21.889	17.4976	18.8763	15.7951	20.5716	23.1286	15.2018	15.0029	6.30305	10.236	12.8694	4.45607	10.6369	23.2112	15.1966	18.0085	7.17274	4.49583	8.91692	5.07263	4.46017	8.26473	7.27326	7.85872
chr11	59970614	60046489	ENSMUSG00000000301.16	2104	-	Pemt	137.599	152.804	146.048	142.88	172.689	254.171	229.752	338.704	261.417	301.603	177.096	217.035	324.23	312.926	180.846	189.202	175.518	303.439	189.513	220.635	199.969	172.744	174.649	168.141	175.471
chr8	106603351	106670246	ENSMUSG00000000303.12	4574	+	Cdh1	11.8793	21.1168	17.4701	21.4289	25.3486	11.6916	18.1526	40.3792	5.42435	5.02469	7.00988	5.47189	39.2191	16.0425	17.918	14.1242	11.2051	21.4382	36.0256	6.49089	8.27666	6.45038	9.60127	4.49624	7.14988
chr2	179442431	179899373	ENSMUSG00000000305.12	7144	+	Cdh4	3.2087	5.97122	4.05648	3.33801	5.28406	6.54995	3.58537	9.85327	3.56438	1.93595	3.84697	2.35945	8.13433	4.78392	4.75395	2.66417	4.53715	7.89614	7.27741	3.79805	2.28829	2.24564	3.11128	1.79592	2.88426
chr2	121357714	121363737	ENSMUSG00000000308.14	2118	+	Ckmt1	1.20255	1.14623	1.29538	2.30501	0.31827	2.02894	2.0291	1.74088	1.47971	0.480144	0.282082	0.723491	1.06037	0.949185	2.49647	2.53133	2.87763	0.124456	0.312034	0.835487	1.0562	0	1.43874	0.801744	0.624771
chr11	70224128	70229739	ENSMUSG00000000317.11	3389	-	Bcl6b	0.125258	0.409344	0.809567	0.0554056	0.29836	1.40891	0.91304	0.494539	0.500913	0.120029	0.235055	0.200958	0.165673	0.355923	0.84011	0.553695	0.40873	0.233342	0.390019	0.116033	0.0507758	0.326468	0.211567	0	0
chr11	70156197	70170834	ENSMUSG00000000318.16	2720	+	Clec10a	14.5141	12.6231	9.26729	19.3292	9.41751	16.0622	12.5137	24.4005	10.3219	6.0568	5.27162	5.94663	17.3394	19.3646	18.3927	11.8265	15.1759	23.1618	21.8676	10.9875	9.80599	7.45736	12.6529	16.7867	17.0273
chr11	70241457	70255353	ENSMUSG00000000320.10	4085	-	Alox12	46.139	49.6665	45.755	44.9544	9.90104	18.3511	19.9048	17.9703	41.6846	43.9638	28.2759	32.8019	28.6574	37.796	30.1192	40.6203	55.3397	26.5857	29.3908	51.7897	56.6998	58.0511	57.7461	56.1181	53.2638
chr16	18348182	18407076	ENSMUSG00000000325.16	5451	+	Arvcf	0.778755	1.27249	1.44706	1.89457	3.27711	4.9053	4.0682	7.1332	1.62901	1.26861	5.04178	4.654	7.41616	5.08955	4.21582	4.32764	4.21833	8.80112	2.6269	3.24631	3.34625	3.6535	2.89378	3.21903	2.705
chr16	18406886	18426852	ENSMUSG00000000326.13	2532	-	Comt	12.4064	19.5187	21.333	16.389	27.688	37.6212	40.2606	60.7647	15.4205	20.4031	23.0454	18.9628	45.1257	36.841	31.5652	37.161	31.949	45.2864	36.0199	28.0328	33.913	25.1256	27.114	18.8528	19.7848
chr3	116488963	116508208	ENSMUSG00000000339.14	1609	-	Rtca	23.2169	19.1838	20.5687	20.8892	32.6783	37.8362	37.5008	27.0826	28.8113	24.6494	29.953	21.3753	28.4397	33.1106	44.364	36.8197	43.3893	27.523	23.5493	20.0406	20.7479	27.0469	20.1642	20.2866	22.5577
chr3	116513070	116549981	ENSMUSG00000000340.10	3301	+	Dbt	76.2581	77.3272	74.5956	67.1215	86.9932	82.5208	87.3326	69.4565	128.448	113.74	97.3127	103.57	90.9128	96.4687	71.0951	94.2013	98.864	86.4819	91.5619	112.455	108.169	117.366	124.297	94.4814	87.3319
chr15	100615349	100620761	ENSMUSG00000000346.9	2900	+	Dazap2	284.415	308.427	279.625	324.129	135.981	210.584	188.444	115.123	77.585	104.57	154.17	114.31	116.552	125.059	492.498	287.664	379.541	120.346	124.049	126.175	124.787	145.867	132.83	197.07	198.033
chr2	152626951	152635194	ENSMUSG00000000359.3	1663	+	Rem1	0	0	0	0.11291	1.21605	0.574237	0.103371	1.6125	0.314093	0.122302	0.359261	0.102382	0	0	0.366867	0.32239	0.333178	0.317015	0.794814	0	0.206951	0	0	0	0.113673
chr14	56402581	56525032	ENSMUSG00000000365.9	5948	+	Rnf17	90.2097	69.2992	78.5886	64.8417	11.7298	7.9874	6.82072	2.53597	14.8411	7.48859	26.5511	10.8775	19.7287	14.5674	3.52165	3.78576	13.1812	10.1486	6.18517	23.2385	29.3646	20.6784	11.3312	24.457	19.1326
chr10	78186725	78244641	ENSMUSG00000000374.8	5047	-	Trappc10	11.523	17.4886	13.2846	13.4679	23.2401	14.7113	8.95801	33.8719	9.34038	9.10756	9.43073	10.0531	40.3272	18.7614	12.169	11.8976	13.9973	22.4061	31.6891	11.0639	11.7288	10.0841	16.6926	8.78524	12.0981
chr11	6546887	6596744	ENSMUSG00000000378.15	3179	+	Ccm2	5.07423	5.07297	4.42311	5.37497	13.2529	11.5652	14.7625	17.7142	5.29895	9.9807	10.2739	9.74759	16.4254	17.454	20.407	16.2746	15.6863	9.20397	11.5033	12.5553	13.316	12.8193	14.6039	13.0572	11.6551
chr11	6635482	6638637	ENSMUSG00000000381.10	1008	-	Wap	0	0.516096	0	0	0	0	0.170541	0	0	0	0	0	0	0.199442	0.403505	0	0.274839	0	0.218547	0	0.682855	0	0	0	0
chr11	6615598	6626067	ENSMUSG00000000384.15	2913	-	Tbrg4	30.0195	23.3949	30.0216	30.747	29.2733	35.3232	29.9196	50.0554	34.1142	36.0975	29.4658	31.9715	42.7893	41.6844	28.2745	36.0736	30.243	37.3725	44.4676	25.4463	20.262	16.9651	28.7981	17.7472	19.5333
chr16	97564682	97611195	ENSMUSG00000000385.8	3645	-	Tmprss2	0	0.380594	0	0.206057	0	0	0	0	0	0	0	0	0	0	0	0.147088	0.456029	0	0.0604378	0	0	0.0505899	0	0.310579	0
chr16	97447035	97462907	ENSMUSG00000000386.16	3646	-	Mx1	0.698573	0.0475612	0	0.618002	1.66398	0	0.424341	0	0	0.0557841	0	0.326887	0.30799	0.0551391	0.27889	0.294095	0.37992	0	0.0604213	0.431416	0.519164	0	0.294981	0	0
chr2	62500943	62574075	ENSMUSG00000000392.17	2882	-	Fap	0	0	0	0	0.233899	0.082838	0.596479	0	0.815585	0.352861	0	0	0	0.558049	0.352822	0	0	0.274391	0.687947	0	0.537375	0.511867	0.0621963	0	0.131185
chr2	62474530	62483650	ENSMUSG00000000394.15	1494	-	Gcg	0	0	0	0	0	0	0	0	0.0874058	0	0	0	0	0	0	0	0	0	0	0	0	0.123427	0.23996	0	0
chr6	126821721	126849125	ENSMUSG00000000399.10	1513	-	Ndufa9	112.508	117.477	138.836	129.937	224.104	324.262	328.358	224.647	225.609	213.605	234.031	227.878	151.963	201.17	263.046	280.116	267.333	206.628	179.673	215.981	193.689	180.256	187.424	319.117	290.366
chr4	129548344	129573641	ENSMUSG00000000409.14	2317	-	Lck	28.7641	34.9511	26.2728	34.604	34.7667	38.3301	40.5836	48.4642	43.9602	43.5394	35.7559	39.3872	40.4682	35.3138	44.939	43.386	39.9355	32.3098	36.0346	56.8554	43.8925	48.3086	58.2543	71.4969	66.82
chr4	129489014	129491022	ENSMUSG00000000411.7	1280	-	Tssk3	0.33164	0	0	0.733475	0	1.86515	1.07441	3.92811	0.612113	0.476693	0	0.266034	0	0.942362	0.476641	0.418856	0.432871	0.617808	1.20474	0	0	0	0	1.47404	0.147686
chr6	18366565	18514821	ENSMUSG00000000416.16	5928	-	Cttnbp2	2.72115	2.48645	3.29762	2.72405	7.05026	1.44983	3.47986	2.31835	2.88572	3.80839	2.35164	2.69983	0.80507	3.18784	10.086	7.50662	5.14071	4.669	3.1216	1.39304	1.77072	1.92861	2.90283	1.52775	3.22079
chr18	24205344	24286818	ENSMUSG00000000420.15	5519	+	Galnt1	2.92281	11.3113	6.4626	6.32816	20.6418	19.5525	12.7083	25.3267	11.1679	11.2032	11.944	11.723	19.3293	12.7492	11.2388	11.3172	12.2983	21.7795	17.9222	13.5378	12.4718	7.3172	13.0889	5.74338	10.3099
chr10	107482908	107486134	ENSMUSG00000000435.1	2083	-	Myf5	0	0	0	0	0	0	0.0825277	0	0.0626904	0	0	0.163477	0	0	0	0	0	0	0	0	0	0	0	0	0
chr6	115601902	115622624	ENSMUSG00000000439.9	6230	+	Mkrn2	169.527	159.714	153.943	161.156	102.088	104.386	128.17	72.0973	146.975	128.889	153.438	153.208	90.0327	130.464	146.6	168.801	159.686	101.547	98.1961	131.005	129.294	122.894	143.083	169.597	157.997
chr6	115360951	115490399	ENSMUSG00000000440.12	2560	+	Pparg	2.98476	7.45114	6.89925	6.38123	0.789956	3.45053	3.76043	0.916559	1.0712	0.63559	0.855724	1.19715	0.657967	1.02089	6.75241	5.02627	9.19851	0.308904	0	0.230412	0.201655	0.936407	0.700195	0.442212	1.18149
chr6	115618569	115676635	ENSMUSG00000000441.17	3426	-	Raf1	48.6948	50.8178	40.3415	41.5439	17.118	27.8738	29.8551	17.4155	17.4951	22.5592	24.1817	23.5066	14.1759	18.6015	52.5334	39.5138	47.305	16.773	11.6385	30.4741	19.2371	21.691	25.8986	19.5506	18.7603
chr7	127214462	127232646	ENSMUSG00000000486.13	1706	-	Sept1	3.98124	5.48889	2.9149	3.85225	2.17323	4.47811	5.74361	4.91206	1.37779	2.50361	3.03511	1.59683	4.27846	3.06387	4.64906	3.61404	5.52126	4.32635	5.68172	3.22702	3.12688	4.75593	4.62309	5.41921	5.20796
chr15	79995874	80014808	ENSMUSG00000000489.7	3058	-	Pdgfb	0	0.226826	0.392523	0.67543	2.64524	2.96667	0.899438	5.26146	0.725942	0.798125	0.195373	0.22271	1.65245	2.10373	2.72663	0.876611	3.53318	1.89639	1.87302	1.22163	0.956622	1.98993	0.762017	0	0.24727
chr15	101128522	101145336	ENSMUSG00000000530.16	4173	+	Acvrl1	1.01725	0.747987	0.780746	0.71994	1.45384	0.343263	0.659114	1.52619	0.813609	0.536132	1.00219	0.979218	0.403642	0.481757	1.31582	0.642386	0.995821	0.379005	1.26698	1.22503	0.618545	0.309322	1.11682	0.316496	0.362402
chr15	101224188	101232756	ENSMUSG00000000531.5	2033	+	Grasp	1.46163	1.02356	0.590426	1.57013	0.99473	0.352296	0.676459	0.164879	0.192697	0	0.0979588	0.669991	0.552352	0.098887	0.700229	0.923007	1.3627	0.907618	2.709	0.193426	0.761788	0	0.17634	0.278422	0.650893
chr15	101174067	101213684	ENSMUSG00000000532.11	4418	+	Acvr1b	0.768672	1.13826	1.31965	0.765018	1.98353	0.162113	1.75096	3.56595	0.266016	1.28902	2.1637	1.34884	1.20732	0.54605	0.828565	1.82029	1.25413	1.55128	1.94467	1.64664	0.545294	1.21041	0.527444	0.384358	0.256729
chr11	60226714	60352905	ENSMUSG00000000538.18	8764	-	Tom1l2	7.74987	11.2585	8.13946	7.97013	11.1529	6.7285	9.14055	18.5499	8.41854	7.03181	7.70332	8.08179	16.6889	10.6666	12.3913	12.3879	11.8857	12.813	15.1824	8.74955	6.34204	7.91128	10.7174	6.58776	7.31217
chr1	166130238	166166510	ENSMUSG00000000544.14	2742	+	Gpa33	2.01258	3.3518	1.37581	1.36958	1.35212	2.26375	3.44813	5.25658	0.333366	0.148351	1.45259	1.11769	1.84288	1.2464	0.296669	1.0754	0.808278	0.480668	2.7316	0.430236	0.690326	0.134501	0.784463	1.44501	0.482591
chr15	103313895	103340093	ENSMUSG00000000552.10	2515	-	Zfp385a	1.01272	2.34429	2.5909	2.31445	9.51507	5.03108	3.89606	22.9241	4.62107	1.94089	3.1674	1.76016	10.9391	6.07508	6.87323	5.64914	5.06709	9.43294	16.7302	2.42352	3.48948	2.85949	3.42107	2.02556	2.85624
chr15	103344286	103366763	ENSMUSG00000000555.8	4442	-	Itga5	0.286695	0.546537	0.694862	0.338171	0.379387	0.64495	0.696599	0.905535	0.558555	0.0457877	0.179334	0.11499	0.252798	0.543099	0.274696	0.120697	0.124735	0.296711	0.495938	0.177054	0.309913	0.166052	0.161414	0	0.425569
chr5	70957597	71095849	ENSMUSG00000000560.9	6292	-	Gabra2	0.0674665	0.0551202	0.0272531	0	0.857083	0	0.163927	0	0	0.06465	0.0316513	0.08118	0.17847	0.159756	0.193929	0	0.396271	0	0	0.0312489	0.0546978	0.0586142	0	0.0299868	0.120177
chr3	105959369	105970037	ENSMUSG00000000561.14	4442	+	Wdr77	143.921	135.385	131.522	150.063	165.185	177.953	181.116	133.415	215.69	222.711	207.713	227.028	207.232	237.425	177.637	248.273	208.682	197.966	194.259	225.655	234.178	219.396	251.402	215.819	223.552
chr3	105870858	105908926	ENSMUSG00000000562.5	2524	+	Adora3	0	0	0	0	0	0.756701	0	0	0	0	0	0.067457	0.111225	0	0	0	0.329284	0.417747	0	0.0778994	0	0	0	0	0
chr3	105942698	105960099	ENSMUSG00000000563.17	1771	-	Atp5pb	341.565	347.698	361.059	332.705	683.421	711.499	663.16	476.963	587.887	570.43	565.515	543.183	433.067	551.689	577.258	603.19	569.092	557.262	509.131	633.596	610.488	628.169	614.875	677.149	665.742
chr11	112782224	112787760	ENSMUSG00000000567.5	4135	+	Sox9	0.71862	0.209683	0.124409	0.726557	0.163022	0.75057	0	0.0810638	0.0631604	0.0983743	0	0.0411757	0.882594	0.437566	0	0.194487	0.0669982	0.0637481	0.90569	0.618146	0.457769	0.312165	0.997037	0.0456293	0.0457165
chr5	99955935	99978938	ENSMUSG00000000568.15	7150	-	Hnrnpd	30.5165	35.4577	31.4413	35.1904	64.4869	59.4343	48.8066	77.2129	51.8136	40.7062	36.6826	32.9093	80.3327	59.4396	33.1644	37.5295	34.0194	69.3835	63.932	30.2489	26.8107	32.8568	46.1036	33.8299	43.0689
chr17	6601671	6609679	ENSMUSG00000000579.14	2589	+	Dynlt1c	2.13151	3.14801	1.85452	3.19114	5.59794	9.03686	6.83902	2.45994	7.06133	6.04903	5.53836	5.98447	3.90358	3.80488	9.26893	10.2506	9.09547	4.78529	3.99919	5.61983	5.25078	6.26776	4.63876	3.78957	4.38095
chr11	17257579	17269176	ENSMUSG00000000581.8	3995	+	C1d	423.968	417.265	512.412	390.72	403.698	486.084	406.548	313.803	575.518	554.928	352.538	405.176	281.576	333.687	321.772	439.108	435.285	298.767	331.96	462.778	448.655	484.61	406.913	582.844	495.095
chr11	55098115	55113029	ENSMUSG00000000594.7	4127	+	Gm2a	153.774	152.483	106.7	144.183	64.9268	83.3013	108.383	125.974	91.3172	133.063	157.264	140.434	208.832	172.394	66.6226	71.7748	68.5377	186.761	124.427	153.264	233.706	126.761	144.764	107.391	100.817
chr5	3803184	3845564	ENSMUSG00000000600.15	6452	+	Krit1	5.0003	4.54216	5.20914	4.30717	8.20157	11.8777	7.99311	7.22143	5.82893	6.96667	8.58087	12.6667	11.6174	10.7187	5.35839	7.93567	5.32434	4.16724	4.88257	12.4639	8.10789	11.1177	14.3355	8.97766	7.82286
chr7	7282309	7300851	ENSMUSG00000000605.9	5929	-	Clcn4	0.357986	0.818929	0.86765	0.0316697	1.25064	3.74477	0.231952	0.452284	0.99111	0.343041	0.201535	0.430751	1.46782	1.69537	0.445904	0.180852	0.747613	1.11148	0.483024	0.232135	0.08707	0.248811	0.544189	0.0318227	0.0637672
chr14	51410820	51420721	ENSMUSG00000000606.18	4597	+	Vmn2r88	0	0	0	0.0408461	0	0	0	0	0.0284064	0	0.0866436	0	0	0	0	0	0	0	0	0	0	0.0401132	0	0	0
chr11	50850685	50866208	ENSMUSG00000000617.14	5421	+	Grm6	0.783065	0.671753	0.474478	0.415649	0.55957	0.396357	0.0951329	0.742001	0.216797	0	0.183684	0	1.5018	0.296679	0.337631	0.14835	0.102209	0	0.0406375	0.0362697	0.158715	0.74835	0	0.487268	0.104614
chr6	82911885	82939769	ENSMUSG00000000627.15	4190	-	Sema4f	0	0.124159	0.818503	0.268882	0	0.34187	0.123082	0.879997	0	0	0.19012	0	0.469005	0.287882	0	0.31989	0	0.377468	0.262883	0.0469255	0.0821381	0	0.556145	0.495333	0.0902329
chr6	82725025	82774454	ENSMUSG00000000628.10	5969	-	Hk2	3.91145	3.8929	4.88373	4.24675	2.54099	9.39918	3.68636	2.24626	1.15948	1.73778	1.70157	2.45309	4.09176	4.74891	5.00836	3.81735	6.63702	3.84202	2.95253	2.70107	2.88288	3.30555	2.22223	1.35921	1.93187
chr11	77763246	77865980	ENSMUSG00000000631.20	10712	+	Myo18a	2.3777	2.46061	2.40118	2.26123	5.09725	2.91961	2.82443	6.66517	2.25523	2.22148	1.95209	2.20933	4.298	4.22268	3.85394	3.17817	4.03453	3.83881	3.20819	1.00952	1.9277	2.65101	1.50602	1.69091	2.22356
chr11	77930800	77979048	ENSMUSG00000000632.13	4415	+	Sez6	0.288448	0	0.0388395	0.0850598	0.0763415	0.108149	0.194683	0.0759227	0.0887322	0	0.405969	0.0385643	0.0635861	0.227675	0	0.303587	0	0.179115	0	0	0	0	0	0.0427354	0
chr17	83831156	83846812	ENSMUSG00000000673.9	1605	-	Haao	0	0	0	0	0.839994	0	0	0	0.162722	0	0.620406	0	0	0.250514	0.253416	0	0	0	0	0	0	0	0	0	0
chr4	134082448	134095082	ENSMUSG00000000682.7	1187	-	Cd52	6.0796	6.72012	5.63402	5.3784	18.7407	9.05077	9.70316	9.60131	9.13099	8.396	9.22769	64.9776	12.2983	12.5331	7.36711	12.1952	8.16875	12.436	16.1464	15.7361	7.2485	9.78704	2.71819	4.45068	8.91838
chr11	77515121	77538607	ENSMUSG00000000686.11	3035	+	Abhd15	0.279736	0.285681	0.282498	0.061868	0	0.157324	0.0566409	1.54622	0.0860522	0.0670144	0.787414	0.0560993	0.0924984	0	0.9381	0	0.365123	0.521117	0.362926	0	0.0566983	0	0	0.124334	0.124572
chr6	83034173	83052562	ENSMUSG00000000693.10	4505	+	Loxl3	0.0942285	0.269447	0.114191	0.541843	0.0748164	0	0	0.223218	0.231892	0	0	0.377939	0	0.357003	0	0.119009	0.0614955	0.117025	0.0489003	0.0436444	0	0.327459	0.119367	0.167527	0.503542
chr12	105176344	105181145	ENSMUSG00000000701.8	1055	+	Tcl1b5	197.966	202.994	245.268	190.617	171.239	283.771	143.227	78.4778	338.034	236.548	443.038	331.808	92.3358	180.267	535.693	412.138	393.892	92.9465	139.486	115.734	53.8258	173.913	129.468	95.1433	200.506
chr13	23456992	23465901	ENSMUSG00000000706.16	4119	-	Btn1a1	0.824471	0	0.0416306	0.319103	0	0	0.0417347	0	0.634058	0.0493782	0	0	0	0.53688	0.148118	0	0	0	0.37438	0	0	0	0	0	0
chr17	53566861	53672720	ENSMUSG00000000708.14	4762	+	Kat2b	24.0686	19.8462	18.4008	19.5971	25.4803	23.6633	29.7459	21.2579	23.5556	32.6738	17.021	25.3497	26.9414	22.9238	37.1116	42.6702	34.1497	23.1382	22.668	37.0775	27.1742	32.8373	32.673	35.263	25.2871
chr10	128677175	128696264	ENSMUSG00000000711.3	3180	-	Rab5b	12.8151	11.8877	9.16698	9.21133	39.1103	20.4204	32.0565	44.904	23.6119	23.0891	22.5453	17.8293	36.2834	30.1556	27.9469	30.8531	30.7529	41.1976	45.7218	19.2908	17.262	19.8897	19.8979	17.6217	16.8232
chr11	77718627	77725283	ENSMUSG00000000724.10	778	-	Cryba1	2.18252	1.11445	0.66122	5.06833	2.59934	1.84118	0.883831	0.430847	1.00708	2.61425	0.767931	2.84499	0.721678	1.03361	8.88749	2.41192	1.78045	4.74341	14.441	0.252722	2.65418	3.31826	3.91677	0.485031	1.2149
chr10	78041947	78063622	ENSMUSG00000000730.13	2851	+	Dnmt3l	54.1977	59.4855	55.8757	60.592	82.8728	66.4048	87.249	86.886	60.5515	58.4984	60.4925	66.7669	45.0984	60.2195	90.0919	85.5635	95.6173	52.8861	68.1519	77.9989	77.318	69.4654	73.3095	49.0388	61.5981
chr10	78030022	78043610	ENSMUSG00000000731.15	3028	-	Aire	0.560765	0.687219	1.35913	0.682122	0	0.157688	0.567719	0.1107	0.258753	0.0671694	0.591926	0.168687	0.278137	0.331964	0.805944	0.354118	1.00641	0.435268	0.873035	0.1948	0.0568294	0.243593	0.591974	0.186932	0.31215
chr10	78069302	78083913	ENSMUSG00000000732.9	3558	+	Icosl	8.23228	14.2801	9.92809	8.44382	11.557	14.1579	31.0666	31.8429	7.89084	8.63173	8.78769	6.93871	9.62602	9.8315	34.0088	19.815	24.7605	19.781	16.7791	8.56543	8.99572	6.21923	7.8088	6.0453	14.8234
chr8	123062942	123097760	ENSMUSG00000000738.18	3372	+	Spg7	17.121	23.8616	18.5105	26.4503	43.9801	31.2938	25.1842	45.8264	26.7984	24.0665	28.0535	26.7612	41.2108	29.0347	32.6882	40.2261	34.0135	31.9726	29.4642	24.723	25.8221	31.9365	28.2802	22.9971	23.2093
chr8	123140192	123158270	ENSMUSG00000000739.14	3936	-	Sult5a1	7.11813	8.23865	10.1945	8.20537	5.13792	2.48687	2.92623	3.74714	2.22285	1.91194	3.84538	2.20613	1.42649	0.919378	3.82346	3.67776	4.43429	3.34855	3.69399	1.24884	1.53018	1.73344	1.59394	0.862852	2.4014
chr8	123102350	123105244	ENSMUSG00000000740.12	780	+	Rpl13	535.522	161.848	344.492	484.349	339.64	273.632	520.564	744.743	155.864	168.448	256.853	317.385	705.071	611.617	164.779	110.32	123.601	567.074	552.999	487.008	671.109	222.226	351.146	385.336	290.585
chr8	123204264	123212760	ENSMUSG00000000743.9	2152	-	Chmp1a	7.69306	10.7171	13.8647	20.1556	36.336	34.8346	29.1568	42.2114	25.7285	22.0212	21.1921	17.8015	48.2672	32.2295	46.1166	43.5984	35.5308	39.1968	37.9785	32.3433	19.5908	21.5933	20.657	17.8857	23.5419
chr11	75298166	75348324	ENSMUSG00000000751.13	5513	-	Rpa1	11.858	11.7325	11.6951	10.3541	16.9349	18.0148	19.3951	16.2948	9.47464	11.5843	13.0045	10.624	9.62425	17.0661	32.757	27.6674	33.6686	11.8579	15.0247	10.2	6.71088	11.7069	10.437	15.0243	16.5618
chr11	75409769	75422701	ENSMUSG00000000753.15	2288	-	Serpinf1	2.59746	0.606323	0.449676	0.984805	2.06236	1.98254	0.4508	1.17202	0.456588	0	0.783371	0	0	0.615062	0.44442	0.46865	3.39032	0.806463	0	0.343738	0.451257	1.04773	0.783435	0.0824637	0.165243
chr8	12614277	12672248	ENSMUSG00000000759.14	3797	-	Tubgcp3	4.24835	4.93234	4.78707	5.48918	14.7353	6.79058	11.1827	12.7123	7.01585	6.80284	4.87779	8.56464	15.8222	6.88303	6.48074	10.8018	9.19324	5.62324	12.474	7.50846	6.29945	5.7792	7.03403	5.96293	8.46364
chr10	6758506	7038198	ENSMUSG00000000766.18	8037	+	Oprm1	0	0	0.149351	0	0.083874	0.029705	0	0	0	0.0253066	0	0.0635541	0	0	0	0	0.0689405	0.0983943	0.0274102	0	0	0.137663	0	0	0
chr14	70438757	70443447	ENSMUSG00000000776.13	2186	-	Polr3d	36.5077	34.1898	51.3802	45.3533	59.5153	44.5588	46.0825	90.93	38.4106	37.9609	43.8203	46.4987	106.463	90.3104	40.9338	39.7319	46.3841	73.6773	73.8687	61.252	80.5294	60.7357	56.9893	61.1086	44.8814
chr11	52252371	52283331	ENSMUSG00000000782.16	3019	-	Tcf7	24.1848	37.1056	30.7851	32.2175	31.9297	12.4154	26.079	61.1774	20.762	12.4634	17.1511	8.4595	53.0965	22.8406	34.2874	27.97	28.6306	39.3782	46.7737	10.8111	12.3117	15.3311	20.3653	11.2494	17.9082
chr8	70808449	70821424	ENSMUSG00000000791.9	3132	+	Il12rb1	0.677681	0	0.1095	0	0	0.686032	0.713527	0.963215	0	0.064939	0	0.27181	0.0896337	0.0641882	0	0	0.442269	0.168326	0	0.188331	0	0	0	0	0
chr8	70882889	70892757	ENSMUSG00000000792.2	2928	-	Slc5a5	0.579917	0.0592241	0.292822	0.320645	1.61157	0.163073	0.117422	4.1213	0.0891969	0.20839	0	0.116299	0.191757	0	1.18075	0.183106	0.189233	0.27008	1.27904	0.402906	0.470162	0.188935	0.122438	0.322194	0.0645621
chr3	89520164	89667761	ENSMUSG00000000794.9	2884	+	Kcnn3	0	0.360766	0.416205	0.260429	1.63615	0.0827805	0	0	0.588625	0	0.276214	0	0.0973414	0	0.211546	0.1859	0.19212	0.1828	0.534699	0	0.119334	0	0.248613	0	0.131094
chr11	84984442	85140161	ENSMUSG00000000804.14	7266	-	Usp32	70.6915	76.2748	72.1211	67.8875	35.8571	38.2784	40.7405	51.7145	48.686	59.1468	41.0854	49.9349	43.582	52.9016	47.8888	61.1324	63.5211	42.627	39.6872	57.9896	54.3994	63.8777	58.5658	63.126	52.684
chr11	84957788	84966044	ENSMUSG00000000805.18	1848	+	Car4	2.52678	1.3137	2.04139	2.13374	1.45908	2.067	1.20929	0	4.38107	4.62247	1.93977	1.56626	1.82294	1.30544	2.86122	3.4814	3.7478	2.42488	2.98019	4.2558	1.86233	2.29502	1.74594	1.12308	2.35274
chr6	89643988	89675529	ENSMUSG00000000811.13	2836	+	Txnrd3	1.64651	3.2407	2.5395	2.97942	10.6962	2.86218	2.42461	2.95486	0.322316	1.79292	2.94933	1.50089	1.88079	1.34686	4.87621	2.93022	3.32132	6.59925	3.02946	0.554635	1.21354	2.01566	0.189615	1.131	2.53295
chr1	161780689	161788495	ENSMUSG00000000817.10	1937	-	Fasl	0	0	0	0	0	0	0.532489	0	0	0	0	0	0	0	0.104991	0.41518	0	0	0	0	0	0	0	0	0
chr2	181582103	181592803	ENSMUSG00000000823.16	6363	-	Zfp512b	6.53794	7.27644	6.7642	5.69535	5.24402	4.84007	8.88839	4.47775	1.58023	2.94072	3.72448	3.85316	3.13249	3.63339	8.59746	3.3282	4.44096	3.39699	4.18919	2.90462	3.94839	3.30373	3.32414	2.01635	2.02021
chr2	181520485	181555133	ENSMUSG00000000826.16	6953	+	Dnajc5	10.9284	13.8417	14.8467	10.9102	22.3955	14.2838	19.1857	27.9614	10.1793	9.09736	8.96505	9.55012	20.9954	15.1219	16.0868	11.6434	12.9892	18.2354	16.6022	10.2367	16.953	13.5522	19.4125	12.0484	11.5277
chr2	181497142	181517966	ENSMUSG00000000827.18	3805	+	Tpd52l2	240.196	203.943	248.314	239.24	116.394	197.83	222.054	158.041	201.556	232.521	222.179	211.384	131.845	196.071	205.023	205.295	208.888	156.288	161.531	206.436	223.093	219.584	212.367	222.148	213.879
chr11	24078056	24174123	ENSMUSG00000000861.15	7919	+	Bcl11a	0	0.372262	0.17323	0.0237113	0.936362	6.45159	5.1882	1.60848	0.18139	0.0256836	0.47782	0.53751	0.602659	3.35104	0.950191	1.11709	0.874597	0.898744	1.39093	0.496573	0.217299	0.27943	0.271625	0.452691	0.883243
chr11	53602982	53618669	ENSMUSG00000000869.12	1227	-	Il4	0.345965	0.847962	1.53728	0.612125	1.09877	0.972857	0.280204	2.18549	1.06426	0.497283	1.94768	1.38762	1.14398	1.80229	0.331486	2.62169	2.25784	3.65214	2.51356	0.640972	2.2439	1.65314	0.730439	0.768855	2.15691
chr2	154585758	154603708	ENSMUSG00000000876.11	3114	-	Pxmp4	5.86174	3.73101	3.63438	4.52239	7.68478	9.27663	14.1322	19.0527	6.33212	9.53589	9.08135	9.73235	8.11366	10.0067	11.9512	15.9257	17.1703	11.8509	11.5312	14.3959	13.0413	14.6265	12.5486	11.9362	8.68093
chr16	18498713	18566679	ENSMUSG00000000884.17	4025	+	Gnb1l	11.4958	9.2628	9.79866	8.07059	17.8363	18.506	32.8862	12.3253	13.2369	15.3615	22.0673	21.3197	15.3444	11.2881	23.9493	17.849	17.8268	14.9318	10.3991	21.689	11.7997	19.0585	18.4371	16.688	17.3304
chr2	27165233	27183200	ENSMUSG00000000889.8	2692	+	Dbh	0.473068	1.35274	1.08288	0.209253	2.37887	0.266054	3.76761	1.24517	0.873148	0.226659	0.887742	0.252989	0.312852	0.298718	0.679903	1.59327	1.44076	0.293757	0.409168	0	0	0.410996	0.133172	0.911144	1.47466
chr10	75923222	75936496	ENSMUSG00000000901.17	2494	-	Mmp11	0.510625	0.347651	0.687556	0.97875	0.540574	0	0	1.74723	0.209437	0	0.0798517	1.70671	0.33769	0	0	0.322455	0.333245	1.05693	1.23662	0.236509	0	0	0	0.226957	0
chr10	75896769	75921617	ENSMUSG00000000902.13	1830	-	Smarcb1	80.0286	47.9479	52.7548	80.4433	113.454	117.804	123.34	146.352	102.041	95.5816	134.073	136.488	145.275	156.655	140.579	149.561	148.207	156.142	137.956	174.807	130.517	123.337	134.095	134.445	113.836
chr10	75943057	75949657	ENSMUSG00000000903.3	859	+	Vpreb3	0.988357	2.01872	1.99623	2.4045	6.27796	4.1689	7.20441	7.8044	5.16864	3.31484	2.55024	2.97313	3.59495	0.936146	3.31447	6.24139	9.03032	13.1953	2.82102	4.34894	3.40553	7.5134	8.76425	4.83224	2.64081
chr5	123973628	124005558	ENSMUSG00000000915.15	6881	+	Hip1r	2.22089	1.99088	1.7195	1.99203	3.08589	2.35929	1.12422	3.40996	1.02479	0.472928	1.50499	1.11347	2.57029	1.6069	3.63524	2.76599	3.01959	4.17559	2.68927	0.714351	1.52548	1.33992	1.79745	1.12422	1.45604
chr5	135369953	135376798	ENSMUSG00000000916.15	2265	+	Nsun5	59.9734	26.1835	47.3926	50.9838	25.446	23.3996	21.4787	22.6426	8.70561	14.996	24.8828	36.0067	32.2254	31.1541	24.0628	24.7356	28.0095	30.3749	30.5399	34.7228	26.1348	30.2042	34.742	31.9876	31.0473
chr15	75657035	75678800	ENSMUSG00000000934.9	2043	-	Top1mt	0.207782	2.12198	1.67867	1.011	2.47465	3.85628	8.75092	10.6647	3.06806	2.48885	3.02186	3.16688	6.8706	4.32973	16.9223	6.82306	12.8823	5.161	10.0282	2.59848	6.65407	4.51298	2.2812	2.12412	2.22071
chr6	52231197	52240854	ENSMUSG00000000938.11	3270	-	Hoxa10	0	2.01514	1.52074	1.60781	0	0	0	0	0.039934	0	0	0	0	0	0	0	0	0	0	0	0	0	0	0	0
chr6	52189671	52191753	ENSMUSG00000000942.10	1594	-	Hoxa4	0	0	0.107576	0.235595	0	0	0	0	0	0	0	0	0	0	0.127583	0	0	0	0	0	0	0	0	0	0
chr7	59974149	60005064	ENSMUSG00000000948.16	5216	-	Gm38393	2.60429	4.05594	2.00538	2.62791	3.36014	3.38702	3.6253	2.18496	7.53563	2.69053	4.08533	4.63519	4.30572	5.85845	2.96316	4.31704	5.09885	2.12253	1.64715	4.48573	3.00215	4.56051	4.08948	4.3769	2.28324
chr14	54431612	54445364	ENSMUSG00000000957.11	4557	+	Mmp14	0	0	0	0	0.0739626	0	0.0754466	0	0.114623	0	0	0.261538	0.677652	0	0.0446273	0	0.121588	0	0	0	0	0.242792	0.0393351	0	0
chr14	54369442	54417780	ENSMUSG00000000958.10	3315	-	Slc7a7	0.896379	1.25544	0.724184	0.906278	1.83012	1.72843	3.37069	2.83124	0.669663	0.122708	0.360453	0.56497	0.677485	1.45547	3.00602	2.10249	1.92213	0.636135	0.664543	0.830363	0.259547	0.27813	2.05475	1.4229	0.79835
chr14	54360841	54369673	ENSMUSG00000000959.7	2622	+	Oxa1l	13.5995	16.071	11.314	12.3174	21.4672	14.8415	12.588	28.7642	16.2857	19.0822	15.0388	19.6755	22.2702	19.8584	21.3295	24.1281	19.9695	26.8424	33.7753	12.298	14.4384	13.6436	12.8524	11.8013	15.2124
chr11	83753696	83783754	ENSMUSG00000000976.13	5950	+	Heatr6	0.6421	2.24411	2.01737	3.25046	2.20922	2.12658	1.99352	5.74627	1.62407	0.546928	1.3723	1.17323	1.98164	1.58803	3.14449	2.16256	2.93334	2.52523	2.73981	1.91661	3.06562	1.33264	2.10882	1.96605	1.14376
chr11	83647844	83649355	ENSMUSG00000000982.5	766	-	Ccl3	9.421	15.3939	20.5951	11.5211	4.84011	6.54507	0	2.62558	4.77331	1.85864	9.09955	0.222274	2.19895	1.31225	4.51336	6.99916	7.23335	0.344123	3.7387	3.85022	2.02182	2.16658	2.80809	7.63575	2.96143
chr11	83709015	83711348	ENSMUSG00000000983.13	651	+	Wfdc18	9.78109	12.2531	17.1213	10.0951	25.8869	49.1414	31.6876	33.9833	65.9942	27.8058	14.0721	22.2308	26.3052	21.9257	24.3665	18.9418	37.0234	34.8225	41.2843	16.9134	18.2388	16.9954	16.7961	25.7945	29.3285
chr3	90476147	90488379	ENSMUSG00000001016.12	2027	+	Ilf2	439.578	416.796	401.324	427.229	394.082	343.563	497.227	330.238	369.398	501.298	471.987	467.862	339.455	434.903	480.776	573.826	487.515	375.176	364.624	552.121	443.569	430.57	514.138	516.418	436.27
chr3	90498956	90509498	ENSMUSG00000001017.15	3637	-	Chtop	66.2952	41.2423	55.7287	67.9935	53.5644	38.9912	50.3379	63.4085	38.5972	35.4546	33.7301	32.8632	85.4471	77.22	36.2895	36.7792	29.3262	87.6245	106.362	48.7085	52.1868	35.7443	48.8908	53.9003	60.6044
chr3	90488034	90491033	ENSMUSG00000001018.15	1928	-	Snapin	24.8799	24.0145	28.0161	25.6138	17.4817	14.1163	27.3729	19.1244	15.0361	12.0261	17.5599	11.2154	17.1818	20.1246	16.5605	18.7703	16.8119	20.6449	19.4244	18.6624	21.6884	10.1382	13.4809	15.9514	13.8249
chr3	90603771	90606045	ENSMUSG00000001020.8	584	+	S100a4	0	0	0	0	1.73141	0.4088	0	0	0	0	0.341011	0	0	0	0	0	0	0	0	0	0	0	0	0	0
chr3	90584659	90602702	ENSMUSG00000001021.13	894	+	S100a3	0	0	1.15085	0.630099	3.3931	3.4716	2.49974	1.87471	1.60674	1.82003	0.445526	1.14269	1.25607	0.674622	0.682438	0	0.61977	0	0	3.07903	8.08426	1.65011	2.20554	1.05524	0.422904
chr3	90608523	90611780	ENSMUSG00000001023.10	432	+	S100a5	0	0	0.793873	0	0	0	0	0	0	0	0	0	0	0	0	0	0	0	0	0	0	0	0	0	0
chr3	90612882	90624181	ENSMUSG00000001025.8	1264	+	S100a6	0.335838	1.3719	1.35662	1.63407	12.5326	3.77752	6.12004	0.795567	1.85959	2.09182	0.787778	2.55931	0	1.90858	7.72278	0.212079	1.53423	5.8392	3.65998	2.17773	1.22525	0.875317	0.567246	2.08978	2.692
chr11	106318592	106353288	ENSMUSG00000001027.7	7041	-	Scn4a	0	0.0492567	0	0.026668	0.0957386	0.067814	0.0976595	0.0476067	0.0370925	0	0.0282844	0	0.0398711	0.0856571	0.173299	0	0.0393463	0.0748752	1.0012	0.223398	0.0977585	0	0.050916	0.267969	0.29533
chr11	106377656	106388075	ENSMUSG00000001029.15	1505	-	Icam2	0.564119	0.80655	0	0.499055	0	0.634522	0	0.890894	0	0.405426	0.132326	0.905045	0.5596	1.3358	0.135127	1.60306	0.736312	1.22604	1.02463	1.17579	1.4864	1.71535	1.19103	0.752201	0
chr11	61488812	61494406	ENSMUSG00000001034.17	4394	-	Mapk7	2.222	1.53913	1.05368	3.50412	1.91766	0.977993	3.24718	2.67	0.951	0.740606	1.58631	1.93743	3.00283	1.37258	2.91582	1.46418	1.32403	1.9197	2.45664	1.11867	0.469948	0.92326	1.01986	1.63171	3.82894
chr11	61517249	61579687	ENSMUSG00000001036.17	5044	-	Epn2	105.367	156.356	114.975	128.096	187.568	94.1893	131.996	220.763	90.6374	84.3959	112.762	86.1772	203.314	148.506	185.264	173.362	142.638	153.905	214.618	91.3315	68.8113	90.1894	104.728	71.8199	116.818
chr11	61505144	61512931	ENSMUSG00000001039.12	1593	+	B9d1	78.3445	83.1663	76.3194	78.974	30.8908	26.077	33.6688	13.4669	34.9208	26.3014	75.3845	60.8153	17.4467	23.3471	79.7892	60.5803	60.1726	19.8567	34.5725	19.5013	20.7403	27.5501	23.0673	27.4784	42.0084
chr3	129982759	130061553	ENSMUSG00000001052.15	5380	-	Sec24b	3.78735	6.05962	4.65345	2.72231	5.13716	3.5944	5.11242	7.22734	1.0437	2.53291	3.47958	4.87366	4.17446	6.20301	9.94153	8.22141	8.39351	5.68353	6.46966	3.14296	2.94262	6.64938	4.53122	2.63026	4.04077
chr11	51643063	51650842	ENSMUSG00000001053.15	2728	-	N4bp3	0.155608	0.699227	0.377148	0.481813	2.71813	1.40023	0.882211	2.58034	0.670154	0.521892	0.438014	0.748951	3.29305	0.589552	2.01279	1.27745	1.62485	2.31905	1.61507	0.0720741	0.756947	0.540763	0.722782	0.484142	0.762249
chr11	51623671	51635896	ENSMUSG00000001054.9	2161	-	Rmnd5b	66.7884	56.7328	53.0855	63.7773	87.0304	70.8152	71.594	118.816	61.6967	46.0237	62.39	65.2367	97.3016	80.0056	64.652	65.4973	77.0474	72.6999	65.8543	76.7001	60.0406	64.5102	80.7081	47.4967	50.0369
chr11	51619735	51623714	ENSMUSG00000001056.3	1042	+	Nhp2	987.104	948.087	999.895	1017.78	525.95	729.048	666.669	604.773	850.301	1047.78	931.916	948.366	674.89	814.954	607.953	792.369	674.78	690.87	802.959	867.987	903.004	833.163	893.153	888.158	905.64
chr8	123242356	123254348	ENSMUSG00000001062.18	3101	-	Vps9d1	2.19026	6.71041	2.59897	2.54315	4.3476	4.77324	4.60114	6.918	1.93708	2.42676	1.92664	3.40413	10.9541	4.73258	4.78741	5.96474	4.37757	5.18526	12.0768	4.24812	3.60695	3.62735	3.52604	3.22473	6.40083
chr8	123254195	123269745	ENSMUSG00000001065.15	4071	+	Zfp276	1.56411	1.74644	1.05304	1.79882	5.54709	3.75321	4.05377	4.77562	3.36805	3.64711	3.47327	2.59303	3.79275	4.24692	2.9973	4.21428	4.42334	3.30226	4.59964	2.55975	2.4939	1.99303	3.17023	2.31733	3.01829
chr15	99084086	99087817	ENSMUSG00000001076.7	1474	-	C1ql4	4.60786	2.23525	1.62868	3.31208	2.05796	4.21114	1.866	7.04964	2.83494	0.137984	0.810652	1.84816	6.85643	3.13695	2.48345	0.90932	2.06744	3.39781	3.43745	0.133391	1.6344	2.00163	0.851254	1.28003	1.41073
chr5	34633642	34637212	ENSMUSG00000001082.12	2236	-	Mfsd10	24.87	12.6411	15.5679	25.2767	44.9196	27.013	37.6715	49.4703	18.1626	17.3736	23.2461	19.341	41.9341	46.573	35.4709	33.6883	41.1344	35.3665	41.6749	16.1797	12.3134	21.0295	18.7587	19.239	20.3748
chr4	136469761	136554780	ENSMUSG00000001089.14	7845	+	Luzp1	36.4166	46.1538	36.8308	38.3677	105.948	69.811	66.1325	133.31	46.9071	39.3296	36.3776	43.2545	106.746	63.5529	63.8226	46.7111	53.5005	76.2066	94.5489	38.8223	30.8185	39.2071	37.6779	35.3303	41.6148
chr11	78397087	78422217	ENSMUSG00000001095.5	2412	-	Slc13a2	8.09576	7.04561	9.73975	6.77278	19.8428	26.1306	24.4459	46.5554	33.4581	37.6927	17.0913	23.718	68.6701	39.3406	28.414	32.6749	24.3499	52.1295	49.046	25.9223	16.6229	24.1586	27.6455	22.5286	29.6253
chr5	114363567	114380508	ENSMUSG00000001098.15	3216	-	Kctd10	10.6917	8.51943	8.15793	11.502	5.24017	8.83394	10.9044	7.40022	8.77058	5.18591	9.53642	6.3001	4.10275	6.00111	8.53685	14.337	10.0788	2.70483	6.576	4.46303	6.90244	4.98844	7.52448	7.09885	5.93682
chr11	78512193	78522736	ENSMUSG00000001100.10	2450	+	Poldip2	2.59898	4.38829	2.23969	5.51812	8.3918	4.48245	4.77125	7.93532	4.63707	2.49048	1.95086	2.71029	9.0522	3.52841	4.15034	6.01785	7.46305	3.98087	5.75467	2.32732	5.75939	3.9138	5.04826	4.23561	2.7777
chr11	78503447	78505081	ENSMUSG00000001103.7	1359	+	Sebox	143.686	158.096	148.891	180.308	156.247	176.2	261.463	117.159	148.168	140.082	144.93	129.795	94.4039	121.895	372.465	307.124	278.261	101.638	120.117	76.3902	53.6877	89.8256	87.0529	61.9205	132.563
chr11	78536361	78541737	ENSMUSG00000001105.15	1163	+	Ift20	596.781	597.461	571.637	618.364	146.643	177.361	197.329	237.204	205.813	255.504	257.543	239.801	205.42	193.95	240.088	214.823	224.631	190.842	204.953	278.782	317.674	207.866	205.606	259.897	210.006
chr10	76708792	76726168	ENSMUSG00000001119.7	4100	-	Col6a1	0.207073	0.0422947	0.167294	0.137392	0	0	0	0	0	0	0.0485732	0.415272	0	0	0.0992032	0	0.20271	0.385754	0	0.0959112	0	0	0	0.0460188	0.0461068
chr10	76761857	76961887	ENSMUSG00000001120.15	2933	-	Pcbp3	26.7754	20.9887	17.0132	29.5771	11.1468	13.5934	16.2352	21.7142	4.27415	10.6791	10.5924	11.4359	12.0601	9.73314	36.3328	36.1932	29.0922	11.4139	17.2752	7.91031	5.74967	6.85292	9.53392	7.52649	13.4705
chr11	78962974	78984946	ENSMUSG00000001123.15	1613	-	Lgals9	2.36856	1.82761	1.70094	4.07435	16.0897	9.62061	20.3558	8.10462	4.9384	4.28718	6.79062	2.00556	3.65492	3.24053	15.2556	8.3096	6.1831	4.73921	6.69219	2.55981	3.84058	2.62939	1.5558	1.87156	2.92991
chr1	36511867	36528237	ENSMUSG00000001138.13	5292	+	Cnnm3	8.26217	9.04397	6.28617	8.62207	4.77675	4.46621	3.93056	5.4473	2.22082	3.34369	3.57507	3.95733	11.2463	4.59666	3.34333	3.64718	2.82691	8.41801	5.41165	4.60707	4.58488	4.00719	4.06462	2.06789	2.82199
chr1	36419871	36445271	ENSMUSG00000001143.13	4014	-	Lman2l	10.1525	8.20816	9.91095	7.48458	12.7631	12.1927	18.3725	18.2046	7.6776	9.47526	4.16757	9.71348	10.2809	11.1187	7.245	11.2864	6.62571	6.36996	10.3727	5.4861	4.75855	5.1452	4.82287	2.86729	2.73149
chr10	76468927	76515857	ENSMUSG00000001150.7	6738	+	Mcm3ap	14.1122	14.5665	11.9102	14.0451	15.0566	15.2356	10.8684	19.302	15.9887	12.3156	11.2905	12.3312	13.1242	15.3956	11.1975	17.903	18.5021	21.0081	17.7858	16.3411	14.9146	15.9003	17.6377	19.7974	16.693
chr10	76351263	76442786	ENSMUSG00000001151.10	9908	-	Pcnt	22.2789	22.3674	20.2837	23.0069	36.7732	23.2763	28.94	49.1905	21.8387	22.4573	21.6677	19.401	42.4726	36.3604	19.4992	21.4552	24.9412	32.9365	34.1072	24.9841	23.3943	22.4266	27.2819	19.7284	19.251
chr10	76575648	76589561	ENSMUSG00000001155.13	2118	+	Ftcd	0	0	0	0	0.159135	0	0	0	0.184963	0	0	0	0	0	0	0	0	0	0	0.0928319	0	0	0	0	0
chr6	86647042	86669161	ENSMUSG00000001156.9	4736	-	Mxd1	10.9352	15.3416	10.7173	13.3611	14.3046	7.35978	6.82394	17.8357	10.3673	3.99391	4.87783	5.75208	15.8861	8.19261	16.1886	12.7355	9.88584	16.0853	20.1876	9.17495	9.37425	7.31994	7.87246	8.96375	7.54395
chr6	86691768	86733383	ENSMUSG00000001157.13	3260	-	Gmcl1	34.8975	45.9585	35.6629	40.9522	47.1453	29.2199	31.4808	38.1469	39.6159	26.3282	27.1846	25.0692	42.0238	19.9187	41.1724	29.2736	32.3777	40.3483	49.5328	27.3818	22.1697	34.8437	35.1352	22.456	31.197
chr6	86675151	86684522	ENSMUSG00000001158.13	1837	-	Snrnp27	192.261	264.124	252.221	237.753	201.825	171.419	188.843	216.41	159.943	161.316	184.84	145.978	187.359	170.614	152.221	160.228	190.171	183.529	173.167	244.889	234.935	227.363	221.013	179.536	198.505
chr5	120800194	120812514	ENSMUSG00000001166.17	2405	-	Oas1c	24.8875	32.7349	22.6021	21.7047	25.5063	19.258	32.88	17.422	19.927	18.4361	23.9311	14.4421	17.0424	17.1362	55.2176	42.0214	41.0084	10.4124	15.4803	14.3069	8.51453	10.6576	9.16746	13.5722	20.0435
chr5	120861421	120873506	ENSMUSG00000001168.16	1703	+	Oas1h	40.8796	47.6542	38.766	43.3314	28.1038	25.6543	39.9733	15.7463	34.5822	21.4973	22.6865	21.7951	5.43992	16.4088	37.258	31.167	50.1042	13.1567	19.2743	28.1708	17.3797	15.2674	23.4719	23.0445	28.7497
chr12	100199435	100209814	ENSMUSG00000001175.15	4277	+	Calm1	912.619	798.521	862.474	982.091	996.092	1109.46	1227.85	791.248	570.974	797.577	960.503	837.176	670.358	872.775	1348.91	961.02	1001.47	803.614	895.502	789.874	832.233	704.23	722.615	864.994	1014.14
chr10	78269178	78352489	ENSMUSG00000001211.15	7226	-	Agpat3	0.881192	1.17589	1.47129	1.16934	2.47212	2.3788	3.9729	4.54601	1.55414	1.3229	0.606325	1.27237	2.44757	1.91968	3.57425	3.1904	2.41536	2.00635	2.46941	0.734665	1.40502	0.816608	0.570543	0.992212	0.758663
chr12	31390871	31473917	ENSMUSG00000001225.12	3272	+	Slc26a3	0.778422	0.688969	0.104814	0.229547	0.206019	1.67818	4.15052	0.204889	0.518825	0.870246	0	0.676467	0.60059	1.35172	0.497229	1.39277	0.169338	0.0805618	0.740604	0.721093	0.157774	1.578	0	0.461313	1.21326
chr17	56123085	56140343	ENSMUSG00000001227.12	3968	-	Sema6b	0	0.611823	0.129645	0.189284	0.339766	0.661827	1.29969	0.337902	0.0329093	0.256286	0.0501891	0.214543	0.495244	0.101329	0	0.337787	0.558543	0.66431	0.610699	0.396407	0.0433668	0	0	0	0
chr17	56303321	56323486	ENSMUSG00000001228.14	3744	+	Uhrf1	49.7744	65.1207	40.7165	59.7312	43.9314	38.4508	41.2774	44.6753	21.485	21.0234	28.0321	30.969	55.4867	40.1645	42.9112	34.7972	41.6592	47.3829	40.6582	28.726	34.8387	28.6648	31.9337	23.2823	23.9327
chr17	56186817	56218889	ENSMUSG00000001229.9	3374	-	Dpp9	18.6206	16.3438	11.2319	16.473	23.6753	23.7041	24.2522	42.8188	24.5765	20.7367	21.4851	29.0161	57.9937	38.9085	33.2716	36.7064	31.8585	42.5007	47.2716	33.4495	26.5718	28.7476	33.7355	22.8157	23.8118
chr11	101246028	101259546	ENSMUSG00000001240.13	2921	+	Ramp2	2.32523	2.90894	4.22674	3.14985	2.8847	1.22598	1.23588	4.13117	1.02822	1.60149	1.97718	2.04011	3.17158	3.92301	1.67093	2.38609	1.51749	5.41455	4.07257	1.88473	2.06189	3.09333	1.65688	2.58373	1.35905
chr7	30957770	30973464	ENSMUSG00000001247.16	2172	-	Lsr	0.781767	0.479028	0.394743	0.5187	0	0	0.158292	1.08029	0.0601216	0.0936413	0	0.0783893	0.387752	0.64791	0.374524	0.370259	0.127549	0.364086	0.304276	0.0905239	0.0792262	0	0.0825276	0	0.261102
chr7	31130127	31155896	ENSMUSG00000001248.15	3374	-	Gramd1a	0	0.256977	0	0	1.59833	0.353792	2.6494	3.47717	0.154812	0.0602812	0.295125	0	0.249614	0.536258	0.482197	0.79451	0	0.546884	0.0652922	0	0	0	0	0.0559209	0.0560278
chr7	31098725	31115290	ENSMUSG00000001249.14	3089	-	Hpn	0	0	0.055512	0	0	0	0.166952	0.108514	0.0422739	0.0658429	0	0	0	0	0	0	0	0	0	0	0	0	0	0	0
chr5	70751047	70842617	ENSMUSG00000001260.10	4771	-	Gabrg1	0	0.29077	0.0359414	0	0.211935	0	0.0720625	0	0	0	0	0	0	0.0421374	0	0	0	0	0	0	0	0	0	0	0
chr12	111669361	111672338	ENSMUSG00000001270.9	1472	-	Ckb	156.303	73.1566	102.513	130.622	95.0237	84.3372	167.351	132.531	13.1294	15.6134	42.3465	52.3971	63.5081	105.708	125.584	95.062	86.9506	87.9258	107.005	61.9774	82.4157	43.5946	42.7423	55.8853	84.502
chr15	102406143	102436404	ENSMUSG00000001280.13	8262	+	Sp1	88.219	89.0549	86.2571	84.544	39.4895	49.4411	55.5748	48.158	74.0799	75.7969	82.678	83.9973	60.7201	62.4135	68.7488	77.3509	74.2723	52.8983	50.9811	77.8428	95.5163	89.1647	84.7434	82.5547	91.064
chr15	102215995	102231944	ENSMUSG00000001281.10	2752	-	Itgb7	5.24454	6.61623	4.54861	7.43709	13.7171	12.0584	12.743	25.0912	9.01562	6.94715	7.67076	6.61991	29.073	21.8424	7.83316	9.93565	11.9795	20.402	19.7722	14.6463	11.943	18.0246	21.6898	8.43287	10.8532
chr15	102331709	102338139	ENSMUSG00000001285.12	1769	+	Myg1	51.1127	47.2486	46.8192	52.8599	67.4477	62.89	83.0859	85.6472	71.825	69.7892	80.6057	80.4628	128.702	114.213	82.0824	98.4986	91.3018	115.036	103.984	105.589	104.473	87.5614	104.064	94.2852	73.2001
chr15	102234938	102257517	ENSMUSG00000001288.15	4261	-	Rarg	9.06582	13.0229	10.262	7.93206	19.2215	11.4299	16.4199	28.8707	13.1473	12.1718	10.6095	9.94957	22.7301	22.9299	8.68639	11.1354	8.38719	24.3122	21.5074	9.82859	11.1462	12.0741	15.3547	8.6346	11.1355
chr15	102326116	102331873	ENSMUSG00000001289.12	1394	+	Pfdn5	296.906	291.833	306.419	259.429	380.811	415.31	269.326	337.363	428.661	442.086	410.444	384.982	363.1	380.731	263.764	297.105	289.16	374.975	382.752	362.065	463.404	495.394	447.096	385.475	440.591
chr8	8617434	8661242	ENSMUSG00000001300.16	4793	-	Efnb2	191.481	205.644	191.297	192.236	101.543	83.2822	115.129	127.422	77.3752	93.2711	104.997	87.0312	196.097	156.745	119.186	87.0814	90.1687	162.075	206.094	145.464	211.213	136.809	126.257	98.7671	96.3924
chr1	186720978	186749358	ENSMUSG00000001305.5	1321	-	Rrp15	383.688	280.262	368.785	369.853	133.696	239.643	201.706	157.83	218.958	341.342	258.096	348.514	181.276	248.063	113.768	168.43	148.271	190.365	147.753	386.241	450.324	313.383	304.494	262.805	265.884
chr11	101464999	101471853	ENSMUSG00000001313.12	1990	+	Rnd2	2.98643	5.57695	5.25631	7.64288	6.77483	9.35761	17.7088	5.22169	5.77458	3.7816	3.20242	5.30463	5.21965	5.75835	11.3436	8.75598	10.7195	5.96076	7.8598	3.1617	3.19947	1.76061	2.43203	2.18069	3.41978
chr11	74906359	74925948	ENSMUSG00000001323.17	3884	-	Srr	6.55766	10.2688	11.523	12.7629	7.11584	3.93391	7.56843	3.79731	6.95956	4.50346	4.92235	8.50431	4.91499	7.19469	6.80681	8.76534	6.77615	6.3117	4.25391	7.59338	3.94312	4.22544	5.07659	8.20968	5.45114
chr4	129287617	129308559	ENSMUSG00000001333.9	2042	+	Sync	1.66307	1.18889	0.839748	2.20689	3.30115	4.44274	4.29342	1.14907	1.79058	0.498014	4.58377	1.83436	1.92471	3.54424	2.09143	5.64491	4.61277	1.67815	0	2.31089	1.34832	1.98668	1.4045	4.61991	2.31437
chr4	129136999	129144593	ENSMUSG00000001334.9	2763	+	Fndc5	0	0.0627609	0.558555	0.0679586	0	1.12327	0	0.121317	1.32333	0.147223	0.144155	0.061622	0.609626	0	0.736036	0.485103	0.501334	0	0.0797307	0.213483	0.311399	0	0	0.204861	0.342088
chr9	22126727	22135711	ENSMUSG00000001348.15	2030	-	Acp5	1.46379	1.02507	0.591298	1.10997	4.15083	3.88098	2.79452	2.47684	3.02338	2.20421	1.27535	0.838727	1.93609	1.4855	4.70849	3.56543	4.36709	1.42836	4.99193	1.45284	1.35629	0.999213	2.03091	1.58005	1.76932
chr9	22099216	22109630	ENSMUSG00000001349.5	2736	+	Cnn1	32.2719	26.6197	24.1922	36.1676	24.022	21.8146	24.1899	14.5792	13.9843	15.4623	14.3394	14.873	5.9512	10.6544	40.2868	32.7246	36.9586	10.0198	12.0776	12.8635	7.54734	9.63788	8.5825	8.20635	11.7458
chr9	78081499	78109065	ENSMUSG00000001366.14	2574	-	Fbxo9	40.24	22.7034	36.1073	32.7539	59.5792	69.7482	69.3231	46.3601	36.6285	25.3643	46.1899	52.5205	60.64	54.9846	67.6309	55.6131	56.0748	50.5896	48.1844	47.4358	46.6633	67.6994	44.5687	46.5462	43.9913
chr6	3498382	3603531	ENSMUSG00000001376.17	5222	+	Vps50	27.8014	28.5914	27.8789	23.7678	19.1695	20.0702	23.9324	19.1285	17.7546	17.9163	16.0174	14.4439	24.5144	21.6745	33.7646	25.2565	36.3406	11.5091	15.0183	18.8259	15.6855	21.1167	18.9822	23.8466	15.5299
chr18	36766528	36783205	ENSMUSG00000001380.7	2160	-	Hars	80.1832	73.6182	88.8343	89.3644	51.1813	73.5007	106.167	64.5568	53.6846	72.1277	93.029	90.6485	63.2948	88.8845	78.8046	117.156	96.8348	61.8724	63.0291	123.705	102.77	108.335	121.741	102.724	88.6553
chr18	36793876	36799666	ENSMUSG00000001383.9	2310	+	Zmat2	180.274	185.494	203.025	177.934	147.805	143.243	158.733	126.824	152.97	191.943	181.563	212.422	111.564	141.509	127.566	183.006	154.469	173.792	153.921	155.933	176.549	152.549	158.764	205.829	214.57
chr2	164769898	164778822	ENSMUSG00000001403.13	2600	+	Ube2c	566.543	460.199	551.033	527.271	495.59	621.273	718.564	498.286	473.016	565.108	704.762	755.568	463.857	676.104	585.696	615.937	544.805	613.88	570.397	683.777	741.265	636.464	685.217	626.262	693.187
chr3	88336260	88362338	ENSMUSG00000001415.10	4680	+	Smg5	12.4266	13.265	13.5935	11.9161	37.0897	22.5986	18.8802	38.6768	19.7271	22.4249	20.298	19.3181	40.0104	31.1006	13.9923	21.3079	17.3444	38.9765	36.3865	17.6452	16.1049	15.3273	19.4187	13.5864	18.7826
chr3	88297116	88321767	ENSMUSG00000001416.13	2275	+	Cct3	540.933	537.909	550.157	540.116	448.311	556.288	538.158	324.443	547.019	616.961	569.526	703.498	325.65	450.942	498.271	628.987	610.822	416.543	414.447	715.862	610.106	666.921	649.948	820.475	672.559
chr3	88325023	88331313	ENSMUSG00000001418.13	4330	+	Glmp	10.0978	10.4926	7.12835	12.1855	10.6641	14.7213	20.7636	16.8761	8.95693	9.72321	16.7415	15.4926	12.3185	15.9251	13.1977	16.8394	13.436	16.2542	8.08939	11.0796	13.0749	7.62301	12.088	12.4623	11.482
chr3	88142372	88172086	ENSMUSG00000001419.17	5844	+	Mef2d	2.03388	2.01776	2.0833	2.47403	3.28743	1.59323	1.64728	3.55618	0.469245	0.34803	1.2268	0.815764	4.94789	2.20164	1.84436	1.97243	2.6547	1.80423	1.50784	0.773822	1.53116	0.915059	0.981519	1.58199	1.00277
chr3	88328655	88336148	ENSMUSG00000001420.13	2912	-	Tmem79	15.7438	12.1481	11.4828	17.6034	2.31489	7.37861	8.85501	6.21591	3.22873	4.1907	6.42861	4.79445	8.29087	11.115	13.2691	16.1098	18.7419	8.59953	3.32865	14.9894	8.27305	10.8918	9.91045	10.3669	7.3356
chr6	28475139	28935162	ENSMUSG00000001424.14	7397	+	Snd1	7.74739	7.57211	4.68274	7.66613	7.74613	7.74603	8.22691	14.1384	5.66683	5.91167	6.48847	8.97688	12.2586	14.024	11.6571	12.9015	8.91374	9.33659	10.8406	6.69836	6.02522	5.73368	7.65756	4.61681	6.49123
chr10	77052178	77166548	ENSMUSG00000001435.15	7021	-	Col18a1	0.181384	0.197588	0.0488467	0.454648	1.15214	0.850089	1.73839	2.76905	0.632369	0.840091	0.765853	0.436506	2.43907	0.658575	1.44827	1.37451	1.73617	3.9046	1.66297	0.140021	0.269602	0.315169	0.255305	0.349352	0.215397
chr10	77032241	77061002	ENSMUSG00000001436.15	4432	+	Slc19a1	4.31012	1.44768	3.01786	4.95691	2.28146	3.23203	2.32724	3.63031	0.97231	0.963711	1.88725	1.07566	5.00403	1.04329	4.77214	4.83877	2.87539	2.08166	3.28058	2.57307	4.77567	2.99567	3.43778	1.06429	0.469182
chr11	97159714	97187881	ENSMUSG00000001440.5	5894	-	Kpnb1	114.876	130.512	118.439	99.3324	85.0911	89.5575	81.4027	134.444	75.8159	77.9531	80.0453	73.1425	160.752	136.674	75.9088	81.8666	81.8797	139.939	151.673	107.783	102.156	108.688	125.937	91.3614	85.9555
chr11	97205842	97280638	ENSMUSG00000001441.13	4907	-	Npepps	23.79	25.444	25.9993	24.3752	20.6748	18.0502	18.3221	26.7777	24.27	35.5215	25.4873	23.1434	34.2692	33.1033	31.7877	36.7658	31.6727	29.7065	23.2552	28.5691	29.4572	41.6751	33.7897	28.2227	31.2816
chr11	97098071	97115331	ENSMUSG00000001444.2	2488	-	Tbx21	3.24176	1.11517	1.37843	0.7547	3.92861	1.63126	2.14191	1.88617	0.629827	1.06272	1.20066	0.205299	3.15937	1.85846	1.71652	1.07744	2.56104	2.33085	3.09902	1.5015	2.21324	0.88939	1.51296	1.06169	1.1397
chr11	97041560	97049213	ENSMUSG00000001445.10	1708	+	Mrpl10	32.0611	35.5345	36.243	46.6126	60.9764	44.0297	41.5672	64.9595	40.7502	41.4399	48.9714	38.578	69.6901	50.7301	67.7492	57.4431	66.0154	56.9483	60.1041	45.3557	48.964	53.1176	41.8739	35.7912	39.512
chr5	4081145	4104746	ENSMUSG00000001467.5	3931	-	Cyp51	17.818	20.2479	15.8783	21.4949	11.8323	10.5067	9.22717	19.527	11.228	12.8314	5.5221	12.6473	19.4963	13.7059	17.9	13.4341	13.2493	15.49	20.4548	8.50294	9.54294	10.8829	11.3998	10.7514	6.34775
chr8	123373753	123403835	ENSMUSG00000001472.17	5390	+	Tcf25	31.8178	30.3384	26.5009	29.4718	49.4629	42.5212	40.5364	62.3134	27.0859	31.9611	34.5095	27.9873	45.5214	37.4101	41.8052	39.4393	36.0303	33.5489	37.4789	24.0392	26.6899	24.9744	27.7688	20.1279	26.5845
chr18	67390717	67402749	ENSMUSG00000001473.7	1758	+	Tubb6	48.5349	61.9456	51.1113	53.4043	43.3292	43.0491	85.2681	48.4303	8.83932	11.685	32.512	12.1062	25.3905	29.7325	155.938	124.885	153.017	41.8339	33.9591	26.0592	18.1085	28.5306	17.8434	21.5723	16.022
chr8	123423527	123463270	ENSMUSG00000001482.15	4408	+	Def8	18.5863	22.3055	15.6772	16.5704	29.8205	16.4106	23.0091	34.0674	21.0037	24.5008	21.415	22.596	36.238	30.3289	11.4417	22.8052	20.7401	29.1226	23.5889	24.265	26.3506	28.6975	29.6852	20.2888	21.1853
chr11	101877510	101894374	ENSMUSG00000001493.9	2228	-	Meox1	0	0.0778313	0	0	0	0	0	0	0	0	0.0893852	0	0.126002	0	0	0	0	0	0	0	0	0	0	0	0
chr11	101962458	101967015	ENSMUSG00000001494.6	2066	-	Sost	1.43828	1.51082	1.99198	0.81797	0.652561	0.231112	0.332827	3.08266	0.884888	0.295337	0.192788	0.412056	2.85353	0.77846	1.27965	0.64876	0.536374	0.510355	2.5591	1.8082	1.41595	0.535528	1.21467	1.36987	0.914995
chr12	56531958	56536908	ENSMUSG00000001496.15	2842	-	Nkx2-1	0	0.244065	0.120673	0	0	0	0	0	0.045948	0.143131	0	0.119818	0.79024	0	0	0	0	0	0	0	0	0	0.504574	0	0
chr12	56691767	56712822	ENSMUSG00000001497.18	4347	+	Pax9	0.195307	0.478698	0.512812	0.863904	0	0	0.0395457	0	0	0	0	0.15667	0.0645808	0.184989	0	0.370004	0	0	0.506777	0.407077	0	0	0.0824706	0	0
chr13	72628820	72634198	ENSMUSG00000001504.10	2781	+	Irx2	6.41099	7.60727	6.04268	5.19894	0	0	0	0	0	0	0.501277	0	0	0.216869	0.365636	0.0963925	0	0	0.0792146	0	0.0618768	0.132614	0.12891	0	0
chr11	94936224	94953042	ENSMUSG00000001506.10	6073	+	Col1a1	0.419397	0.28554	0.536482	0.24735	0.110999	0.157246	0	0	0.0645073	0.0669813	0.163964	0.0560716	0.323585	0.628966	0.267896	0.0441409	0.319325	0	0.580394	0.0323758	0	0.0910918	0.0590317	0.0310682	0.0311276
chr11	95044474	95076801	ENSMUSG00000001507.16	5254	-	Itga3	0.161591	0.59409	0.261099	0.357384	0.128301	0.727032	0.0654378	2.61575	0.0745627	0	0.0379045	0.0972182	0.534322	0.4209	0	0.204087	0.369102	0.150513	0.125788	0.523916	0	0.0701942	0.0682337	0	0.215879
chr11	94962791	94976327	ENSMUSG00000001508.15	1735	-	Sgca	8.07405	4.69751	8.69737	6.60169	5.05086	1.37602	2.5761	2.31838	3.68797	4.92353	4.13222	6.28054	2.58889	5.79358	6.79842	6.64375	10.858	2.73474	5.20584	5.43958	3.57052	4.46387	3.82262	8.04732	5.55673
chr11	95120119	95125296	ENSMUSG00000001510.8	2607	+	Dlx3	1.46548	2.66066	1.18396	1.00835	1.93929	0	0	0	0	0	0.152781	0	0.215368	0.231343	0	0	0.106267	0.303335	0.0845017	0.0754193	0.0660067	0	0.0687571	0	0
chr6	128362967	128376146	ENSMUSG00000001517.14	5138	+	Foxm1	24.7859	32.9739	21.5597	25.9106	45.9849	34.1985	24.3906	49.5818	25.4662	19.9905	22.3259	22.0034	51.9612	32.0063	31.1106	32.6606	26.3665	44.3777	41.1608	23.6493	19.6595	21.749	26.9677	22.9144	24.9083
chr6	128409444	128424931	ENSMUSG00000001518.12	2320	-	Itfg2	5.12327	5.60587	8.05644	6.31294	17.5788	12.966	18.9688	25.7178	14.2967	11.2215	7.12477	7.19208	13.1896	18.7173	9.99302	17.4475	13.8519	20.7924	13.1988	8.39017	6.97218	11.366	10.8941	7.23804	6.76299
chr6	128399296	128416427	ENSMUSG00000001520.12	2107	+	Nrip2	0	0.329204	0.488305	1.0694	0.479897	0.566538	1.63175	0.477265	0.185929	0.57918	0.378074	0.161615	0.932667	0.95414	0	0.381682	1.05187	3.25275	0.522771	0.186633	0.245011	1.31277	0.25522	0.985025	0
chr6	128321161	128355851	ENSMUSG00000001521.12	4547	-	Tulp3	69.8319	84.5875	71.502	70.6149	87.1714	48.8819	49.6396	113.674	57.8109	57.7916	62.1058	57.1782	148.67	86.9231	79.9244	72.2197	77.7435	103.132	122.575	74.9803	67.6283	79.7702	73.6001	51.2046	51.8846
chr17	35667730	35673739	ENSMUSG00000001524.14	1873	-	Gtf2h4	15.185	6.85115	16.1131	16.9424	15.4758	11.8541	23.6794	34.8979	4.95007	11.1848	11.2706	12.4537	41.8176	32.8443	14.4409	15.7434	18.341	21.6733	17.9953	18.7905	23.7034	11.7158	19.7146	22.6654	16.1485
chr17	35833921	35838306	ENSMUSG00000001525.10	2949	-	Tubb5	124.082	141.361	106.933	124.225	196.468	239.791	261.559	207.212	145.374	224.217	205.903	209.926	216.19	240.099	208.677	230.071	174.17	240.805	182.422	188.084	167.703	147.383	149.223	175.817	167.307
chr13	75706757	75772364	ENSMUSG00000001542.7	4382	+	Ell2	174.76	185.082	181.416	153.789	177.446	148.136	160.411	140.291	177.668	179.021	174.518	201.462	191.618	204.019	112.218	124.246	108.615	193.879	203.304	210.842	231.848	215.961	232.632	146.309	130.239
chr11	100368958	100397763	ENSMUSG00000001552.14	6436	-	Jup	3.69359	3.58348	2.98405	3.61768	2.8803	3.00464	2.61757	3.59365	0.466662	0.474026	0.464148	0.634909	2.22458	2.03036	3.28622	3.20715	2.92706	2.0888	4.00476	0.885942	1.2299	1.03145	0.779832	0.85016	1.20425
chr11	100415697	100424824	ENSMUSG00000001555.10	2584	+	Fkbp10	0.98568	0.268434	0.0663609	0.508663	2.8696	5.17391	2.79412	11.9343	0.555892	1.33808	0.847776	1.31781	0.543213	3.26763	2.51847	1.34864	3.21638	2.6523	0.852538	0.608724	1.53167	0.784985	1.31801	0.438104	0.585257
chr11	100441917	100457022	ENSMUSG00000001558.5	2161	+	Klhl10	9.42895	14.6847	6.82414	14.6844	19.964	12.4838	29.1149	36.2964	10.2727	13.6471	15.9431	19.4607	17.1479	19.9084	28.0441	34.9815	32.6907	28.4213	11.1116	26.2946	41.0092	51.8812	32.5984	25.9311	22.3066
chr5	29473034	29478470	ENSMUSG00000001566.9	2250	-	Mnx1	0	0.0770703	0.381059	0.417266	0.149799	0	0	0	0	0	0	0	0	0	0	0	0	0	0	0.0873858	0	0	0	0	0
chr5	29434664	29457843	ENSMUSG00000001569.10	9219	+	Nom1	34.1202	28.2712	29.1839	28.6777	24.3125	20.0438	23.3085	48.5037	26.9979	30.4234	30.4806	28.2384	55.1782	43.2212	13.0151	14.5098	14.3342	37.1136	41.6266	31.1808	37.1821	37.1441	39.8981	33.9737	35.8227
chr17	26561489	26656934	ENSMUSG00000001576.15	5368	+	Ergic1	1.73975	3.39193	2.90692	2.86831	3.7673	8.49463	9.51115	7.99282	5.32748	5.11503	5.00844	4.31363	6.90326	6.70374	6.85718	6.19232	6.34791	4.4686	3.52933	4.24882	3.07742	3.64129	4.70831	3.3391	2.04251
chr11	69851005	69858730	ENSMUSG00000001583.13	3329	-	Tnk1	0.510062	0.156271	0.412079	0.958871	0	0.788864	0.413109	0.906215	0	0	0	0.767174	0.0843294	0.301948	0.488715	0.402625	1.49795	0	0	0.0590622	0.51691	0.110784	0.21538	0.283384	0.170356
chr11	69881567	69895539	ENSMUSG00000001588.12	4878	-	Acap1	0.174046	0.248843	0.140612	0.423424	3.31658	5.4815	4.01746	17.454	1.04403	0.667122	0.653219	1.18673	3.56815	2.76127	6.58711	8.51794	5.67932	3.94479	1.76128	1.97505	1.51689	0.869456	2.49877	0.425471	0.775063
chr4	136247729	136274898	ENSMUSG00000001604.14	1400	+	Tcea3	3.63857	0.990904	2.57215	4.02363	11.5559	4.94531	2.94695	7.66169	0.279823	3.9225	3.6985	3.40523	3.60942	4.88233	9.58728	4.02102	7.12382	3.95397	8.81184	2.80883	3.31867	0.658572	1.40839	2.29108	2.56551
chr5	87925579	87932665	ENSMUSG00000001622.15	2561	+	Csn3	0.497266	0	0	0	0	0	0	0	0.101979	0	0	0.0664824	0	0	0	0	0	0	0	0	0	0	0	0	0.147628
chr12	40201567	40248504	ENSMUSG00000001627.12	3836	-	Ifrd1	103.69	131.367	112.828	100.884	231.611	145.82	122.655	218.019	180.898	167.069	107.778	134.842	201.182	187.202	97.7072	75.3329	79.948	192.82	322.174	115.685	146.106	130.609	166.306	118.882	119.997
chr6	146724995	146778812	ENSMUSG00000001630.13	4880	+	Stk38l	81.9423	64.957	68.9771	62.5257	60.0884	64.4302	69.2552	49.5929	71.0453	85.9401	77.9053	63.7434	63.5675	86.7591	59.6764	62.6224	67.1021	75.1363	78.7287	84.5699	89.6012	87.8924	101.746	80.4197	86.9652
chr6	113307137	113324860	ENSMUSG00000001632.16	4899	+	Brpf1	10.7446	9.73408	10.7457	11.3068	22.0158	16.9101	14.5623	21.0739	11.2752	12.4134	13.7401	14.7358	28.5947	23.1445	14.3631	12.5306	13.063	19.1551	23.7878	11.1573	10.1512	8.43144	14.5624	8.3574	9.95545
chr6	34303934	34317478	ENSMUSG00000001642.18	1456	-	Akr1b3	52.1878	52.0463	58.0617	72.9928	103.476	80.1809	129.283	66.5333	47.6238	53.5013	51.1553	58.9367	43.3825	57.025	208.674	176.38	182.662	72.2361	58.8565	63.8738	41.247	58.1317	55.7694	71.661	74.7842
chr15	102921103	102928814	ENSMUSG00000001655.6	2461	+	Hoxc13	0.689962	0.0704625	0.766453	0.228894	0	0	0	0	0.37143	0	0	0.0691839	0	0	0.413179	0	0.337713	0	0	0	0	0	0	0.306667	0
chr15	102954427	102957708	ENSMUSG00000001656.3	2021	+	Hoxc11	0	0	0	0	0	0	0	0	0	0	0	0.0842462	0.416723	0	0	0	0	0	0	0	0	0	0	0	0
chr15	102990607	102993821	ENSMUSG00000001657.7	1868	+	Hoxc8	0	0	0	0	0	0	0	0	0	0	0.213223	0.182293	2.40456	0	0	0	0	0	0	0	0	0	0	0	0
chr15	102998257	103011881	ENSMUSG00000001661.5	2408	+	Hoxc6	0	0	0.0712112	0	0.27994	0.0991441	0	0	0	0	0	0	0.116583	0	0	0	0	0.109468	0.091485	0	0	0	0	0	0
chr10	75783813	75798584	ENSMUSG00000001663.10	1528	-	Gstt1	0	0	0.897783	0.737315	0.882324	0.624971	1.23754	0	0.170922	0	0	0.557138	0	1.18412	0.665467	1.05262	0.362614	0.517536	0.576691	1.28677	0.675704	0	0	0	0
chr10	75774115	75781414	ENSMUSG00000001665.11	2627	-	Gstt3	0	0.33005	0.326373	1.07215	2.30943	1.81758	3.33733	1.14838	0.795336	0.851647	0.75809	0.453685	0.427457	0.841801	5.10933	6.53077	5.58926	3.81299	0.754725	1.57175	1.5721	0.631748	0.204701	0	1.43919
chr10	75771230	75773414	ENSMUSG00000001666.8	773	-	Ddt	28.0071	34.3227	40.8172	26.4772	16.1329	20.3839	20.2372	16.4781	12.8388	10.5246	17.7767	9.03069	5.08442	11.1832	15.7852	15.9523	11.4686	17.7324	20.5192	7.37635	8.68188	9.78061	7.65232	9.51928	13.2058
chr8	109990437	109999803	ENSMUSG00000001670.13	2405	+	Tat	0.176507	1.36996	0.2852	0.780746	0.700723	0.297803	0.714782	3.20564	0	0.169138	1.15929	1.69908	0	0.668731	1.94488	0	0.691154	0.109604	0.366396	0.0817539	0.143101	0.536716	0.521725	0.627616	0.078602
chr8	109947914	109962203	ENSMUSG00000001672.14	3196	-	Marveld3	0.132822	0.217032	0	0.293757	0.738215	0	0.21515	0.104881	1.22576	0	0.124625	0.15982	0.790549	0.691931	0.763579	0	1.56029	0.412388	0	0	0.0538421	0	1.28997	0	0.828076
chr1	121553835	121567989	ENSMUSG00000001674.11	2413	-	Ddx18	291.502	236.792	286.315	290.953	150.156	236.266	174.114	216.705	299.862	341.791	284.984	307.148	280.035	340.422	217.947	284.843	312.743	270.699	298.993	392.91	370.759	388.44	377.22	432.401	356.689
chr5	148504635	148552789	ENSMUSG00000001687.15	2937	-	Ubl3	179.223	160.596	135.862	211.233	154.695	153.388	204.39	126.113	76.7855	68.2118	90.6584	89.3916	85.644	110.273	264.37	234.297	238.552	102.675	90.1585	81.4723	87.2408	85.8902	92.8291	59.616	76.6579
chr18	56400337	56503792	ENSMUSG00000001700.10	3013	+	Gramd3	4.79023	5.35246	4.83754	3.24063	10.0678	13.3909	13.9213	11.7926	3.51056	3.98272	3.63533	3.39054	8.10612	4.8708	14.0392	8.63012	4.68932	11.1108	10.4555	3.13231	3.65519	2.87647	2.73664	3.63202	4.45459
chr13	38644207	38659058	ENSMUSG00000001707.8	2553	-	Eef1e1	163.282	155.612	160.394	153.569	139.149	190.206	160.054	92.695	252.473	234.299	173.252	195.537	146.139	148.042	104.909	160.232	143.022	123.487	183.019	251.067	281.811	282.054	267.787	248.909	218.73
chr12	112653821	112674884	ENSMUSG00000001729.14	3263	-	Akt1	30.8325	34.8623	30.1122	30.9017	50.0975	35.0463	27.3426	74.169	21.2905	22.3148	19.9577	19.6195	63.4079	35.7961	29.2928	24.7283	36.3383	46.4508	67.6483	22.4155	21.0946	21.1357	32.0815	18.4456	17.9595
chr5	136966616	136975858	ENSMUSG00000001739.14	2124	+	Cldn15	3.99717	2.85748	4.4403	3.18253	7.6169	5.05803	8.25533	3.94537	3.07402	0.670302	1.969	0.561126	0.925202	2.27161	5.74482	4.54352	2.8695	3.10262	2.90409	1.57368	0.648133	1.12863	0.506356	1.51013	3.02603
chr7	83642825	83745726	ENSMUSG00000001741.12	6560	-	Il16	0.194131	0.105737	0	0.200364	0.256896	0.109179	0.0262051	0	0.0199061	0.0310044	0.212508	0	0.171178	0.0306459	0.279009	0.20432	0.0422313	0.0401827	0.235072	0.0599445	0	0.0281098	0	0.0287617	0.0288167
chr19	3896050	3907133	ENSMUSG00000001750.16	3445	-	Tcirg1	7.8862	5.58732	4.47979	8.44826	8.12045	9.84062	4.74049	18.8762	4.2075	4.2508	6.18551	5.23882	16.7054	8.81179	10.5078	10.8939	11.5801	12.013	11.1267	5.65027	5.2448	4.28215	5.20319	4.60054	6.58477
chr11	101070012	101077672	ENSMUSG00000001751.9	2658	+	Naglu	0.958238	0.13048	0.516107	1.34222	2.28249	0.0898191	0.905445	2.77441	0.343901	1.22431	1.1988	1.79358	3.48539	2.94976	1.98929	4.53839	4.37757	0.59503	2.15489	1.25753	1.16532	1.04063	1.01157	1.27772	1.20905
chr11	101082565	101086619	ENSMUSG00000001755.12	2867	+	Coasy	1.18451	3.08469	3.94749	1.76832	4.93757	4.74647	3.65756	6.78114	3.32496	1.98636	1.3198	3.08811	5.48344	4.20727	2.69548	3.36604	3.47867	4.32128	6.22392	0.891536	1.32046	2.25114	4.50157	4.93574	2.24182
chr6	29735694	29761365	ENSMUSG00000001761.7	3779	+	Smo	0.112331	0	0	0.0496876	0.267569	0.0631752	0	0.266101	0.0345552	0	0	0	0.148575	0.531985	0.0538149	1.06404	0.659787	1.0463	0.174884	0.0520291	0.273214	0.585552	0.0474331	0.0998555	0
chr6	29694222	29718559	ENSMUSG00000001763.14	1994	+	Tspan33	3.19332	6.9572	4.72979	2.73085	11.8322	5.86671	4.31056	11.5992	1.57173	1.224	1.09862	1.62235	9.57363	2.72217	3.7736	6.18411	3.61232	2.51172	9.94314	2.0707	0.862986	2.03451	2.51705	2.93329	2.8441
chr2	145917479	145935014	ENSMUSG00000001767.5	3428	-	Crnkl1	290.017	296.939	241.658	292.5	245.805	229.546	227.97	205.735	257.55	346.2	268.864	315.739	291.543	331.583	142.262	206.134	181.998	235.531	225.63	332.496	318.256	320.28	369.637	261.66	198.027
chr2	145675215	145887616	ENSMUSG00000001768.16	11271	+	Rin2	4.18059	3.96942	3.1645	2.64886	3.0203	3.91862	3.29443	3.59853	2.64158	2.95943	1.6079	2.02423	2.04242	2.05122	3.31998	1.97406	3.39199	4.84117	2.73635	1.95379	2.18324	1.68514	2.87856	1.7577	2.98543
chr7	86718977	86775943	ENSMUSG00000001773.14	3125	-	Folh1	0	0	0	0.901293	0	0	0	0	0	0.781013	0.446096	0	0	0	0	0	0.088652	1.09657	0.0704947	0	0.605719	0	0.11472	0.845273	0
chr9	18292125	18317442	ENSMUSG00000001774.8	5951	+	Chordc1	15.9785	17.0174	17.0295	19.0578	34.8885	34.3406	51.7651	46.4693	33.3976	30.4519	40.2584	39.2537	30.5688	37.5657	32.2598	26.3969	28.7233	38.8465	28.4301	30.3963	29.61	35.2006	35.5126	34.8439	31.7657
chr10	85938637	85957823	ENSMUSG00000001783.3	2009	-	Rtcb	39.7242	27.9663	31.1543	37.0118	17.448	37.1953	27.0393	29.8659	20.8649	15.3883	28.2518	23.5603	13.9738	20.3139	41.8071	58.9776	42.1968	15.089	17.764	26.033	32.463	22.2125	25.5179	30.7105	22.4888
chr10	85829494	85889096	ENSMUSG00000001785.13	2784	+	Pwp1	299.925	216.262	248.284	250.292	120.703	157.444	144.181	131.118	186.777	277.833	244.717	253.435	147.223	223.64	152.014	205.287	216.933	128.012	139.109	334.477	327.408	320.978	316.456	319.273	222.445
chr10	86021972	86051873	ENSMUSG00000001786.14	5710	+	Fbxo7	5.35271	4.64649	6.75695	5.52457	3.12846	1.46337	3.0106	3.22871	0.480257	1.42479	1.3951	1.37163	0.737476	1.47873	2.13695	1.22062	2.66849	3.73931	1.62039	1.20519	1.65751	1.06571	0.847591	1.61912	1.72154
chr7	30186942	30198811	ENSMUSG00000001794.13	2212	-	Capns1	8.44393	7.13388	4.4187	5.85719	7.31388	7.98675	6.91662	12.2745	2.30234	3.40207	3.06108	3.15584	4.56889	2.90832	5.60821	6.42296	8.26603	5.60087	8.06689	3.73325	3.50071	3.50127	3.16037	2.47361	3.41841
chr7	35200027	35215498	ENSMUSG00000001802.16	4536	-	Lrp3	0	0	0.0378035	0	0	0.210528	0	0.0738975	0	0.0448388	0.0878087	0.0375356	0	0.132961	0	0.472782	0	0	0.194264	0	0	0.0406526	0	0	0
chr18	20436175	20471821	ENSMUSG00000001804.9	3478	+	Dsg4	0	0	0	0	0	0.0686426	0.0494264	0	0	0	0	0	0	0	0	0	0	0	0.12668	0	0	0	0	0	0
chr2	74652991	74659557	ENSMUSG00000001815.15	4191	-	Evx2	0	0.496516	0	0.268818	0	0	0	0	0	0	0	0	0	0	0	0	0	0	0	0	0	0.131997	0	0	0.0451057
chr2	74668310	74671599	ENSMUSG00000001819.4	2483	+	Hoxd13	1.19674	2.51418	0.759662	1.05871	0	0.384598	0.623096	2.02496	0.210365	1.3106	1.36349	0.137142	1.01756	0.161931	3.11234	0.215922	2.56619	0.106161	3.81503	0.633485	0.277212	0.594121	1.37163	0.0759875	0.609063
chr2	74675013	74677705	ENSMUSG00000001823.5	2534	+	Hoxd12	0	0.0684326	0	0	0.399031	0	0	0	0	0	0	0	0	0.079336	0	0.528942	0	0	0.086936	0	0	0	0	0	0
chr7	101858331	101870788	ENSMUSG00000001827.12	2297	-	Folr1	199.221	175.069	170.73	192.347	195.596	249.133	216.809	288.21	196.075	251.735	242.414	228.893	288.31	322.867	191.326	209.949	181.033	252.122	183.948	250.545	238.828	252.316	231.378	174.631	170.85
chr7	101663633	101795506	ENSMUSG00000001829.17	7202	+	Clpb	2.77027	2.79302	1.76191	2.39861	5.42871	5.0718	4.41578	6.84174	2.90107	2.68286	2.82051	5.10643	4.52166	3.65675	6.52287	5.13654	6.69321	3.36726	3.45646	2.48434	2.62826	3.1749	2.86222	1.65047	1.88985
chr9	25252439	25308571	ENSMUSG00000001833.17	5352	+	Sept7	75.7468	71.0222	73.6593	83.149	76.327	96.4859	98.8647	104.468	75.4177	68.2143	82.2351	92.4795	123.004	108.67	82.1902	62.5091	56.7326	93.5301	112.947	141.034	166.324	129.376	133.433	121.061	109.107
chr5	143316489	143329256	ENSMUSG00000001844.10	2378	-	Zdhhc4	3.39171	6.63589	5.40821	8.05403	18.7091	13.3525	10.1206	8.4575	6.80927	8.29635	10.0496	7.30306	11.9235	6.08692	8.1244	5.63641	7.80551	10.8632	8.24488	10.7487	5.42723	8.0646	9.19617	4.76056	3.02079
chr5	143503634	143528036	ENSMUSG00000001847.14	4496	-	Rac1	46.3588	60.7855	55.6841	56.8821	76.8403	56.7111	44.4292	97.5924	45.8032	34.0188	48.7688	41.4672	104.088	70.4704	71.9201	63.0818	74.805	88.0615	112.843	49.5918	55.4588	68.4939	65.1057	43.3504	59.8732
chr2	31974436	32053975	ENSMUSG00000001855.15	9495	+	Nup214	52.6209	62.4051	51.8493	51.4166	36.9883	35.704	42.8179	39.7861	38.5495	45.4974	43.962	51.4102	38.7615	38.6407	61.2349	61.7445	56.9539	34.8966	38.8853	41.9535	37.8593	42.4538	39.9277	45.4653	45.2934
chr2	31950139	31973442	ENSMUSG00000001864.13	3360	+	Aif1l	3.03214	6.91569	6.3283	4.19128	7.02183	7.81586	9.51618	8.47973	8.66675	2.72396	5.86782	6.68885	6.68411	6.70124	13.9209	11.6482	13.6045	8.3159	5.76965	7.43169	6.50419	5.81739	9.12254	6.06462	5.40108
chr3	20215620	20242181	ENSMUSG00000001865.2	1517	-	Cpa3	0	0	0	0	0.444361	0	0	0.441923	0	0	0	0	0	0	0.134058	0	0	0.347526	0	0	0.113434	0	0	0.24875	0.249226
chr17	75005568	75391767	ENSMUSG00000001870.16	7553	+	Ltbp1	0.505825	0.367342	0.431359	0.298323	2.18659	1.07469	1.98011	0.310657	0.518672	0.0269282	0.237303	0.541014	0.111505	1.06468	0.45773	0.248441	1.10037	0.837595	0.495833	0.0520636	0.227829	0.195313	0.0711968	0.399686	0.325366
chr11	21321138	21371201	ENSMUSG00000001891.16	3069	-	Ugp2	20.7478	15.6514	17.265	16.5193	22.1843	19.8366	18.8205	33.2031	13.0627	10.1396	14.9898	5.49231	12.8063	17.49	19.8794	18.0808	18.6858	20.0125	19.4527	6.59878	8.52267	10.8153	11.4477	6.45522	16.1997
chr11	106008124	106034549	ENSMUSG00000001901.15	3549	+	Kcnh6	0.239222	0.0488612	0.0483168	0.0529077	0.0949698	0.403616	0.0484376	0.377795	0.0367946	1.20348	0.448916	0.863541	0.158204	0.283231	0.802235	0.2266	0.624486	0.445644	0.248291	0.221604	0.0969734	0.155875	0.101014	0.425307	0.0532651
chr8	84686319	84699808	ENSMUSG00000001909.16	3719	+	Trmt1	8.44661	6.38799	9.63662	6.61409	25.7385	14.5721	21.4939	33.7092	13.7993	17.0083	15.2616	11.9032	29.968	21.5687	22.6388	29.1206	32.7767	22.4686	22.4502	14.5388	11.8452	10.8587	9.92887	17.0971	13.165
chr8	84670479	84687902	ENSMUSG00000001910.5	4673	-	Nacc1	3.45195	4.787	3.30256	5.0629	10.4584	6.43722	5.07659	13.1985	4.61083	4.61357	5.28453	3.38847	10.9938	6.84034	5.52698	6.48227	6.34346	7.67159	9.94702	3.15565	2.98276	3.55147	3.49063	2.58406	4.04532
chr8	84699876	84800344	ENSMUSG00000001911.16	7140	-	Nfix	0.653991	2.0401	0.984669	0.999333	3.82365	1.83903	3.53922	4.55382	1.13392	1.36732	1.11569	1.59769	2.59501	2.33699	2.79131	1.53932	3.29806	2.17819	2.80769	1.40441	0.891728	0.85227	0.527205	0.845611	1.13846
chr7	16781340	16798274	ENSMUSG00000001918.17	2878	+	Slc1a5	37.7595	32.1149	37.7153	34.2526	91.8157	58.8138	50.6517	118.566	70.6461	66.2886	64.9764	49.635	183.188	90.5297	34.2006	52.5331	45.7237	100.933	125.61	54.1758	55.4863	59.2028	67.4523	52.84	58.6556
chr6	125546774	125686679	ENSMUSG00000001930.17	10592	+	Vwf	0.320619	0.523892	0.291406	0.460915	1.68651	0.586029	0.925094	1.58232	0.308214	0.288032	0.695672	0.369714	0.821631	0.702264	0.729601	0.430245	0.418486	0.821256	0.977521	0.464072	0.568616	0.27855	0.152308	0.124692	0.249861
chr9	37555698	37649655	ENSMUSG00000001942.8	6042	+	Siae	1.89697	1.23412	1.07847	2.3308	0.111568	0.711239	0.796648	0.443825	0.583544	0.605925	0.824024	1.32444	2.23025	0.29946	1.00976	0.621143	2.88867	0.785298	0.911519	0.423044	0.170883	0.885072	0.860352	0.312276	0.34416
chr9	37539255	37544205	ENSMUSG00000001943.8	1567	+	Vsig2	0	0	0	0.119827	0	0	0	0	0	0	0.12709	0	0	0	0	0	0	0	0	0	0	0	0	0.120406	0
chr9	37528078	37538319	ENSMUSG00000001946.14	2519	+	Esam	0.168519	0.0688401	0.816879	0	0	0	0.341217	0.399205	0.259198	0.0807419	0	0.7435	1.00301	0.159617	0	0.532091	0	1.46502	0.349815	0.312216	0.683126	0	0	0.449409	0.825493
chr9	37603290	37613722	ENSMUSG00000001948.10	992	-	Spa17	15.8331	21.1516	25.4103	23.8498	21.4053	5.53528	13.3434	28.7217	7.10841	6.56093	5.42042	15.6187	11.0369	21.0765	20.7057	11.0794	20.1076	9.30034	30.4239	11.0994	13.357	10.5956	12.2873	6.65695	23.058
chr11	106066061	106073612	ENSMUSG00000001983.7	1383	+	Taco1	21.7928	14.294	20.2102	26.6109	6.3364	16.3993	8.32802	13.5728	2.07726	7.05905	11.5199	9.35638	12.3823	21.0777	9.11694	15.7003	19.8313	10.8641	6.8494	18.0553	19.908	17.6	10.3688	13.5062	20.2296
chr4	125490700	125714173	ENSMUSG00000001985.9	8973	+	Grik3	0.094617	0	0	0	0	0.239457	0	0	0.0582121	0	0	0	0	0.112023	0.0226643	0	0	0.0587536	0.024551	0.0438244	0	0.0205506	0	0	0.0210674
chr7	16455721	16476780	ENSMUSG00000001988.9	2095	-	Npas1	1.41837	1.15881	1.96441	2.68882	0.80441	1.13957	0.32822	3.99999	0.685645	0	1.61602	1.30033	2.01002	0.959605	1.55316	0.895692	3.83489	2.51645	2.10306	1.59547	0.657105	1.58435	2.73795	1.17079	2.16559
chr8	125418063	125569808	ENSMUSG00000001995.9	6703	-	Sipa1l2	5.953	6.46756	5.5513	6.55498	8.69898	3.84661	4.30853	18.5527	6.33147	3.79287	5.91241	3.68312	12.1038	7.01816	4.18687	7.19859	6.69552	8.61227	10.5169	6.27723	7.29084	5.30945	6.01689	3.8	3.52525
chr2	127008724	127067909	ENSMUSG00000001998.15	5959	+	Ap4e1	20.16	26.5976	24.805	22.0887	16.4027	23.3571	26.5113	17.044	16.2819	25.5303	29.0086	21.4863	14.887	21.1192	35.2539	24.8319	34.6355	13.8014	14.5656	23.5255	20.7916	29.5214	22.5002	25.71	25.0295
chr2	127070667	127097084	ENSMUSG00000001999.15	1669	+	Blvra	21.3649	5.81837	14.2811	15.0756	16.1557	38.0495	29.2517	21.6905	16.1959	24.0069	19.569	22.6471	13.9609	22.4044	14.3782	21.2013	23.5706	25.7439	14.7832	17.5531	17.1151	14.5841	12.7805	33.4622	25.9375
chr17	75537086	75551946	ENSMUSG00000002017.10	2902	-	Fam98a	40.8116	54.078	52.9438	43.9984	71.5443	37.9251	55.8011	72.4224	44.638	50.2515	53.9394	43.1227	78.164	64.3569	38.0524	58.1953	55.8466	76.7541	72.8753	55.4894	57.0435	60.1747	67.9445	53.5733	64.9451
chr12	84783212	84876532	ENSMUSG00000002020.15	6769	-	Ltbp2	1.19153	0.333034	0.455987	0.887668	1.14524	1.41078	3.19989	1.53511	0.63662	1.62254	0.97089	1.91164	1.61746	1.48499	3.425	2.21773	1.8008	1.98604	1.10652	1.19092	0.483012	0.572079	0.741468	0.975579	1.06123
chr9	44803355	44881296	ENSMUSG00000002028.13	16670	-	Kmt2a	0.534762	0.34328	0.792063	0.382973	2.7902	1.68993	2.62962	3.84061	1.11235	0.634446	1.02741	1.29713	3.43548	1.42306	2.25692	1.72065	1.36275	1.42315	1.73118	0.672299	1.32131	1.26105	1.05378	0.905468	1.67832
chr9	44767908	44793447	ENSMUSG00000002031.13	5410	+	Ift46	36.6435	35.8997	29.5726	38.0398	26.6648	16.6808	24.9755	21.9335	18.5618	18.6471	18.1849	22.3449	11.5718	13.2662	36.5759	30.1762	33.1318	10.8655	12.8268	16.609	26.1459	22.4621	19.8467	18.4143	14.536
chr9	44793769	44799307	ENSMUSG00000002032.17	3212	-	Tmem25	0.13216	0.593864	1.1745	0	2.20361	0.445963	1.60559	1.66973	0	0.696537	0.248008	0.901135	0.262204	0.688484	1.39292	0.584207	0	2.05167	1.23453	0.489709	0	0	0.167419	0.411189	0.117707
chr9	44969572	44980431	ENSMUSG00000002033.14	1023	-	Cd3g	0.829911	1.01706	0.335242	0.367096	0	0	0	0.327663	0	0	0	0.998601	0.274421	0	0	1.3102	1.08324	0.773015	1.72274	0.384395	0	0.721017	0.876099	0.184435	0.184788
chr7	19508670	19516145	ENSMUSG00000002043.17	829	+	Trappc6a	45.5735	39.5346	46.9544	33.0692	34.9651	34.5581	47.6938	29.1126	17.1697	20.6088	26.6655	27.9319	14.9002	29.3432	65.4993	38.4802	40.7703	30.8432	30.5597	24.9034	14.1151	24.0232	21.19	21.8492	26.4516
chr11	78206746	78245987	ENSMUSG00000002052.6	6488	-	Supt6	16.488	18.3351	18.818	17.9434	23.8967	25.0588	21.5676	35.0285	21.9385	34.6087	23.6967	35.8998	53.0917	30.0874	19.2772	23.2617	28.3101	24.3771	32.1887	25.0621	20.8203	21.97	30.1144	19.6878	17.3654
chr11	78301529	78322457	ENSMUSG00000002055.9	4013	+	Spag5	43.6876	50.7737	54.3956	48.2408	65.4274	58.718	71.5379	89.4587	49.9168	63.5558	63.869	58.8045	62.8203	72.5898	65.88	84.5018	79.7354	69.2331	66.4236	44.8307	35.4193	38.2769	37.6992	53.7868	58.6003
chr11	78357577	78386558	ENSMUSG00000002057.4	3214	-	Foxn1	0.924547	1.13303	0.800295	0.701068	0	1.41134	0.427891	0.31288	0	0.316411	0.867487	0.688674	0.436734	0.312752	0.442927	0.166812	0.258591	0	0.548341	0.0611755	0.696027	0.344244	0.278858	0	0.529353
chr11	78343482	78349164	ENSMUSG00000002058.13	1489	+	Unc119	5.7018	2.44565	2.30324	5.6747	7.69619	6.09274	8.08151	9.22979	7.10364	0.95616	2.8087	4.6882	3.20514	10.2611	7.10213	7.20128	7.81435	6.19606	6.6577	3.03708	4.39155	0.74305	3.4911	2.28085	1.65043
chr11	78188430	78192193	ENSMUSG00000002059.18	1772	+	Rab34	43.1207	33.0767	39.2886	33.6968	69.616	71.6756	88.2809	77.9356	67.5766	52.4541	69.4553	61.5901	48.1618	58.6548	57.7277	69.4374	73.0116	66.4946	43.7608	72.2338	81.961	56.6105	72.5294	62.076	70.8359
chr11	78245746	78255496	ENSMUSG00000002064.10	1393	+	Sdf2	109.401	116.767	124.33	114.576	48.6336	82.0933	95.7634	163.388	138.834	127.611	114.372	110.859	153.97	115.023	58.3967	81.4017	93.2739	90.0738	149.131	111.506	123.655	134.494	118.771	136.801	105.85
chr7	38097984	38107534	ENSMUSG00000002068.16	2519	-	Ccne1	212.334	255.81	234.308	213.486	454.125	290.297	261.509	546.112	362.411	368.102	365.807	367.762	584.423	464.485	264.804	279.135	280.997	513.383	549.996	341.564	334.322	330.808	414.004	278.259	322.317
chr17	31944769	32036349	ENSMUSG00000002076.12	3589	-	Hsf2bp	28.6232	29.1832	36.0249	27.7809	20.9422	27.6722	16.4289	19.1462	22.1582	23.3481	25.6359	27.61	13.7668	16.1323	35.8682	32.7896	39.1357	12.2655	9.75956	9.86103	12.1304	15.0027	14.1342	8.77934	16.3808
chr7	16308393	16318205	ENSMUSG00000002083.13	2014	+	Bbc3	1.47542	1.54983	2.12856	0.279696	3.01234	3.08203	4.1824	6.99024	0.713221	1.6158	0.791063	1.5217	4.18172	4.89118	1.41367	0.931715	0.550223	3.27207	4.15653	0.292877	2.13604	1.00715	2.84806	1.49892	3.1913
chr2	91118144	91136516	ENSMUSG00000002100.15	4163	+	Mybpc3	0	0	0.0411906	0.135313	0	0.630826	0.0825872	0	0	0	0	0	0	0	0.244255	0	0	0.126639	0.158753	0	0	0	0	0	0
chr2	91054009	91066369	ENSMUSG00000002102.15	2607	+	Psmc3	56.8279	58.9335	54.1989	56.3236	59.8593	85.6237	95.6128	74.5743	41.4243	71.8531	79.9045	55.3823	44.0428	67.0895	118.338	151.566	104.46	62.487	63.6298	65.6902	78.4819	48.7348	71.3011	64.4845	60.2572
chr2	91202885	91214098	ENSMUSG00000002103.16	4747	+	Acp2	1.60965	1.78997	1.37268	2.33377	2.62708	1.91112	3.87484	6.92005	1.29291	1.4996	2.68498	1.50642	2.89781	2.54102	2.87035	1.24236	1.40065	3.10965	3.80541	1.36684	0.870003	0.932295	1.20834	0.993664	2.15042
chr2	91035620	91045729	ENSMUSG00000002104.11	1627	+	Rapsn	0.782728	1.27898	0.843154	2.19276	5.59329	9.8313	10.9884	8.24091	1.12365	5.37536	1.34644	0.83718	7.76458	4.20115	12.4995	11.039	7.32182	4.53642	4.3328	1.8127	2.53836	1.24671	2.09327	2.55126	6.7389
chr2	91061791	91070417	ENSMUSG00000002105.15	4869	-	Slc39a13	0.174368	0.284918	0.246526	0.192821	0.484562	0.0980649	0.353061	0.481904	0	0	0.24541	0.0349685	0.0576572	0.165157	0.167071	0.605616	0.284491	0.216552	0.180978	0.121145	0.106025	0.378723	0.220887	0.542509	0.0776496
chr2	6539694	7509563	ENSMUSG00000002107.18	13687	-	Celf2	19.5703	26.226	23.6161	21.47	45.4585	27.6293	22.909	74.4995	25.8459	16.7621	16.5437	14.6415	61.3891	38.4978	38.6912	29.5742	39.5507	49.9001	42.9583	25.0818	23.7117	26.1908	28.7727	18.9132	26.0899
chr2	91184061	91202834	ENSMUSG00000002108.10	2239	-	Nr1h3	10.8068	9.52622	10.0328	14.9276	7.37621	20.899	16.9679	23.8038	9.85651	9.44727	8.00515	10.5701	25.202	26.5775	18.9833	23.8256	16.4564	17.0709	17.4151	16.8605	20.6741	25.7781	40.6695	11.8818	9.62497
chr2	91211572	91236982	ENSMUSG00000002109.14	2736	-	Ddb2	17.0669	15.6549	17.1727	19.0103	26.1163	44.24	32.5464	39.3271	43.4803	35.7566	53.6454	39.5161	53.5608	47.908	28.9887	41.0528	30.3769	58.9628	17.6333	42.6149	33.2083	47.2458	41.1436	38.6181	40.4884
chr2	91082390	91115756	ENSMUSG00000002111.8	2695	+	Spi1	0	0	0	0.278693	1.00051	1.15162	1.27573	0.746268	0.387634	0.226407	0	0.18953	0.625008	0.372982	0.377304	0.298406	1.23356	1.56496	1.71659	0.43774	0.510811	0.410539	0.133024	0.42006	0.35072
chr11	4160350	4182541	ENSMUSG00000002129.11	4920	+	Sf3a1	41.0694	40.9554	56.8451	47.4767	16.3043	19.6038	29.175	29.1596	22.9053	25.2996	26.351	28.7922	31.4398	32.689	32.5717	39.3929	36.15	23.8953	46.9248	41.5615	31.7228	44.2261	34.1741	48.4731	36.2707
chr10	127642986	127660957	ENSMUSG00000002147.18	3775	+	Stat6	0.674701	3.21552	3.27054	3.23312	11.0712	5.75503	9.10756	7.01476	3.00949	3.01716	6.75264	3.87881	4.75944	5.48526	8.88887	8.45035	9.54036	5.79567	6.01072	2.23962	1.59544	1.66082	1.66192	2.64897	3.25496
chr8	83389867	83428552	ENSMUSG00000002190.13	4025	+	Clgn	3.58583	3.05888	4.04727	2.70575	0	0.0593141	0	0.0832792	0.0324433	0.151594	0	0.169204	0	0.249736	0.202103	1.06561	0.137658	0.392941	0	0.0976984	0	0.36651	0.356273	0	0.845387
chr7	44572380	44586862	ENSMUSG00000002204.9	1772	+	Napsa	0	0.293581	0	0	0	0.538914	0	0	0	0	0	0	0	0	0	0	0	0.148757	0.248641	0	0	0	0	0	0.106681
chr7	44748413	44777515	ENSMUSG00000002205.16	2885	+	Vrk3	15.744	17.7916	14.0866	12.3661	25.5853	40.7139	46.4174	29.0467	21.2737	25.027	27.957	29.154	21.6023	17.1422	48.4978	43.4855	43.5962	22.8421	28.6346	27.8741	23.5006	20.7091	26.6545	20.0776	17.6261
chr7	24399619	24422778	ENSMUSG00000002210.11	2389	+	Smg9	1.5992	2.97603	2.00977	2.27933	6.48983	6.19582	11.0814	11.6457	5.63004	6.38517	5.91865	4.48994	6.22806	7.74191	10.6408	6.95697	5.33433	10.8132	7.28479	3.62126	6.33863	2.46999	5.25219	3.94887	5.61812
chr5	27740080	27791691	ENSMUSG00000002221.11	6040	-	Paxip1	16.0241	19.3792	12.6052	15.7304	31.0821	25.1387	22.6551	38.6811	15.415	16.8368	15.1671	12.0367	28.0268	21.4351	25.2188	18.1079	21.8786	26.2725	31.1843	18.6527	18.433	16.7304	23.4153	11.1832	8.95113
chr6	71388634	71440637	ENSMUSG00000002222.14	6374	-	Rmnd5a	175.421	199.716	172.015	177.341	295.644	196.153	179.106	322.472	171.661	151.473	144.161	124.504	315.615	198.577	190.062	170.749	192.37	295.69	305.214	165.648	138.198	173.002	170.026	151.972	165.875
chr3	104794836	104818563	ENSMUSG00000002227.15	4309	-	Mov10	2.16732	0.885352	0.676514	1.13298	2.50302	2.60402	3.27134	4.823	0.78793	1.65203	1.24787	0.355617	0.586353	1.91286	3.91725	3.17277	1.35015	1.28465	3.22085	2.14459	1.31785	0.81309	1.62236	0.481654	0.570316
chr3	104781056	104786018	ENSMUSG00000002228.7	1721	+	Ppm1j	0.493317	1.81368	0.199275	0.109105	1.7626	0.138721	0.0998868	0.584309	0.0758769	0	0.578589	0	0.163122	0	0	0	0.160975	0.918994	1.15204	0.342739	0.199976	0.107147	0.104154	0.767425	0.219684
chr3	104788375	104794459	ENSMUSG00000002233.13	1423	+	Rhoc	0	0.487444	0.482014	0	0	0	2.77851	2.12002	0.0917668	1.28637	0.559804	0.717898	0.197282	0	3.85868	0.753528	0.778742	0	0	0.414514	0.604636	0.907099	0	0.397773	0.132845
chr5	87825686	87846387	ENSMUSG00000002240.12	1337	+	Prr27	0.317501	0	0	0	0	0	0	0	0.0976696	0.304247	0.446859	0	0.209972	0	0	0	0	0	0	0	0.128706	0	0	0	0
chr17	28331671	28350817	ENSMUSG00000002249.21	3080	-	Tead3	0.413473	0.112603	0.222697	0.365785	1.09431	0.620101	0.390694	1.85012	0.0847949	0.0660353	0.581932	0.552797	1.00262	0.456903	0.726309	0.17407	0.179894	0.770255	0.500672	0.191511	0.33522	0.179611	0.640178	0.245035	0.122752
chr17	28232700	28301474	ENSMUSG00000002250.16	3776	+	Ppard	3.82229	5.87825	4.94993	4.7738	8.03345	4.67868	3.32338	15.5349	4.25367	3.3934	3.05898	2.61525	9.36767	5.59029	3.44689	1.20687	6.38301	6.14318	10.6764	2.65559	4.28375	3.80911	4.27237	2.84814	2.7034
chr17	28207778	28228608	ENSMUSG00000002257.8	2672	+	Def6	3.17739	1.55756	2.88789	2.03792	7.82072	4.19938	6.36924	7.15057	2.10147	4.64323	4.32287	3.82324	3.15194	3.98764	4.71884	4.81559	5.59881	3.65013	7.3377	2.57546	2.44724	2.76048	3.35423	3.8837	2.82991
chr7	6703892	6730421	ENSMUSG00000002265.17	9078	-	Peg3	4.3488	4.6991	3.55118	4.34364	8.79933	1.9198	3.61686	6.27713	1.55355	2.17324	0.965258	1.8943	3.68002	5.29279	4.45803	3.27776	2.50243	3.42637	3.13044	1.90597	1.61123	1.70628	2.62615	1.5588	2.56132
chr7	6671269	6696450	ENSMUSG00000002266.17	8086	-	Zim1	0.787471	0.814929	0.190859	0.394766	2.29256	1.83055	2.50863	0.746176	2.16402	1.05643	0.862016	1.57923	0.277747	0.969633	5.93551	2.65217	3.6317	1.30397	0.980788	1.43464	0.489466	1.34549	0.931053	0.303339	0.865001
chr17	25793221	25797136	ENSMUSG00000002274.13	2968	-	Metrn	0.572102	0.29213	0.404426	0.0632646	0	0.643502	0.289598	0	0	0	0.201297	0.573657	0	0	0	0	0	0	0.81646	0	0.0579782	0	0	0.254282	0
chr17	25579085	25662826	ENSMUSG00000002279.19	2651	+	Lmf1	1.44115	0.130825	0.970255	0.424978	0	0.900562	1.49144	2.14952	1.03443	0.99738	0.751227	0.0642254	0	0.0758345	0.460279	1.21343	0.627018	0.497168	0.99719	0.222502	0.5842	0.278235	0.202848	0.35586	0.285233
chr17	25773776	25783332	ENSMUSG00000002280.11	2620	+	Ciao3	16.6883	13.3696	8.63927	18.2753	19.4253	36.631	24.4079	32.6243	18.6406	33.4582	24.5517	28.8535	32.5736	40.1307	38.3447	36.6291	37.9605	30.3842	25.3929	25.2902	25.4178	30.968	37.9024	33.4146	28.3557
chr17	33773750	33781830	ENSMUSG00000002289.16	3453	-	Angptl4	1.10643	1.15505	1.09252	1.14195	13.1774	12.0994	12.0976	16.7939	2.7985	2.70949	2.36466	3.30366	13.9838	5.41456	12.6626	8.15149	10.9916	11.4508	4.65728	4.27059	4.68447	4.69946	3.58188	2.18566	2.35408
chr5	8396973	8422716	ENSMUSG00000002297.16	4659	-	Dbf4	364.546	502.769	437.101	379.166	852.422	509.658	465.904	958.112	527.746	442.138	461.051	390.735	978.497	605.528	556.061	506.906	509.537	835.492	970.503	370.616	363.586	455.598	511.164	426.801	495.945
chr17	33909414	33915590	ENSMUSG00000002307.16	3072	+	Daxx	11.331	14.9023	11.5546	14.7917	28.6359	16.8641	18.5223	25.0963	13.645	20.7891	15.04	11.6944	38.9297	21.9885	21.4488	19.4593	20.4712	20.2504	33.7758	12.0966	10.867	11.0448	18.03	13.3892	15.1993
chr17	33843091	33849774	ENSMUSG00000002308.16	2415	+	Cd320	202.846	128.53	164.021	188.858	83.0408	121.198	131.901	166.836	84.5147	137.445	137.467	159.404	197.617	183.639	93.3886	104.674	85.5776	171.039	155.165	191.326	199.797	178.139	185.114	122.894	109.744
chr14	55625400	55635957	ENSMUSG00000002319.16	4328	-	Ipo4	23.2455	21.3555	26.4267	24.3389	47.115	38.7234	33.7614	70.6334	29.9909	32.8016	31.4738	30.4881	78.1615	58.7133	24.904	35.0569	27.0124	58.3473	60.0622	34.2537	36.221	39.7091	45.5165	32.6523	35.8159
chr14	55635965	55643806	ENSMUSG00000002320.15	3184	-	Tm9sf1	3.46639	4.30253	2.58507	5.89728	4.76355	8.77276	4.75115	9.68539	1.88658	0.894298	5.4416	5.40088	9.25783	10.1655	1.08581	1.85223	4.61149	5.21567	6.22696	10.3126	9.7281	7.76056	9.45791	4.20731	1.78114
chr14	55618037	55625395	ENSMUSG00000002324.8	2184	+	Rec8	1.16621	1.03219	0	0.17195	17.5932	14.4293	14.2467	7.82745	2.0329	4.84259	2.64439	4.20976	5.78433	7.08785	25.2346	13.2561	7.73777	10.1384	9.07813	2.7008	2.12735	4.39048	1.39526	3.80118	4.15468
chr14	55603571	55610030	ENSMUSG00000002325.15	3222	+	Irf9	11.4623	10.2796	10.1651	10.6065	4.70737	14.0783	7.30944	7.07434	6.64674	9.15313	10.1986	7.34524	9.84568	11.9799	9.02589	12.0639	12.3816	14.6443	12.0335	8.5433	9.98722	9.21429	9.29073	11.8289	8.27261
chr14	55672235	55679200	ENSMUSG00000002326.6	2314	+	Gmpr2	8.07172	5.47053	7.26218	5.599	4.22402	8.87276	4.97738	4.92513	6.43328	7.03159	3.18434	9.4181	2.79034	4.25706	9.93104	7.06661	6.70445	3.64527	1.52322	7.13739	8.25445	6.05636	7.04915	5.62606	5.71852
chr14	55657879	55660508	ENSMUSG00000002329.7	1733	-	Mdp1	153.339	151.495	155.645	116.909	150.339	131.148	113.777	111.217	192.975	215.242	146.518	165.546	143.201	145.239	90.4764	107.041	108.545	141.61	128.389	194.803	217.457	240.476	215.555	180.185	145.514
chr14	55739020	55745690	ENSMUSG00000002332.16	1477	-	Dhrs1	25.8666	38.6265	36.5708	39.1557	34.9142	29.2564	47.4863	42.2119	15.9141	26.5769	19.9555	32.3923	44.8564	39.2002	46.2635	40.8363	52.1438	28.7335	26.1014	35.6761	43.3402	39.3271	42.4763	37.0456	31.485
chr8	70093085	70120873	ENSMUSG00000002341.8	7195	-	Ncan	0.471994	0.120506	0.238327	0.391458	0.468447	0.398175	0.191138	0.279526	0	0	0.110716	0.260303	0.273124	0.698531	0.45224	0.111772	0.385042	0.842635	0.489887	0.218616	0.0717496	0.0768868	0.0747393	0.07867	0
chr8	70172356	70183681	ENSMUSG00000002342.17	3281	+	Tmem161a	0.258762	0	0.0522635	0.457835	2.67091	1.60081	0.8907	1.53245	0.0398001	0.557909	0.424886	0.726505	2.90915	0.796551	1.79751	1.30725	0.759932	2.08886	2.08143	1.3783	0.524472	1.12405	0.81949	0.115012	0.28808
chr8	70220172	70234466	ENSMUSG00000002343.11	2427	-	Armc6	5.24721	5.50162	5.44033	6.80829	8.88795	7.18086	13.1744	16.1592	10.2767	9.8887	5.82599	9.26021	17.3506	17.6436	9.97142	12.5916	6.73474	14.3366	12.8892	13.4481	10.848	7.97776	9.74906	11.1169	9.81408
chr8	70139499	70147319	ENSMUSG00000002345.18	1468	+	Borcs8	20.8201	17.6007	15.6525	18.9304	16.9901	22.4428	27.8702	18.952	19.8367	26.7398	22.6554	12.1781	28.8765	23.5548	31.7241	33.5998	31.8933	19.0337	16.057	37.2342	34.4628	33.1619	34.3114	28.9185	23.4366
chr8	70184340	70212305	ENSMUSG00000002346.16	3196	-	Slc25a42	5.71135	4.93747	4.50689	4.87637	4.85113	7.91813	7.85299	13.8443	3.75899	3.24557	5.48349	6.60589	12.5609	7.86285	4.32695	7.38109	4.59417	8.90758	10.9597	10.0278	5.97647	6.57748	4.26251	4.89993	5.20505
chr17	5841329	5931954	ENSMUSG00000002365.10	3617	+	Snx9	65.9576	118.37	82.87	84.9817	94.4889	61.9124	56.8898	129.928	53.0713	32.1643	33.311	40.2941	159.576	103.048	151.977	118.804	151.961	116.677	156.832	56.6969	58.9932	88.249	93.6639	60.6667	86.0783
chr17	56673294	56711764	ENSMUSG00000002372.9	2638	+	Ranbp3	46.9878	48.315	41.6666	64.2032	69.1216	82.8075	69.4007	138.628	50.4912	46.8766	50.6557	55.9578	103.013	94.422	95.4389	96.8417	99.242	102.522	102.048	55.0053	41.5521	50.6786	64.4837	60.5798	62.9887
chr17	56717767	56722141	ENSMUSG00000002379.7	1092	+	Ndufa11	149.663	160.546	133.161	151.832	195.685	214.69	224.642	182.333	164.665	218.289	195.503	163.713	118.514	155.196	192.006	184.112	167.948	149.421	182.773	176.452	189.413	138.131	180.727	167.252	202.541
chr4	123105165	123132099	ENSMUSG00000002384.2	3880	+	Bmp8b	0.218814	0	0.220975	0.0967884	1.56362	1.10755	0.664582	0.431957	0	0.157259	0.461946	0.351055	0	1.24353	0.733797	0.0690896	0.0714014	0.611439	0.681327	0.0506747	0.0443503	0	0.0923968	0	0.243606
chr8	71374123	71381960	ENSMUSG00000002393.14	2983	-	Nr2f6	0.142306	0	0.172454	0.0629465	0.564948	0	0	0	0.306433	0	0.0667617	0	0	0.0673943	0	0	0	0.0883668	0.147701	0	0.0576867	0.185451	0.0600905	0.0632507	0.0633717
chr8	71366848	71369732	ENSMUSG00000002395.14	1223	+	Use1	26.7264	18.5744	21.0315	22.5692	66.693	91.162	52.0073	62.4901	58.7255	79.3266	59.7614	55.5473	57.1565	52.9305	33.4233	42.0842	38.7354	35.1321	45.0319	58.0369	42.4922	42.2175	48.3667	45.6651	33.8506
chr8	71371298	71379361	ENSMUSG00000002396.8	6990	+	Ocel1	0.303648	0.545777	0.466102	0.644702	1.39834	0.54647	0.688604	0.911127	0.504402	0.261874	0.39887	0.584589	0.240972	1.09291	0.0872818	0.115051	0.356701	1.0559	1.67034	0.253156	0.443123	0.263806	0.307725	0.566841	0.730189
chr7	28179469	28187294	ENSMUSG00000002409.18	2695	+	Dyrk1b	0.945082	0.643444	0.572649	1.39347	0.750385	0.708687	1.02059	2.98507	0.581451	1.50938	1.77351	0.442238	1.66669	2.38708	1.28283	0.895217	0.513984	1.07591	1.63485	0.510696	1.02162	0.410539	0.465584	0.49007	1.26259
chr6	39603237	39725463	ENSMUSG00000002413.15	9847	-	Braf	22.1583	16.8002	20.1829	17.8674	32.3801	20.099	27.0768	23.8285	19.6002	17.0816	20.7705	21.0428	21.4106	23.8868	23.5027	30.1906	23.07	16.1955	15.7945	28.2537	22.4558	28.0524	23.1002	20.6362	14.3981
chr6	39592574	39603382	ENSMUSG00000002416.13	4466	+	Ndufb2	10.0754	6.60085	12.3251	11.8144	11.7733	9.46189	12.6639	19.2893	7.01751	9.33603	9.40902	13.1146	24.9554	19.9417	7.46801	5.40217	5.58293	19.6548	25.2556	19.2392	23.7351	14.4927	18.7839	12.5052	12.5292
chr3	20057811	20118490	ENSMUSG00000002428.12	5189	+	Hltf	14.9708	17.7786	18.2415	10.1321	29.879	19.0936	24.1177	20.8005	20.7868	15.4825	9.55645	8.62956	15.0943	15.6522	20.2622	23.7123	12.7067	20.3198	8.10879	12.7315	5.83657	11.4073	6.14887	6.50861	11.6942
chr2	181591868	181655660	ENSMUSG00000002455.14	3148	+	Prpf6	37.2179	31.2884	35.9512	37.8163	27.1951	31.3971	40.0275	41.7401	30.6134	25.5851	22.901	32.5055	31.3015	40.2969	36.8231	37.2127	47.6983	32.0706	30.4411	28.7932	29.0261	32.6859	40.0864	35.6017	28.0434
chr2	181688419	181693977	ENSMUSG00000002458.13	2230	-	Rgs19	6.66255	4.89898	5.15198	4.96789	0.755713	2.46233	3.31476	3.15658	0	0.820852	2.23263	2.59592	2.01423	2.16363	5.65414	3.48608	3.4785	2.00949	3.1612	3.43861	2.39213	2.56341	2.25067	2.9613	1.94972
chr1	4909576	5070285	ENSMUSG00000002459.17	2920	-	Rgs20	1.01764	0.415705	0.880872	0.578742	1.15427	0.4088	0.765331	2.86985	0.939133	0.626883	0.204606	0.174926	1.1537	0.481939	0.975045	0.91804	0.759007	1.62492	0.678994	0.875354	0.47145	0.568357	0.491095	0.193846	0.258956
chr18	10642092	10706771	ENSMUSG00000002475.16	2334	-	Abhd3	23.2802	11.9618	14.7673	17.8598	27.2931	15.2408	34.764	24.5583	12.029	8.62703	20.9048	15.3921	18.4028	31.6974	27.011	24.2341	27.1815	22.7006	14.3466	26.1989	25.3622	26.546	23.1166	17.7845	16.8466
chr18	10617775	10642079	ENSMUSG00000002477.5	1752	+	Snrpd1	380.402	486.374	518.442	408.656	370.137	368.056	382.567	413.641	490.287	485.022	468.776	456.849	475.419	438.22	277.888	336.615	347.562	497.707	510.503	570.215	663.763	609.089	590.952	478.585	440.98
chr5	114707760	114722327	ENSMUSG00000002486.15	3232	+	Tchp	32.0476	31.1191	28.6502	32.4762	27.3226	24.3762	28.1367	43.1444	18.9089	17.872	23.1068	24.1274	42.4747	34.2112	35.6143	35.2502	37.8869	30.0137	43.214	25.1248	20.9775	26.9297	33.3875	21.0744	26.6127
chr16	89787111	90143769	ENSMUSG00000002489.16	9692	-	Tiam1	13.5777	25.0129	20.028	18.3469	33.9413	19.8539	23.6432	59.9014	19.2939	15.0674	13.726	13.4038	53.4991	31.1969	53.6324	35.0435	49.2219	37.4782	44.391	18.7854	15.4822	20.8715	20.1776	14.5031	19.602
chr17	24595816	24632630	ENSMUSG00000002496.10	7315	-	Tsc2	26.5203	33.5675	22.0353	22.9738	21.3794	8.61615	13.3012	13.9762	11.3714	10.9827	13.5036	11.4284	13.6625	11.3779	23.9925	20.5952	23.0265	13.1529	15.2987	8.14426	7.0102	10.6128	8.72357	8.92443	11.1898
chr17	24727820	24736143	ENSMUSG00000002500.15	1643	+	Rpl3l	30.4875	23.9584	23.1697	24.114	19.8987	15.9837	18.31	25.094	16.6111	16.0928	15.9999	23.6273	20.6748	15.5397	17.824	24.3105	18.7165	12.5141	10.8606	18.7882	20.2138	26.8239	19.3105	16.5365	17.1434
chr17	24639286	24650327	ENSMUSG00000002504.15	2407	-	Slc9a3r2	1.23452	2.52152	0.92613	0.390049	1.54031	1.19022	3.49952	3.34224	0	0.506993	0.41369	1.13178	0	0.250566	1.94326	0.55685	1.72645	1.09513	0.274569	0.490116	1.28684	0.30644	1.04258	0.156774	1.41366
chr15	76070182	76080913	ENSMUSG00000002524.17	2783	-	Puf60	89.6894	43.1184	54.8996	91.8944	56.437	63.9097	85.2422	96.8379	44.576	39.5377	50.8073	52.8588	86.0456	107.634	89.2972	67.9079	59.4292	77.0052	88.6566	75.1006	71.7873	49.032	59.9002	62.9827	66.7033
chr2	32287384	32307921	ENSMUSG00000002546.16	4659	+	Golga2	18.6783	20.6199	16.6729	25.9548	22.6435	18.0886	22.9502	26.2605	14.9391	17.9422	16.9699	16.1527	34.7677	26.4943	25.5791	26.2947	22.9527	26.1957	26.81	19.3706	17.6918	16.5046	18.5059	18.6693	19.3542
chr2	32255002	32260159	ENSMUSG00000002550.16	2354	-	Uck1	1.80331	1.98896	0.801292	0.717895	4.58179	4.56383	9.34743	12.1036	0.721153	2.24644	6.59886	8.02847	5.60511	2.22046	8.81198	5.12449	5.06058	4.03124	5.52143	8.51956	6.65218	4.46509	4.34037	2.72516	4.01525
chr12	40059769	40134228	ENSMUSG00000002565.16	2999	-	Scin	1.98166	6.12913	1.71534	4.57058	6.29366	13.0554	16.623	1.1177	3.35278	6.71407	1.99217	7.38046	2.99548	5.22871	20.4113	18.1453	10.9004	1.23054	9.40242	3.34362	1.60661	2.82841	2.15172	1.25827	9.13988
chr10	128630843	128669358	ENSMUSG00000002578.18	6461	-	Ikzf4	2.56237	3.08651	3.07867	2.47027	5.52965	2.88216	4.28366	6.79632	3.11252	2.86463	3.35975	2.3717	5.8658	2.8004	10.0409	6.7214	5.70283	4.9774	7.77395	2.40409	2.39702	2.48302	1.99752	1.92736	2.86731
chr11	98437708	98438991	ENSMUSG00000002580.7	747	-	Mien1	29.5502	26.696	35.5808	32.1747	75.8019	69.033	75.4818	57.437	39.6822	59.628	63.1842	67.2385	34.5748	41.1763	78.4064	63.8769	62.3056	38.4635	49.2495	41.324	49.2972	43.9401	43.6727	105.073	112.866
chr6	5168090	5193946	ENSMUSG00000002588.13	1513	-	Pon1	1.12227	0.573061	0.680012	0.992833	0	1.73571	0	0	0	0.268855	0	0	0.185547	0.132873	0	0.885881	0.183105	0	0	0	0	0	0	0	1.49931
chr7	25757273	25788705	ENSMUSG00000002602.16	4283	-	Axl	0	0.647801	0	0	5.42991	1.11482	5.45858	2.66093	1.372	0.332412	0.232489	0.437282	0.655458	1.36121	2.56404	2.75391	2.39327	1.2309	3.18897	0.0918132	0.44195	0	0.251109	0	0
chr7	25687002	25705077	ENSMUSG00000002603.15	2594	+	Tgfb1	0.163647	0.0668497	0.13221	0	0.649668	1.01239	0.662703	0.775325	0.302045	0.0784074	0.0767734	0.19691	0.865791	0.697508	0	0.516707	0.213599	1.01618	0.934177	0.454783	0.199012	0	0.207305	0.581887	0.218625
chr7	25711106	25719088	ENSMUSG00000002608.8	3513	-	Ccdc97	6.16267	6.26896	4.39308	4.43634	6.9079	5.23282	4.55086	17.0796	5.09252	5.8475	5.32881	5.04048	12.6262	8.75568	8.10456	8.69904	9.54214	11.4804	14.3603	5.26106	4.55547	5.03912	5.96989	5.26341	6.13445
chr17	23173869	23193252	ENSMUSG00000002617.14	4482	-	Zfp40	4.54618	3.0565	7.26919	4.60835	19.7025	8.46932	12.2735	10.2459	9.6729	15.202	1.8662	3.49488	4.25922	5.74136	8.62108	8.43319	4.01772	5.46958	6.38966	3.55334	2.11164	5.4308	4.27928	7.91416	6.11568
chr17	32321424	32350607	ENSMUSG00000002625.10	2737	-	Akap8l	48.0799	31.4251	33.957	41.5055	34.3574	48.8469	57.4692	64.5414	22.2809	35.149	32.6702	38.0709	35.8993	54.5012	88.8661	67.1883	76.0157	49.4066	33.2416	23.7062	28.6065	31.4632	32.2217	26.4024	36.3986
chr5	28456815	28467256	ENSMUSG00000002633.4	2847	-	Shh	1.04373	2.80182	1.26484	1.64884	2.60451	0.838564	0.362287	2.00154	1.33015	0.785837	0.909362	1.31568	5.62057	1.27105	2.14296	0.47079	1.94617	3.14799	5.18434	1.51935	2.71991	0.90678	1.38514	1.25917	1.79277
chr7	34184499	34196661	ENSMUSG00000002635.11	1315	-	Pdcd2l	192.397	155.738	191.819	211.901	250.928	205.515	223.542	213.355	185.598	165.959	173.859	182.821	241.451	242.621	196.253	191.826	162.009	221.302	213.26	222.186	226.386	152.288	189.473	160.698	176.675
chr17	57003405	57011288	ENSMUSG00000002658.9	1717	-	Gtf2f1	381.975	264.91	265.154	355.198	337.637	307.288	340.406	252.814	228.465	302.418	277.21	279.142	222.036	310.045	449.017	472.28	457.265	316.256	318.448	306.665	286.331	266.451	303.378	375.266	413.968
chr17	56990305	56996188	ENSMUSG00000002660.8	983	+	Clpp	231.035	178.877	155.602	211.838	352.477	391.017	320.202	379.528	249.611	334.36	328.811	367.37	437.235	376.306	340.53	318.518	330.303	331.442	318.454	416.438	372.868	343.101	373.817	265.069	289.23
chr17	56997339	56999322	ENSMUSG00000002661.14	921	+	Alkbh7	46.0911	15.4392	21.2251	20.9992	21.5916	17.3676	16.9852	16.0138	8.50711	11.7042	30.705	20.3353	26.8235	21.8282	26.7181	25.9045	13.2352	14.3104	30.3774	10.0337	19.9918	11.012	16.5431	17.4132	25.6566
chr17	56999457	57000018	ENSMUSG00000002664.2	474	-	Pspn	1.79114	0	0.723529	0	0	0	0	0	0	0.42909	4.62163	0	0	0.424129	0	0.565544	0	2.22446	0	0.829612	1.81518	0.38903	0.378164	0	0
chr17	57065905	57078510	ENSMUSG00000002668.8	3582	-	Dennd1c	1.89614	2.03326	1.91487	2.20165	4.51655	1.33299	2.68752	2.33947	1.45823	1.1924	1.50113	1.71117	3.52679	2.3011	3.74712	2.09545	2.55227	4.85692	4.73556	1.37226	1.24904	1.23551	1.65138	1.42219	1.74155
chr12	81573557	81595006	ENSMUSG00000002679.14	1128	-	Med6	502.776	476.258	462.135	467.593	330.474	427.529	382.977	315.883	576.863	618.1	539.365	628.519	332.748	422.036	350.843	458.187	379.698	319.449	253.692	664.109	639.043	534.891	535.048	452.959	460.696
chr12	50341231	50649098	ENSMUSG00000002688.8	3653	-	Prkd1	30.4459	40.7768	32.2956	35.6212	22.3284	22.0244	14.3529	35.2358	14.0844	9.35377	12.4299	16.6859	38.3481	19.2617	28.949	25.3905	32.838	31.4615	36.6054	22.4983	15.1211	28.5207	23.4551	15.3917	16.0938
chr11	34046920	34092295	ENSMUSG00000002699.13	4459	+	Lcp2	1.04721	4.58896	4.34556	2.44239	0.151176	1.49915	0.462629	0.601388	1.58142	0.501744	1.33988	0.190919	0	0.676286	1.77872	1.56308	1.30473	0.59116	0.0494048	0.176379	0.0771829	0.53761	1.40698	0.0423137	0.211973
chr2	166906040	166946389	ENSMUSG00000002718.14	3660	+	Cse1l	232.895	178.336	223.95	207.675	110.692	166.661	209.245	70.6116	199.373	219.615	216.073	228.225	102.782	147.867	151.358	204.64	183.329	103.567	83.9652	224.607	194.788	220.273	214.365	195.069	210.472
chr2	145902099	145916425	ENSMUSG00000002728.14	3077	+	Naa20	85.2586	79.406	106.609	86.4094	43.1579	63.5448	79.6675	55.5578	33.4842	39.9242	61.5508	65.9577	47.9901	60.37	89.4892	69.8701	88.7744	60.3954	51.9059	67.4137	77.8467	74.3114	60.0606	68.922	66.6578
chr2	76629898	76648015	ENSMUSG00000002731.6	2028	-	Prkra	5.02366	0.513042	3.80495	1.66659	2.99155	2.00126	2.03438	3.47099	0.450734	0	0.982003	3.52613	0	1.18957	3.50978	2.11493	0.683031	0.649897	0.217254	0.678662	1.27278	0.545563	0.7071	0.46518	0
chr2	76663044	76673116	ENSMUSG00000002732.14	1150	-	Fkbp7	5.53695	4.3729	6.26262	2.939	7.03404	27.8183	46.3397	33.8114	12.7178	17.1554	6.58062	15.1015	15.1352	21.5023	30.7703	12.1213	17.104	20.8586	22.2211	9.57444	6.43427	4.97079	6.70239	12.4691	16.1093
chr2	76675281	76696828	ENSMUSG00000002733.8	3126	+	Plekha3	347.231	424.7	355.515	323.161	268.258	185.737	177.404	383.238	197.505	148.931	192.334	165.904	372.784	238.402	218.069	192.175	222.711	345.393	443.199	182.718	218.485	207.878	242.44	184.754	192.062
chr11	5955693	5967780	ENSMUSG00000002741.9	2984	+	Ykt6	3.84098	4.47468	4.59722	4.46771	8.92318	2.96024	11.2914	14.0415	2.14431	3.54431	6.80741	9.87106	9.50201	8.28673	7.01969	4.31208	5.57046	9.45208	9.89264	8.63169	10.1495	5.99424	8.2897	7.96692	4.68794
chr5	135187264	135246129	ENSMUSG00000002748.7	6492	+	Baz1b	26.3514	43.0315	26.8097	31.7288	45.4277	37.1421	43.2676	73.2667	32.3041	26.4731	28.8664	28.6654	76.2804	54.0063	46.7067	45.3799	40.0279	48.7243	55.2436	31.9217	23.4846	32.1536	39.2627	26.9705	28.7109
chr17	46711463	46725541	ENSMUSG00000002763.16	3496	+	Pex6	1.45709	1.19045	1.71673	1.12791	0.771276	2.59499	0.934267	5.08168	3.47378	2.26893	2.16468	1.80197	2.89084	2.93275	0.698055	1.68692	1.82261	2.4128	2.14247	2.30587	0.83677	2.32083	1.07673	0.755571	2.81178
chr17	46646229	46650139	ENSMUSG00000002767.13	1170	+	Mrpl2	78.7319	66.6955	69.7631	82.3297	119.551	151.201	118.277	97.9812	90.5161	106.91	117.107	122.821	94.0574	123.887	139.576	134.263	129.758	86.7396	78.1391	130.238	121.632	96.4555	119.347	121.914	141.374
chr17	46678793	46683111	ENSMUSG00000002768.8	1844	+	Mea1	70.9034	74.5731	52.0753	85.0258	73.2951	93.9938	84.3678	60.7139	65.4337	72.4655	100.439	95.9337	52.2187	57.4548	166.311	131.562	131.157	58.6092	45.2777	62.8026	55.4312	58.1001	62.3097	62.5172	79.4492
chr17	46725664	46729168	ENSMUSG00000002769.9	1121	-	Gnmt	5.68019	9.74551	7.64837	9.5476	6.01334	8.30582	7.51414	3.58821	2.67925	1.08861	6.21789	5.31593	6.5112	3.94542	7.25661	5.73918	7.16689	12.4627	7.86069	2.63093	3.0701	2.13845	2.07872	2.01974	1.85497
chr7	45831883	45878378	ENSMUSG00000002771.12	6658	-	Grin2d	0.57382	1.45853	1.28775	1.26909	2.27803	1.9363	0.929496	1.30898	0.568781	1.06918	0.807608	1.20191	1.93958	1.02662	0.122179	0.724725	0.0832194	1.10855	0.529398	0.738277	1.21474	0.886273	1.45381	0.566768	0.65303
chr7	45872772	45883732	ENSMUSG00000002778.14	1647	+	Kdelr1	11.0829	12.5292	10.2032	13.4528	14.939	7.5376	13.2556	35.8197	8.0079	9.75575	9.91519	8.47689	32.897	15.624	25.3128	15.9506	18.1664	16.805	29.1588	7.40153	5.53747	8.06121	11.4276	5.61334	8.26395
chr7	45896941	45917413	ENSMUSG00000002781.19	2709	+	Tmem143	0.470099	1.02419	0.759586	0.623819	1.86627	0.264384	1.71334	0.866147	0.482038	0.450474	1.24974	0.502803	0.518148	1.03895	0.675637	1.68223	1.43172	0.486523	1.30112	0.725796	0.635214	1.15718	0.926356	0.975075	1.25607
chr17	32076083	32107350	ENSMUSG00000002791.17	2855	-	Pdxk-ps	3.12241	3.1584	2.76284	2.56498	0.590276	3.09399	2.58911	1.17408	5.44291	2.20842	3.83652	3.39927	3.83488	1.90123	3.63282	5.63365	4.36661	2.86219	2.31484	3.65	3.37529	3.55237	2.8253	3.10607	3.84035
chr6	54982580	54992950	ENSMUSG00000002797.9	4085	-	Ggct	102.67	113.724	113.842	111.145	147.36	120.275	144.299	137.28	111.564	94.2509	124.317	108.826	144.662	109.156	187.834	168.059	171.784	135.187	128.51	87.9366	84.0809	92.3581	99.4321	92.6988	123.603
chr12	112907819	112929776	ENSMUSG00000002799.6	5684	-	Jag2	3.28606	5.43045	4.28389	3.53472	7.23431	4.91423	5.68581	12.6791	2.09063	2.00383	2.73288	3.71436	5.38351	4.42112	4.93747	5.94239	5.21517	5.98244	8.64285	2.66354	2.30085	3.2442	2.68055	1.99166	3.05973
chr12	112976482	112978945	ENSMUSG00000002803.14	2116	+	Btbd6	1.60491	1.55707	2.26906	0.177476	1.43357	4.17455	3.49335	13.465	1.35768	1.63403	3.76465	2.17252	3.18411	3.89534	1.92218	2.02698	1.0474	3.73722	4.47671	1.11504	1.38249	1.83006	1.01654	1.78334	2.05476
chr12	112934291	112942124	ENSMUSG00000002804.4	1241	-	Nudt14	29.7594	17.1871	19.621	18.0053	34.4924	31.165	24.6568	20.798	22.0972	19.1753	32.737	26.6162	12.4418	20.2495	48.6703	33.0494	43.5313	15.9306	12.7811	13.7839	12.8956	16.3449	18.6327	13.8353	19.3455
chr13	19591706	19619927	ENSMUSG00000002808.7	2745	-	Epdr1	0	0	0.0624687	0	0	0	0	0	0	0	0	0.124052	0.511353	0	0	0	0	0	0.481521	0.214883	0	0.20153	0	0	0
chr11	60714143	60727263	ENSMUSG00000002812.4	4060	-	Flii	7.94629	7.60263	3.92791	5.17985	10.128	8.82041	6.18181	10.0725	4.5029	4.35833	9.17268	6.9195	8.22837	7.27894	10.7694	10.1681	7.64241	4.86943	7.16233	5.32709	6.01854	5.17774	6.31348	9.43385	7.40321
chr11	60740058	60777365	ENSMUSG00000002814.15	4286	-	Top3a	25.157	18.5708	17.8438	21.2916	16.8288	18.1032	17.5274	22.9931	8.28719	16.1819	15.8911	13.2682	20.8945	18.9968	22.6806	26.7692	35.4861	18.2046	17.4242	13.9	17.9868	19.2747	19.1127	31.4315	23.7731
chr9	21265293	21277772	ENSMUSG00000002820.6	6097	+	Atg4d	1.18361	2.36065	1.79998	1.63224	3.04045	0.822293	2.39658	2.69391	1.79909	1.40107	2.38445	2.54122	5.20302	3.29732	2.33486	2.63803	2.58998	4.97192	3.25187	2.57987	2.54012	2.81273	2.61657	1.57824	1.51925
chr9	21411837	21420274	ENSMUSG00000002825.8	1655	+	Qtrt1	74.8966	56.9994	57.6078	62.5142	81.6654	68.2318	64.9189	79.7996	61.5442	62.4299	70.1538	48.3522	86.3401	87.7033	69.0586	74.1843	71.1425	71.3547	65.2236	54.7679	52.0917	50.139	50.0383	59.6242	62.4796
chr17	56100591	56109803	ENSMUSG00000002831.14	6350	-	Plin4	0.334251	0.109234	0.135021	0	0.530784	0.526354	0	0.0527872	0.0205644	0	0.125449	0	0.574728	0	0.0320262	0	0	0.415115	0.0346923	0.0928904	0.108396	0.0871182	0.084685	0.0297129	0.119079
chr17	56079634	56100598	ENSMUSG00000002833.11	2529	+	Hdgfl2	36.7597	33.7354	37.2244	40.9841	61.5722	59.0004	68.3814	131.349	39.1907	40.7743	58.43	58.3696	112.448	73.0539	66.4218	74.7282	66.4934	109.754	110.366	37.551	48.3101	40.832	42.3849	56.3271	66.9743
chr17	56040439	56070276	ENSMUSG00000002835.9	5535	+	Chaf1a	6.21219	6.32854	4.33725	7.97215	11.3872	9.87737	11.5846	16.3512	10.593	11.7587	9.10298	12.2428	17.2446	19.2502	12.2351	16.2245	18.319	15.5254	11.1441	15.9497	9.14026	9.19502	11.5938	11.5558	11.9878
chr16	38444030	38452703	ENSMUSG00000002844.9	2966	-	Adprh	5.58175	12.1608	8.67211	8.73641	10.5683	9.90051	8.34604	17.1781	9.774	6.4459	5.77442	7.11815	14.6708	7.79477	18.5128	17.9857	15.3183	11.5535	11.3639	7.35826	10.037	12.6208	9.48828	7.63359	7.96687
chr16	38558698	38592162	ENSMUSG00000002845.14	3105	+	Tmem39a	65.4864	67.2969	66.8234	73.6564	40.2721	41.9043	48.2774	85.2841	43.4019	45.787	54.4536	50.6672	89.6898	58.9839	59.9293	65.096	74.6797	73.7735	61.6545	61.6766	53.9792	76.3732	73.2586	44.3588	59.7859
chr16	38498347	38522663	ENSMUSG00000002846.9	1784	-	Timmdc1	19.7497	16.7187	14.9946	18.7348	15.3032	14.319	23.9935	19.5407	11.4188	13.9089	14.2888	15.2701	12.5889	105.139	14.9333	11.8707	16.3055	17.1398	12.3484	14.7684	24.9824	14.3675	18.3872	13.0086	20.8747
chr16	38396117	38433145	ENSMUSG00000002847.7	2009	-	Pla1a	2.74688	5.00631	1.96315	4.9536	12.4149	14.4978	15.83	23.5257	11.3099	4.85946	5.35297	5.76296	8.24451	8.50581	14.0707	14.4108	16.1341	9.84065	11.8427	12.625	12.3342	8.26084	12.6697	6.76194	9.69184
chr6	88883474	88898780	ENSMUSG00000002870.8	3393	-	Mcm2	85.8257	72.0107	74.7967	94.5212	72.1181	90.9784	104.521	58.7808	87.9798	81.5234	69.8464	77.7292	103.093	126.856	138.155	148.768	146.561	96.7226	87.7158	112.651	88.7023	100.542	117.07	102.763	93.5997
chr6	88902251	88912238	ENSMUSG00000002871.14	4086	+	Tpra1	2.70117	2.41906	2.47604	2.66535	1.4023	1.98657	0.96765	1.72275	0.0639179	0.447993	1.26723	1.20842	0.549648	1.23004	1.49315	1.96819	2.77987	0.903176	2.04876	0.433079	1.13709	0.541557	0.175477	1.33912	1.38794
chr1	52457294	52500679	ENSMUSG00000002881.14	4022	-	Nab1	64.4876	88.8168	76.0175	68.3477	105.003	63.2166	43.7243	95.5925	55.7791	36.8649	40.1073	34.501	93.531	61.7307	71.1935	61.5183	59.9949	81.1374	95.5784	38.5708	29.0079	51.6706	51.7427	48.8815	34.2167
chr8	83723251	83741326	ENSMUSG00000002885.14	3326	-	Adgre5	0	0	0	0.11291	0	0.287119	0.0516853	0	0	0	0	0	0.168811	0	0	0	0	0	0	0	0.103475	0	0	0	0
chr6	120463247	120487559	ENSMUSG00000002897.5	7780	+	Il17ra	5.89279	8.31379	7.93464	8.90578	9.05437	6.07588	6.84969	15.7259	4.8004	4.62723	4.99155	4.6614	14.0006	8.86321	7.47595	10.3368	11.8222	13.3493	12.289	5.86316	6.72392	6.28098	8.2713	4.07426	4.98108
chr12	31265234	31329644	ENSMUSG00000002900.16	5843	+	Lamb1	11.6241	13.3848	8.3053	8.54812	17.1898	11.4405	14.7104	17.8987	6.6376	5.0473	7.70288	3.81726	10.6662	11.1821	11.2073	10.552	9.05599	15.8348	12.1402	8.21064	7.15647	7.16393	5.73673	4.0041	4.56176
chr8	70842049	70863258	ENSMUSG00000002908.17	4587	-	Kcnn1	0	0	0.0747663	0.122805	0.146958	0.104094	0.0749532	0.87691	0.0284683	0	0.0434162	0.0371183	0.0612018	0.0438276	0.665031	0.233763	0.0603962	0.287332	0.0480261	0.214321	0.225087	0.120602	0	0	0.329693
chr8	70835129	70839720	ENSMUSG00000002910.11	2356	-	Arrdc2	15.135	11.7028	16.4489	12.5924	15.1643	18.4425	17.8034	46.9506	20.2306	16.2297	15.976	16.4047	30.7424	26.7936	14.7605	15.9293	11.8764	28.866	37.8692	16.1901	13.5852	12.7577	13.6948	11.7723	18.7754
chr6	56017497	56032689	ENSMUSG00000002930.6	1757	+	Ppp1r17	0.483209	0.493478	0.0975962	1.70991	0	0	0	0	0.0743223	0	0	0	0	0	0	0.152571	0	0.150027	0	0	0	0	0	0	0.322774
chr5	17781690	17888801	ENSMUSG00000002944.15	3590	-	Cd36	33.1086	44.8253	38.021	36.2986	41.4034	22.8099	17.3342	18.2072	20.4788	10.0278	22.7442	12.6629	21.0354	22.0637	36.1415	29.0469	32.1024	17.6956	16.1387	9.74875	7.81307	12.9953	7.63934	8.35645	18.9038
chr8	4238740	4247897	ENSMUSG00000002948.19	3771	+	Map2k7	4.39021	3.9087	5.18386	4.23241	11.7086	7.02732	5.5615	11.1111	7.65291	4.53054	6.65418	3.65717	15.0379	10.1825	4.31433	6.68214	5.73029	17.1957	14.1957	5.47465	5.06518	6.01465	6.13186	3.85259	6.11578
chr8	4259731	4275913	ENSMUSG00000002949.15	1990	-	Timm44	51.4092	35.4659	38.0006	54.8211	76.5556	58.4251	73.4268	70.9139	68.1794	60.4034	78.4592	75.3771	61.9305	94.3562	45.1699	65.6025	66.2662	75.2381	62.9891	84.773	70.8206	55.876	83.0494	70.3509	61.936
chr7	141562173	141633011	ENSMUSG00000002957.11	4869	+	Ap2a2	12.6417	13.4268	14.8972	13.0347	30.2505	23.3885	21.2542	28.3635	16.4404	12.8241	16.0744	16.7149	34.7673	25.2277	17.2083	15.4157	15.0211	25.0659	22.2151	13.4471	18.7312	14.9217	18.0023	13.524	15.1028
chr7	44857139	44862992	ENSMUSG00000002963.17	2350	+	Pnkp	1.08383	0.885489	1.89719	1.43823	4.15931	1.42228	2.70659	13.8359	2.83395	2.25026	3.64403	2.89807	4.53951	5.64615	2.07694	4.791	1.53255	6.95451	5.06212	4.09969	1.61096	4.55115	3.35617	2.24807	2.81546
chr7	44876765	44892712	ENSMUSG00000002968.9	5051	-	Med25	15.5479	9.64714	12.0519	15.4647	25.0233	16.0231	16.6766	38.955	9.46225	7.93261	12.6563	10.3485	39.8506	21.2142	16.6285	14.3826	14.4799	24.5802	29.6577	12.5733	11.1744	8.94438	16.289	11.7666	13.9598
chr7	19756131	19771016	ENSMUSG00000002980.14	2706	-	Bcam	0	0	0	1.31841	0	0	0	1.98196	0.0965146	0	0.441575	0	0	0.0742932	0.601232	0.0990642	0.819032	0.38965	0.325641	0.07266	0.635918	0.40887	0	0.0697254	0
chr7	19631571	19665033	ENSMUSG00000002981.10	4341	-	Clptm1	21.1223	23.0891	14.3786	25.5636	41.8495	31.9529	37.2639	48.1062	30.0515	26.7531	30.1868	27.8082	59.7551	55.6199	40.2423	47.6729	38.8018	59.8121	44.5565	23.0543	22.278	22.3013	29.4827	33.0326	31.8329
chr7	19606217	19629438	ENSMUSG00000002983.17	2786	-	Relb	17.5224	15.8719	13.9717	16.6472	7.5007	5.99847	4.13412	7.33924	4.40593	5.25628	4.93229	7.15025	11.185	7.14382	2.84684	8.56354	5.56859	7.28538	5.456	9.45686	8.33837	6.94976	10.616	3.04755	3.39264
chr7	19701313	19715438	ENSMUSG00000002984.17	1858	-	Tomm40	26.2742	37.0522	25.7492	25.265	46.0765	28.6538	26.7387	75.9519	18.8356	29.8844	22.6161	22.726	79.6266	50.097	28.6771	25.1043	22.0676	41.8523	45.4108	26.1381	29.7295	23.6207	34.152	15.74	18.2119
chr7	19696109	19699188	ENSMUSG00000002985.16	2002	-	Apoe	13.3584	2.77176	8.3083	12.7556	14.3102	13.1175	28.336	42.8626	3.71793	1.52389	4.57588	5.0177	25.6614	9.53973	4.06327	3.7492	2.0757	27.2552	13.2045	3.6338	8.59537	2.67113	2.86513	5.84314	7.36511
chr7	19671579	19677941	ENSMUSG00000002992.17	813	-	Apoc2	0	0.213294	0	0	0	0	0.422891	0	0.481861	0	0	0	1.38122	0	0	0	0	0	0.541933	0	0	0	0	0.46415	0.232519
chr12	31926254	31950535	ENSMUSG00000002996.17	5278	-	Hbp1	120.883	86.967	83.4965	100.217	50.1932	65.4972	82.4676	41.3442	66.9745	89.1319	75.1624	82.9049	39.8919	47.3455	83.304	92.3355	96.4749	24.6718	22.7475	83.4826	73.3571	68.757	70.98	76.9651	87.0334
chr12	31958476	32061296	ENSMUSG00000002997.15	3652	-	Prkar2b	75.7868	92.9719	86.6773	61.6472	109.919	88.2524	81.3866	87.7465	68.0454	52.2395	59.5488	38.5559	72.643	67.5446	104.969	63.8606	88.5276	74.4167	64.8461	50.0698	41.2764	66.8022	50.7515	33.6849	44.6713
chr6	134920401	134925513	ENSMUSG00000003031.14	4552	+	Cdkn1b	0.652789	0.990469	0.263694	0.824998	1.25875	0.681812	0.944119	3.01915	0.258185	0.134044	0.700001	0.261826	1.17178	1.41327	1.74238	0.530011	0.912909	0.521174	1.50026	0.302356	0.302424	0.607646	0.66943	0.497391	0.539871
chr4	55527143	55532466	ENSMUSG00000003032.8	3049	-	Klf4	77.9664	75.8697	68.7256	80.1823	82.7972	70.0009	73.0696	118.183	40.4301	43.1593	45.4603	40.9879	122.182	104.112	55.4272	46.1579	51.882	126.309	141.036	39.401	46.1098	43.8472	49.0306	42.1414	60.14
chr8	72240018	72257385	ENSMUSG00000003033.15	2480	+	Ap1m1	45.8733	36.9891	35.5399	50.9552	25.6863	42.6457	43.5308	33.3847	25.0111	38.5455	46.8164	31.7867	31.0164	40.0453	58.2219	53.1812	59.0939	42.5158	37.8411	48.7581	36.775	40.0773	37.5124	40.5503	34.7586
chr8	72161200	72183904	ENSMUSG00000003037.16	4550	+	Rab8a	26.8694	25.4586	24.0067	33.5922	26.5934	20.8306	31.1696	18.5649	16.9042	21.0541	26.6117	16.8016	15.9185	16.7457	35.3545	32.934	32.3921	12.6295	14.8155	22.0817	21.4437	16.1705	21.313	16.1723	18.7791
chr4	133964738	133968650	ENSMUSG00000003038.15	2266	-	Hmgn2	357.059	323.17	346.207	296.818	172.689	170.784	173.347	193.043	98.8314	185.617	142.112	162.748	118.438	138.668	140.723	150.478	158.691	179.028	152.438	198.093	197.215	144.037	145.472	155.205	124.635
chr8	72219730	72224418	ENSMUSG00000003039.9	2564	+	Fam32a	124.668	104.965	91.2891	98.9378	96.6186	118.159	106.737	69.5498	99.2114	93.5239	97.478	110.763	73.3584	77.7804	65.2772	86.2542	85.3586	65.6939	61.8616	117.403	127.046	107.447	131.431	104.052	100.491
chr1	135253575	135258568	ENSMUSG00000003051.13	2095	-	Elf3	33.0279	43.1244	36.4234	42.8419	14.1576	13.5608	22.1548	11.84	0.685645	4.75707	8.55538	3.90098	11.9261	16.1214	44.0709	35.1879	36.4975	8.9334	20.61	4.88026	11.1708	13.1149	8.04271	9.81661	17.5052
chr19	39269405	39330713	ENSMUSG00000003053.17	3061	+	Cyp2c29	0.41604	2.37934	1.62457	0.674768	2.53254	1.71586	1.23552	1.64259	0.68257	0.0664452	1.04097	0.834343	0.366851	0.459739	1.32876	1.66393	1.35758	0.430575	0.431812	0	0.0562167	0.120484	1.05407	0.431473	0.80284
chr13	19357676	19395795	ENSMUSG00000003062.13	1946	-	Stard3nl	73.513	129.031	109.794	111.832	54.5581	36.6819	47.1723	70.2781	40.3294	21.9484	44.8242	31.6725	49.1931	61.7782	147.561	72.5959	114.032	49.848	84.1109	28.6945	25.9092	47.7583	36.1079	43.1456	43.9081
chr10	80115803	80130682	ENSMUSG00000003068.16	4130	+	Stk11	50.3643	48.9574	39.6929	47.4197	76.305	46.0714	50.5726	85.1389	54.7315	47.4738	46.4845	45.4306	83.9479	66.7853	56.1351	61.2726	50.1082	67.3356	72.703	46.2743	42.9157	45.274	53.8618	37.8725	45.4057
chr10	80179482	80190010	ENSMUSG00000003070.6	2131	+	Efna2	1.99202	3.41771	1.60935	1.67415	12.495	11.6513	11.1323	15.5724	6.86318	4.48582	5.23342	4.39436	15.6768	12.3585	8.58892	10.5667	3.51009	10.8853	16.3335	5.99726	3.79527	4.24008	5.38338	5.31235	4.96768
chr10	80138632	80145818	ENSMUSG00000003072.15	1928	+	Atp5d	31.9255	8.63444	14.7641	30.9703	23.2507	21.1745	46.5428	59.1118	7.04396	4.43067	18.6962	19.958	37.4213	45.0457	25.6318	12.6526	11.639	56.1924	30.3935	27.1268	41.5025	11.4772	20.7327	34.9366	21.7668
chr7	17004640	17027924	ENSMUSG00000003099.11	2494	-	Ppp5c	5.78708	3.75463	2.75022	2.18337	3.64887	2.29741	4.34243	1.61283	2.67033	1.14172	0.958221	2.25286	3.60202	0.886692	4.2402	2.79461	1.66622	1.69109	2.20826	2.6016	2.4839	2.43994	2.29992	2.49653	0.378985
chr11	98203059	98278504	ENSMUSG00000003119.14	11730	+	Cdk12	33.2941	39.7228	35.7572	35.7931	39.9113	37.8767	42.544	50.3513	39.7541	48.3417	45.3818	44.2709	67.2753	59.5399	44.9556	44.6779	47.2593	53.7983	63.0088	36.7423	35.7215	43.3254	48.1209	40.6146	47.5737
chr7	25379527	25398710	ENSMUSG00000003123.15	5758	-	Lipe	0.0737234	0.301161	0.0893417	0.195661	0.0585356	0.290235	0.626955	0.407501	0.226787	0.211937	0.242107	0.295696	0.243776	0.279315	0.317871	0.279334	0.096227	0.091559	0.229555	0.0682939	0.0896558	0	0.0933917	0.131071	0.164152
chr9	45962859	46012690	ENSMUSG00000003131.7	7530	-	Pafah1b2	43.6902	39.725	43.4043	44.4612	57.2489	54.8815	55.9091	60.5406	50.8637	50.3475	64.2412	63.605	59.8374	70.3497	38.2156	43.0759	41.6108	71.273	63.1339	89.9534	91.1358	81.9148	91.8864	69.0312	58.1423
chr1	39371492	39478755	ENSMUSG00000003134.10	4862	-	Tbc1d8	8.64365	15.8714	11.9914	12.7059	7.83348	7.46366	6.32888	7.58368	5.4522	2.04978	6.30793	3.85207	10.451	6.69849	11.9627	7.27786	9.51568	7.80711	9.37911	6.1064	3.32691	6.67512	3.94482	3.57019	4.97673
chr1	39534992	39546889	ENSMUSG00000003135.15	3482	+	Cnot11	6.46136	5.47815	6.3528	6.63287	9.48612	8.09053	3.70272	15.6914	7.23801	3.09581	5.03309	4.79197	11.4486	11.8359	9.1696	6.85182	9.22928	12.491	16.829	6.71957	8.84612	7.20231	6.94966	3.25118	7.00341
chr6	122727809	122801640	ENSMUSG00000003153.10	4409	-	Slc2a3	13.5755	17.6201	11.5899	16.9925	16.7415	16.0278	9.20155	23.1119	13.6834	8.85703	8.8983	7.64613	25.1507	10.8065	11.3468	14.8352	12.5041	13.6911	17.138	10.2568	9.2499	10.5814	7.56191	8.38755	9.38972
chr6	122819914	122845366	ENSMUSG00000003154.15	5346	+	Foxj2	4.04966	5.67648	6.3189	6.18171	9.89834	3.79589	4.30888	12.4148	7.1814	6.01112	5.47607	4.14029	21.5827	14.6284	12.2872	18.4027	20.0031	14.595	15.4116	12.9828	8.72306	19.9715	14.1495	6.07042	10.5021
chr5	8046078	8069379	ENSMUSG00000003161.15	2617	+	Sri	7.46159	10.6682	5.04535	5.95524	5.79562	4.37886	4.99228	9.60639	2.04584	1.55437	1.52197	3.18793	4.39818	2.84233	13.4438	9.32142	8.99816	6.54715	2.86208	5.25917	3.35348	5.0733	2.60279	1.80242	3.53949
chr16	17840355	17898562	ENSMUSG00000003166.20	4834	-	Dgcr2	5.09329	6.67231	5.67568	7.30258	9.34307	3.5559	4.48077	14.4231	2.91748	5.04896	3.62541	3.31084	10.4534	5.82235	3.11318	4.99092	2.86551	7.19797	8.15742	3.05055	4.94808	5.03534	5.59924	1.71737	4.18433
chr7	44997648	45002848	ENSMUSG00000003184.15	2568	+	Irf3	10.5794	9.72383	9.14808	14.1851	12.4687	9.29669	7.09577	12.1392	9.20395	8.71214	10.3918	13.9233	19.7868	12.8388	9.97827	11.4826	8.52257	10.3674	7.63486	9.57058	11.2575	7.82696	13.2623	10.3596	7.65574
chr7	44991222	44997579	ENSMUSG00000003190.12	1364	-	Bcl2l12	16.4945	18.307	13.9545	16.1063	7.90728	7.3512	4.91518	10.0756	8.32905	10.7361	8.03025	10.8598	15.8478	13.4123	8.20027	9.23694	5.48388	5.21785	10.0134	4.32444	11.4804	8.24664	9.19904	7.05464	6.79095
chr17	55892093	55898928	ENSMUSG00000003198.10	2158	+	Zfp959	3.34406	1.60712	3.41682	2.26228	2.49896	6.08464	10.2761	1.86394	2.602	1.60223	12.643	1.10457	8.58589	7.7322	7.91603	6.45946	17.9728	1.95439	6.22708	15.3978	5.02363	17.5172	10.2167	12.0655	8.58467
chr17	56005711	56016790	ENSMUSG00000003199.16	1877	+	Mpnd	0.226158	2.12487	1.37035	0.400148	0.897836	1.78069	0.824266	3.75023	1.04356	0.758509	1.1671	0.634966	0.598258	1.8208	1.40851	0.285634	0.885575	1.40436	0.117366	0.419005	0.0916779	0.196484	0.954981	0.703644	0.302138
chr17	56016750	56036635	ENSMUSG00000003200.10	2073	-	Sh3gl1	43.6172	31.7873	38.7952	60.0536	19.9985	15.7777	29.2728	36.0585	23.4333	33.0642	37.755	36.3027	30.3348	45.774	35.1207	35.5613	26.06	41.3263	42.2951	46.9493	37.3544	22.0604	37.441	36.3155	28.9986
chr17	55952640	55957022	ENSMUSG00000003206.7	1154	+	Ebi3	0.735701	4.05721	1.04015	1.30169	0.584138	0	0.446894	0.871401	0	0.881234	0.345148	0.442621	0	0	0.176228	0.696883	1.4404	0	0	0.681518	1.34204	0.798961	0.155329	3.43346	0.819055
chr17	55959099	55968285	ENSMUSG00000003208.9	1735	+	Yju2	29.6049	12.9931	17.2959	25.3245	8.35335	11.4209	18.3299	14.8763	24.0847	21.687	22.9568	26.9867	21.0347	27.114	33.1716	37.2359	31.2964	20.2067	21.7122	26.9712	27.1756	18.068	28.618	28.2744	22.009
chr10	58446922	58494356	ENSMUSG00000003226.7	9608	+	Ranbp2	134.004	147.292	108.083	116.066	135.444	99.7894	106.278	111.221	147.995	162.533	148.865	133.845	113.836	136.738	70.7592	86.2403	74.0458	100.523	102.077	141.59	107.944	135.613	138.225	123.481	111.439
chr10	58600789	58675654	ENSMUSG00000003227.4	3637	-	Edar	0.116717	0.0476789	0.471478	0.154883	0.0926719	0.0656418	0.0945313	0.460818	0	0.0559221	0.438054	0	0.077188	0.0552756	0	0	0.38086	0	0.0605708	0	0.0473135	0.101402	0.147855	0.0518771	0.0519763
chr19	60889749	61095968	ENSMUSG00000003228.9	6758	+	Grk5	7.16083	8.51902	9.26145	6.58499	15.9596	11.0573	9.05567	13.9377	7.90307	9.29967	7.16092	5.5175	16.1178	11.334	11.9167	8.76634	9.96154	12.6377	18.9067	7.82632	10.5417	9.11359	12.8377	5.22086	8.25188
chr16	20516982	20534010	ENSMUSG00000003233.12	4246	+	Dvl3	8.79791	16.4587	12.4791	13.2226	31.752	26.0892	31.5389	25.8149	18.2375	16.1906	22.1382	23.017	29.7526	22.49	40.4722	29.3574	35.7552	26.3847	26.7198	18.1522	14.2251	20.7157	18.4485	13.5975	19.6785
chr16	20548577	20561379	ENSMUSG00000003234.16	3177	+	Abcf3	35.542	31.6578	31.1972	45.6864	18.2475	17.8096	35.0087	27.01	18.1675	23.9432	26.7665	28.3501	40.4708	35.1831	32.5822	38.4762	40.1124	32.7735	27.5283	32.2436	27.1362	29.8337	31.3137	21.7955	24.6933
chr16	20498817	20509323	ENSMUSG00000003235.13	2595	+	Eif2b5	58.7265	62.5473	58.7447	41.1718	143.911	124.108	96.7174	146.738	128.32	120.936	113.888	103.6	152.753	146.42	86.2055	98.3431	95.8688	143.227	156.117	98.1196	101.192	99.4127	110.037	89.2126	94.1911
chr7	45806637	45814581	ENSMUSG00000003269.17	3445	-	Cyth2	21.1942	28.1379	23.2451	23.2191	43.8309	31.5316	24.6506	49.3311	30.5897	28.7519	30.2916	24.662	56.1465	42.0165	22.0191	24.2778	22.8385	53.3318	47.3844	23.7426	26.8234	22.8025	28.7736	17.033	24.0344
chr7	45729983	45784669	ENSMUSG00000003271.17	3836	-	Sult2b1	42.8262	37.611	34.9122	41.2153	40.3298	40.8271	40.0186	40.7202	36.2545	46.9767	33.7455	28.4065	35.86	42.765	40.6627	41.51	44.3433	46.5214	24.7517	43.055	39.476	42.0621	44.1115	32.6102	35.4323
chr7	45699843	45704682	ENSMUSG00000003273.14	1585	+	Car11	2.14258	1.64109	1.73099	0.829266	5.74151	4.51872	7.04974	9.93965	0.741488	2.69474	4.77458	1.61131	5.31355	1.64889	2.56614	2.70605	3.49574	3.32616	1.94583	1.48859	1.41138	1.04707	1.3571	0.952313	1.55047
chr17	69969073	70821413	ENSMUSG00000003279.17	9355	+	Dlgap1	3.53939	3.65168	2.25458	3.43224	7.63807	6.86486	6.37639	7.20203	5.31829	4.26127	4.23633	4.00401	5.01148	6.06013	5.73905	6.27545	6.78157	6.33988	4.40356	6.43133	3.47654	6.93842	5.36504	5.02197	4.44557
chr4	3900996	3938423	ENSMUSG00000003282.9	4815	-	Plag1	71.4993	62.8087	58.9395	64.6567	92.4694	67.5808	75.1527	101.36	76.3165	56.4758	51.4523	55.5869	76.5529	74.8619	77.3765	66.1401	70.3094	101.114	91.5498	63.9876	63.4353	67.6326	61.2018	50.0396	52.8835
chr2	153108468	153151441	ENSMUSG00000003283.14	2092	+	Hck	1.01458	0	0.0819677	0	0.161113	0.11412	0.0821726	0.320458	0.499366	0.194444	0.285588	0.244161	0	1.34537	0	0.128139	0.264854	0	0	0.469928	0.0822559	0.0881454	0	0.270569	0
chr9	21002738	21008839	ENSMUSG00000003299.10	1532	+	Mrpl4	135.219	99.8343	129.503	144.749	117.923	131.992	149.239	177.664	112.514	169.137	184.721	215.161	217.879	225.314	184.384	200.176	214.107	188.751	150.698	211.121	199.936	190.78	202.066	166.262	131.413
chr9	21229730	21239361	ENSMUSG00000003308.15	4693	-	Keap1	5.69858	5.87511	5.55389	5.96157	6.82283	5.03626	4.68866	10.9995	2.47645	2.55699	3.60703	4.46243	7.0587	5.18336	5.89343	4.85526	5.13579	8.03208	7.32285	4.10581	4.2534	4.83299	4.77439	2.81427	2.90022
chr9	21294275	21312337	ENSMUSG00000003309.14	2924	-	Ap1m2	57.7807	48.6302	42.5759	52.0155	55.2141	59.6031	61.7307	72.4506	74.0007	68.3064	56.5303	52.4643	71.0473	67.7229	64.3345	69.9506	68.9751	58.4171	60.7999	83.1121	72.8571	67.0374	71.7858	62.075	61.1593
chr8	111154421	111259216	ENSMUSG00000003316.14	7090	-	Glg1	9.10069	6.97057	5.46596	6.32961	10.1732	12.964	10.4743	10.9211	7.6435	8.03228	8.90418	6.98817	19.9166	9.13033	8.49034	8.1668	11.2925	8.88575	12.18	7.34891	5.60653	9.28503	6.87672	6.12069	7.97212
chr10	80519584	80539124	ENSMUSG00000003341.9	4713	-	Atp8b3	0.720559	0.294349	0.363837	0.0398408	1.0012	1.21573	1.20366	0.497855	0.0277072	0.474703	0.084511	0.289007	0	0.0426559	0.388351	0.284392	0.293908	0.16779	0.373937	0.0834365	0.766744	0	0.114099	0.0400333	0
chr10	80642617	80657071	ENSMUSG00000003344.14	3044	-	Btbd2	15.0611	25.8631	17.5194	22.0216	111.057	50.9007	63.6456	135.555	35.8635	28.8646	35.9831	30.9871	73.9644	59.1092	77.1644	64.1989	63.4347	78.889	90.6079	20.1527	29.509	31.9247	36.3328	23.8635	37.5716
chr10	80622838	80640741	ENSMUSG00000003345.16	2466	+	Csnk1g2	15.3205	14.9078	12.8642	13.0967	38.4065	28.1724	22.0284	52.8761	13.768	11.7942	16.7977	14.9825	41.5521	21.3592	17.2359	13.3708	13.5935	33.7782	38.2346	12.3584	13.1886	15.105	14.6831	10.9411	11.4987
chr10	80583654	80590341	ENSMUSG00000003346.14	1547	-	Abhd17a	4.66483	6.83769	6.65067	7.40397	16.1225	8.95079	9.55646	21.8843	8.77877	10.2549	8.36766	7.70414	19.2357	22.7418	6.44148	6.06488	5.55149	24.1958	26.6292	11.5658	10.5673	9.17829	17.728	8.65938	9.65352
chr10	80685253	80701977	ENSMUSG00000003348.10	3254	-	Mob3a	8.08819	5.38237	4.95353	4.32782	5.59329	3.96187	5.44137	5.15057	3.09004	3.68775	2.32566	2.82548	3.79602	2.96552	4.31232	5.93143	4.59742	5.34649	6.4992	3.14202	2.697	3.6268	1.59749	2.02941	3.8923
chr15	98630840	98644529	ENSMUSG00000003352.14	3640	+	Cacnb3	7.81359	5.24036	8.85648	6.5513	13.4264	14.2981	21.5826	16.852	8.71757	7.82265	7.71434	9.16793	5.93858	6.6276	20.5043	10.163	10.8075	10.5005	5.74948	3.02489	2.26918	2.17835	3.25013	3.00639	2.44087
chr15	98708207	98723336	ENSMUSG00000003354.6	1992	+	Ccdc65	1.06551	0.261157	5.16495	2.16802	4.90682	6.1123	3.8834	5.04818	0.131109	2.14416	4.19895	4.78647	5.91906	3.83505	6.63596	3.22973	4.58948	5.82245	6.96719	3.45463	6.30612	2.22169	4.1393	8.52456	2.27756
chr15	98724370	98728198	ENSMUSG00000003355.7	734	-	Fkbp11	41.0619	30.9489	29.436	17.1397	94.5938	94.65	108.904	134.719	20.8152	26.3242	29.0314	29.6914	79.5537	42.4534	48.7637	43.0953	38.8758	59.974	43.2188	26.5193	62.1267	37.1815	47.1325	19.279	15.4527
chr15	98645134	98662889	ENSMUSG00000003360.15	3232	-	Ddx23	0.656713	1.77057	0.530558	1.16194	1.25142	0.886407	2.34029	2.69653	2.10098	2.58012	1.3556	1.0536	3.47441	3.54552	1.00677	1.90766	1.11432	1.87585	2.99908	0.912522	2.28942	0.798763	2.71759	1.0508	1.34526
chr7	27532000	27553218	ENSMUSG00000003363.15	2500	-	Pld3	6.28259	4.7167	2.74362	6.98502	27.7727	26.2613	26.886	35.7992	12.4316	13.4237	10.7541	15.2554	25.1536	26.0544	29.7729	28.7369	33.6877	24.251	14.2752	18.0889	11.8391	16.2272	20.9364	8.75461	11.2667
chr7	25009849	25072346	ENSMUSG00000003378.9	4261	-	Grik5	0	0.0813932	0.281703	0.132201	1.18651	1.23264	2.01719	5.664	1.44038	0.190931	0.467379	0.759204	2.63537	0.471808	1.28864	0.503295	1.23532	1.79403	1.86122	0.0922873	0.605771	0.34621	0.883419	0.48708	0.532376
chr7	24897381	24902197	ENSMUSG00000003379.7	1457	+	Cd79a	0.582703	0.833121	1.64768	2.57748	4.39527	2.94942	4.48346	9.66256	0.627378	2.5127	1.77691	2.22029	0.963393	0.13798	2.09369	0.735944	2.85214	1.80918	3.77996	0.94463	0	0.506246	1.59935	1.68346	1.68668
chr7	24969752	24972754	ENSMUSG00000003380.11	923	-	Rabac1	106.24	63.6895	87.3174	102.734	74.8589	75.5274	91.6331	92.9696	19.241	24.0188	62.7873	73.6017	91.5499	106.291	93.4209	67.9608	88.8441	100.242	79.2397	94.3681	92.6581	84.1089	103.316	55.6015	48.3347
chr3	87525407	87540156	ENSMUSG00000003382.18	7004	+	Etv3	0.424257	0.618961	0.391722	1.47449	6.40025	2.07925	2.0126	3.2065	1.92036	1.0454	1.70603	0.875131	2.68548	1.66479	2.09058	1.95195	1.97771	4.47861	3.71144	2.63879	2.28489	3.44895	3.09669	1.18529	0.75572
chr9	22002806	22014222	ENSMUSG00000003402.14	2431	+	Prkcsh	18.6843	12.1978	8.95825	10.8908	32.859	29.1672	30.4776	55.292	11.925	22.9241	21.3814	17.5794	46.1921	33.4924	21.9178	27.6779	31.567	34.8067	25.1016	16.5803	22.7929	16.3844	19.6873	16.1435	14.3859
chr9	22015005	22052023	ENSMUSG00000003410.8	6890	-	Elavl3	8.07103	7.44976	5.00243	7.05839	13.5015	6.93002	7.65964	25.6386	2.40699	3.45377	3.95988	3.23719	19.1094	8.98686	15.0828	7.74245	10.6553	12.5104	21.8377	4.5088	5.36967	4.978	6.97227	4.40885	9.19125
chr4	108879063	108943324	ENSMUSG00000003411.10	3524	+	Rab3b	8.43217	12.0559	10.2185	11.4026	8.1297	11.0427	8.09769	5.99249	4.55785	3.57835	8.92898	5.02474	5.25776	9.92636	21.9871	10.2693	13.6003	4.86206	7.06397	5.24463	8.30122	5.49433	7.0703	4.81865	6.75902
chr2	13651021	13794064	ENSMUSG00000003418.11	7664	-	St8sia6	3.32332	5.56608	4.36298	5.53704	11.0825	6.85316	6.32532	6.47305	4.87305	3.87458	2.91034	5.84274	5.27473	6.50538	7.11146	5.84124	6.65121	5.98462	4.80029	3.00161	3.32304	5.7986	3.2744	1.82178	5.84577
chr7	45092990	45103851	ENSMUSG00000003420.8	1782	-	Fcgrt	37.638	33.0857	27.9058	35.8258	50.1221	38.1822	39.7446	39.3134	20.445	36.0667	47.7201	32.772	40.1722	52.1208	25.2211	32.1922	25.0298	41.1225	26.3317	47.8856	43.2612	26.8012	26.9579	20.1171	38.0834
chr7	45062429	45078210	ENSMUSG00000003421.13	1972	+	Nosip	91.0564	81.8677	70.521	92.9326	56.9153	54.6001	80.7222	70.8813	52.2469	66.6274	56.3518	72.6979	84.5615	91.6494	84.9767	121.664	88.9273	72.7168	58.537	81.9574	71.8161	52.5522	75.8085	58.6506	52.1484
chr7	45154303	45160065	ENSMUSG00000003423.15	1553	+	Pih1d1	29.2475	30.8182	23.6291	25.8742	37.7632	31.8216	30.4404	29.7859	24.721	30.6458	29.7507	27.5181	39.4074	34.0456	40.071	46.7781	60.8305	45.6587	49.79	37.6018	43.7678	37.165	49.9776	32.3169	36.8825
chr7	45122379	45124439	ENSMUSG00000003429.11	661	-	Rps11	1873.32	1795.21	1914	1637.37	2550.55	2773.85	2246.73	2092.33	2753.73	2579.75	2865.83	2683.74	2246.71	2312.08	1564.78	1804.29	1730.12	2430.61	2184.96	2867.17	2946.44	2684.26	2858.78	2762.51	2676.56
chr7	28314891	28338746	ENSMUSG00000003435.9	3966	-	Supt5	40.0309	36.9028	44.7067	38.6807	52.6053	61.581	60.5092	53.1619	48.6645	63.4372	58.0478	71.8224	62.2907	61.8927	63.4816	79.0144	60.2832	57.3589	47.4364	62.1682	46.6862	55.7943	64.7668	60.7991	60.2004
chr7	28293553	28302238	ENSMUSG00000003436.11	2618	-	Dll3	7.29659	8.21338	8.84237	9.32392	17.1227	9.02795	17.335	25.2231	7.08287	4.73901	9.43263	10.6657	18.0149	17.585	6.29209	6.34843	5.50265	17.2175	24.3184	13.3682	15.1177	10.5653	11.7081	13.0445	13.7915
chr7	28392951	28399388	ENSMUSG00000003437.14	2003	+	Paf1	317.05	154.535	226.952	281.607	115.434	102.504	294.118	233.451	83.6443	143.073	187.12	187.942	268.679	308.732	125.492	143.469	149.514	292.156	309.602	352.204	387.544	241.847	315.365	339.581	269.542
chr7	28305516	28312072	ENSMUSG00000003438.17	1728	-	Timm50	31.4444	15.4542	19.5491	22.3846	67.0975	51.2571	72.423	135.011	34.6109	31.5441	40.4524	36.555	95.2022	85.1616	37.7782	34.129	25.331	81.4592	74.5793	63.1499	81.1601	45.2464	51.7625	46.7325	43.3212
chr7	28386146	28392708	ENSMUSG00000003444.8	1281	-	Med29	573.952	514.268	494.082	509.807	277.321	334.16	330.122	225.559	468.513	463.46	458.776	470.113	250.709	354.993	291.953	398.858	352.731	313.19	310.237	437.594	457.938	440.919	453.232	505.201	489.492
chr6	149408984	149563329	ENSMUSG00000003452.15	9971	+	Bicd1	1.70294	0.469564	0.20637	0.922746	1.35211	1.269	2.22403	0.571495	2.16091	1.24428	1.11848	1.46851	0.957267	0.725839	1.63166	2.55405	1.0558	0.97815	1.72331	1.18314	0.189838	0.776733	0.844925	0.66229	1.63045
chr1	172066013	172082795	ENSMUSG00000003458.12	3016	-	Ncstn	11.6822	12.9366	10.0634	13.8835	6.59344	8.07407	10.6586	11.4474	5.49874	6.60879	7.3955	8.52437	16.9408	13.1314	25.2185	13.5989	19.8409	11.4494	15.4119	7.17108	5.7626	9.35452	9.62814	7.5696	7.70944
chr1	172126755	172136493	ENSMUSG00000003464.13	3127	+	Pex19	70.7273	52.1833	44.6376	73.0782	31.5814	44.358	42.5502	42.5564	36.3731	50.7334	63.1778	65.8831	51.6218	81.9065	48.9719	71.239	43.6775	49.4826	38.3246	56.7155	60.7533	41.9869	62.6543	45.5552	54.8917
chr14	70457476	70468832	ENSMUSG00000003469.9	2910	+	Phyhip	0	0.178771	0.117853	0	0.347472	0.0820409	0	0	0.0448743	0.0698931	0	0	0	0	0.0698854	0	0	0.362334	0.0757031	0	0	0	0.123196	0	0
chr6	55090049	55133014	ENSMUSG00000003476.16	3123	-	Crhr2	0	0	0	0	0.107924	0	0	0	0	0	0.0637689	0	0	0.128746	0	0	0	0.0844055	0	0	0	0	0	0	0
chr6	55170626	55175043	ENSMUSG00000003477.5	1077	-	Inmt	0	0	0	0	0	0	0	0	0	0	0	0	0	0	0	0	0	0.244752	0	0	0	0	0	0	0
chr8	71988482	72009626	ENSMUSG00000003484.4	1855	-	Cyp4f18	1.83072	5.79586	2.49588	1.3159	0	0	0.556027	1.9877	0	1.09644	0.75151	3.76319	1.81606	0.54188	2.30226	3.17924	1.9415	4.12094	1.18758	0.847948	1.29871	0.497036	0.289892	0	0.101907
chr6	29200434	29216364	ENSMUSG00000003500.13	2849	-	Impdh1	31.5879	33.5982	27.3857	36.2489	37.6206	34.4408	31.6779	65.1808	36.4847	36.9084	41.5217	36.3352	81.0962	77.55	23.4846	32.5558	23.6294	56.8092	58.8435	43.1331	41.6155	40.0645	59.3934	32.7817	26.74
chr7	18345422	18355009	ENSMUSG00000003505.15	3232	-	Psg18	0	0	0.212223	0.058097	0.938561	0.0738673	0	0	0	0	0	0	0	0	0	0	0	0	0	0	0	0	0.055461	0.0583778	0
chr11	101971143	101987013	ENSMUSG00000003518.13	4682	-	Dusp3	0	0.0370372	0.0732492	0.0401045	1.43976	1.32576	1.50536	0.572745	0.306798	0	0.0425353	0.0727303	0	0.0429383	0.217179	0	0.118341	0	0.0470517	0	0	0	0	0.24179	0.121126
chr16	18060357	18090203	ENSMUSG00000003526.12	3462	-	Prodh	2.2071	1.55276	1.04015	1.41017	0.194713	0.0689599	1.83723	2.32374	1.09386	0.117498	0.632771	0.344261	1.45962	1.04525	2.23222	1.16147	0.800224	2.58878	2.86346	2.61249	1.34204	0.426113	0.828422	0.98099	0.60064
chr16	17900709	17911348	ENSMUSG00000003527.9	2821	-	Ess2	53.8712	45.734	44.1304	57.043	16.3685	17.0951	21.3282	21.0316	12.1743	19.1781	13.7661	22.5728	14.1312	17.6736	23.5735	34.3043	41.0499	12.9884	24.755	18.8882	22.0818	17.1915	20.4603	15.3162	14.4744
chr16	17925223	17928219	ENSMUSG00000003528.15	1666	-	Slc25a1	1.01921	2.49808	2.77903	0.901654	2.22541	0	0.619106	3.4204	0.940582	0	0.239076	0.613187	2.02208	1.20671	2.68551	0.64362	0.997734	0.158222	2.64461	0	1.75591	1.32821	0.645558	0.679509	0.794277
chr16	18052860	18071632	ENSMUSG00000003531.15	2985	+	Dgcr6	0.568843	0.987585	1.20637	0.817757	2.14536	1.51961	1.38215	2.24589	0.831189	1.77156	1.53449	1.19782	1.88096	0.471444	2.18014	0.898049	1.76339	2.73754	2.21403	0.98803	1.72944	0.185327	1.201	1.83304	2.34318
chr17	35681567	35704621	ENSMUSG00000003534.17	4774	-	Ddr1	6.84676	10.3522	9.48257	8.88896	17.2972	13.1522	9.47027	27.9449	11.3789	9.54317	8.00939	10.4496	33.8714	15.0757	14.3558	11.0619	14.0434	21.2579	16.1046	11.6554	8.61478	8.99984	10.7009	5.49353	9.70136
chr17	35821684	35822923	ENSMUSG00000003541.6	1131	+	Ier3	19.5172	12.5725	9.09689	12.9496	43.8073	22.1641	20.5192	10.6695	6.23479	5.2151	26.4125	12.6454	35.4949	31.9953	26.0726	37.4489	45.0706	26.5696	26.49	12.8645	12.0197	18.4237	20.6034	6.33928	24.2356
chr7	19302696	19310051	ENSMUSG00000003545.3	3782	-	Fosb	1.23466	1.14627	1.40554	0.844019	1.15855	1.07313	1.49997	0.62041	0.31075	0.752894	1.63238	1.57566	6.16098	1.64785	1.23676	2.19728	0.805767	3.34551	2.62118	0.571866	1.09199	1.99905	1.27968	0.897987	1.64946
chr17	46630624	46646022	ENSMUSG00000003546.10	2377	-	Klc4	16.9657	12.1831	8.07967	13.0341	31.6204	36.1574	51.8536	43.7155	18.9531	29.0066	22.2023	26.6459	36.7303	40.4274	44.4891	52.8918	46.5031	36.041	31.8813	30.3571	25.4825	24.9022	28.505	25.1622	24.6537
chr7	19344778	19356524	ENSMUSG00000003549.9	2147	+	Ercc1	40.3344	45.7953	43.7676	45.8273	23.8618	36.2501	25.3814	29.9759	47.5626	37.3243	33.8565	27.9936	17.652	25.5627	34.2891	45.1982	32.5167	27.3789	21.5473	35.6239	39.5935	33.8396	33.7294	25.0456	35.9234
chr19	46667165	46673172	ENSMUSG00000003555.8	2418	-	Cyp17a1	1.75558	1.50603	2.34025	0.388274	0.836347	0.296202	0.284376	1.94077	0.054005	2.01875	0.988339	0.704142	0.812708	1.49656	0	0.99777	0.114573	1.63522	0.54664	0.731829	0.925158	0.381307	0.51892	0.234091	0.156359
chr19	46707458	46741099	ENSMUSG00000003559.8	3212	+	As3mt	0.660802	2.69938	0.907565	0.818422	7.03057	4.23665	4.28157	2.08717	2.39865	2.15293	2.23207	2.38536	2.27243	4.81939	3.0391	3.50524	3.70878	1.9696	2.05756	1.65277	1.66079	1.83711	1.39516	0.411189	0.64739
chr8	70282827	70294361	ENSMUSG00000003573.15	2852	+	Homer3	0	0	0	0.329189	0.354538	0.0837094	0.120551	1.5279	0.0457869	0.213943	0.349141	0.119398	1.27964	0.28196	0.570453	0.187986	0	1.38639	0.463456	0.137881	0.301682	0.387939	0.188552	0.33078	0.463978
chr8	70382355	70439579	ENSMUSG00000003575.13	5809	-	Crtc1	1.02307	0.477626	0.560863	0.711126	2.20482	0.739766	1.18372	2.30813	0.337195	0.315114	0.548529	0.527579	2.658	0.726766	2.13554	0.830645	1.38304	0.771419	1.66862	0.913873	0.325852	0.444414	0.586288	0.12992	0.520676
chr11	4135202	4141172	ENSMUSG00000003581.14	2232	+	Rnf215	1.71169	1.78691	1.92066	2.77616	1.96309	2.67405	1.77142	4.50536	0.760571	1.18461	2.05218	1.44936	3.01863	1.89148	1.18448	2.88245	1.98593	0.354299	4.44145	0.880905	1.92741	1.23925	1.92742	0.92986	1.27042
chr11	4097039	4123415	ENSMUSG00000003585.13	3505	-	Sec14l2	0.363338	0.296847	0.489234	0.750006	1.15394	1.15794	1.22614	2.7734	0.186283	0	0.0568189	0	0.800949	0.688287	1.56659	0.688334	0.316163	0.300825	0.879926	0.280482	0.687335	0.105221	0.767118	0	0.107868
chr2	112492964	112634573	ENSMUSG00000003604.14	5001	+	Aven	19.6928	23.2667	13.9554	16.3702	31.0696	25.5877	38.4303	19.9068	23.3438	14.9258	29.548	23.8659	12.013	16.0396	37.4526	29.6424	33.7918	14.2842	19.9989	12.2665	11.2173	10.8774	10.6453	12.8275	23.814
chr3	19957054	20009145	ENSMUSG00000003617.16	6414	+	Cp	0	0.0270359	0	0.0292749	0.0525488	0.334994	0.0268016	0	0.0407185	0.0317101	0.0310493	0	0	0	0.09512	0	0	0	0.0343461	0	0	0	0.0279467	0	0.235782
chr5	8966033	8997324	ENSMUSG00000003623.4	3374	-	Crot	7.29726	15.0075	10.9777	9.68343	17.6815	8.42026	28.8377	10.7295	10.2563	10.8506	17.2943	7.61988	6.15715	7.03094	19.7701	17.1614	21.2664	8.51577	7.70448	12.9369	15.7595	11.6958	9.61595	6.93419	16.7523
chr4	133847290	133887797	ENSMUSG00000003644.17	4014	-	Rps6ka1	6.97981	6.04812	8.33032	6.45545	13.015	10.7653	11.7773	18.1211	9.82472	9.22191	6.64826	4.83553	14.1975	15.6262	11.2475	11.4199	16.4262	15.3667	10.7568	8.57204	8.48822	8.95816	9.60108	7.37974	10.4079
chr8	110137502	110168210	ENSMUSG00000003657.9	1743	-	Calb2	3.16609	2.5867	1.4757	2.47774	2.12709	0.821821	0.690382	1.7308	0	1.51696	1.14257	1.1722	1.44957	3.46019	0.116676	1.53797	1.43049	0.756162	0	2.25609	3.25796	4.86656	0.617039	0.324745	3.36212
chr2	127208399	127240451	ENSMUSG00000003660.10	6795	+	Snrnp200	14.7435	16.6135	11.6336	13.568	11.8054	17.7781	16.9755	24.3198	16.9692	16.4327	19.2849	17.189	20.3268	19.6451	13.3483	16.0564	16.4306	18.6206	18.3823	18.895	16.6381	17.748	20.3387	15.3552	13.7432
chr2	127240938	127247816	ENSMUSG00000003662.10	3075	-	Ciao1	8.55901	9.07926	12.7701	10.8082	10.084	15.5277	17.1067	9.8107	2.71785	6.08513	9.77941	9.35746	13.0552	8.76065	11.1769	12.1175	14.2348	9.60098	10.3879	12.1488	13.4865	10.6742	13.1158	14.6033	9.34431
chr17	17843323	17855188	ENSMUSG00000003665.7	2095	-	Has1	0	0	0	0	0.482646	0	0.410275	0	0	0	0	0	0	0	0.0970724	0	0	0	0	0	0	0	0	0	0
chr19	8774492	8786417	ENSMUSG00000003680.16	2552	-	Taf6l	1.82974	1.42695	1.54544	1.17724	1.05658	1.59035	2.02083	1.31348	1.38157	0.398489	1.87289	2.33509	5.83026	4.3327	0.478135	1.89076	2.82248	4.13163	1.81278	2.08021	2.89946	0.794829	1.40478	2.29192	2.07408
chr1	121304353	121332589	ENSMUSG00000003721.14	3016	-	Insig2	5.77071	5.51963	4.77587	2.73934	2.23506	7.75744	9.57562	3.00079	5.58533	4.11363	5.15044	5.53237	4.74714	4.7993	9.4401	5.77732	5.23579	9.00219	4.96688	2.73805	3.53744	2.50677	2.25845	5.12981	2.75785
chr4	129643980	129672767	ENSMUSG00000003731.13	5910	-	Kpna6	28.8746	26.7008	21.3838	24.2416	19.9605	15.9967	16.5506	31.7049	22.1176	17.1728	19.0726	20.368	45.8388	29.6283	16.9988	21.5452	19.5942	27.7425	37.797	26.615	22.3033	28.4869	31.0275	21.9006	18.6799
chr10	53904785	54076609	ENSMUSG00000003746.16	6170	-	Man1a	0.619205	2.83861	1.94544	2.46504	1.03791	1.74121	1.75527	1.7928	0.0423288	1.05485	0.322772	0.0551901	0.955492	0.716827	2.57092	0.912386	4.84928	2.81969	1.03543	0.98787	0.557794	1.04603	2.17889	0.764493	1.31744
chr7	27207172	27228628	ENSMUSG00000003752.9	3249	-	Itpkc	4.57294	3.30911	7.81118	5.08578	0.829911	0.881769	5.07938	1.65072	1.24596	1.75281	3.49386	3.14426	1.81452	4.70263	3.81821	4.86796	5.79826	1.29811	1.35608	4.90183	2.17152	3.46212	3.36542	2.32289	3.89829
chr7	27233023	27257950	ENSMUSG00000003762.13	2901	+	Coq8b	7.90175	5.55911	6.38382	8.73798	11.8507	14.8955	12.207	17.9096	6.84205	11.0073	12.4941	9.50788	14.5157	20.3047	18.9977	19.3127	14.3246	18.9907	9.87193	9.21753	7.94851	9.47109	8.9594	12.3573	16.6166
chr18	34598615	34624601	ENSMUSG00000003778.14	5562	-	Brd8	71.7421	61.2946	58.207	63.7376	115.864	99.2815	91.454	105.043	91.1178	69.9903	73.5445	77.6922	104.177	85.3017	90.6411	121.551	95.2845	102.937	82.0664	62.9234	55.1632	55.267	52.6599	61.9425	69.0964
chr18	34624613	34633277	ENSMUSG00000003779.16	4183	+	Kif20a	150.498	98.664	100.967	126.766	28.282	94.9706	139.48	24.1202	84.5379	130.892	95.2665	156.382	32.751	84.3943	154.603	230.129	196.635	40.6457	31.8621	164.514	103.914	115.498	113.643	144.293	125.136
chr8	84856989	84869257	ENSMUSG00000003808.18	1826	+	Farsa	26.7346	28.4899	26.7639	32.3918	52.606	47.7217	61.0988	56.5396	33.3254	37.0912	46.1339	37.3904	44.5851	40.0753	69.0511	74.2838	66.756	58.032	45.8447	42.5324	41.3707	34.5372	33.9652	41.4345	35.6128
chr8	84886393	84893921	ENSMUSG00000003809.14	2171	-	Gcdh	13.1006	21.3266	15.639	19.3737	19.4063	10.8868	30.0893	27.3285	16.0599	11.6169	10.9161	16.5478	26.5086	23.7985	11.5219	11.8538	20.1621	27.1976	26.1798	10.9584	16.7244	11.8064	9.08221	15.8172	14.8026
chr4	116306762	116464183	ENSMUSG00000003810.13	8049	-	Mast2	13.2903	17.2568	14.1672	11.5708	38.6502	22.8684	18.7731	40.8952	12.5084	12.5586	13.3608	10.9362	19.9851	17.9832	25.0892	22.5471	21.3053	23.7104	22.1418	10.0153	7.43988	8.08713	10.4891	9.47018	13.4339
chr8	84908560	84922915	ENSMUSG00000003812.13	5218	+	Dnase2a	1.5457	2.09366	1.51167	1.1875	7.88038	2.88244	7.61021	7.38748	1.02605	1.63709	2.09913	2.54511	5.38008	3.42896	2.02665	2.67143	2.12371	5.10223	4.98178	0.828976	0.593604	0.95416	0.377874	0.723177	0.833245
chr8	84834019	84840665	ENSMUSG00000003813.15	2407	-	Rad23a	6.34897	3.96238	3.06335	3.9785	3.64073	2.28126	4.78506	1.11408	2.98385	4.30944	3.14404	4.3149	4.08211	4.09257	4.30897	4.12069	5.29444	3.94247	2.65417	3.18575	4.64693	2.45152	3.05328	3.13547	2.27756
chr8	84841850	84846934	ENSMUSG00000003814.8	2184	-	Calr	207.196	242.248	197.229	232.476	534.739	406.316	505.326	740.538	285.264	336.467	376.507	371.083	899.913	624.191	401.426	460.649	403.252	752.776	699.621	346.872	297.83	302.014	308.517	351.264	391.405
chr8	84872111	84888221	ENSMUSG00000003824.12	1704	+	Syce2	286.985	318.22	321.921	341.599	357.619	293.94	314.655	297.823	199.631	188.111	258.404	226.516	304.951	254.246	458.291	291.98	353.938	285.101	308.595	176.656	198.134	232.665	237.422	223.556	292.987
chr8	107293470	107379517	ENSMUSG00000003847.16	13445	+	Nfat5	4.4518	4.01115	5.38215	5.41871	11.0803	8.09706	6.66141	8.87548	4.17636	4.40209	4.99172	6.6357	8.70699	5.59226	8.63684	9.88929	9.78749	10.2538	12.6164	5.42546	4.70994	7.59819	7.41264	7.26922	7.1144
chr8	107412486	107425049	ENSMUSG00000003848.14	1941	-	Nob1	315.586	281.063	296.837	289.732	272.104	292.366	309.181	246.952	296.623	300.106	331.096	328.681	298.089	295.704	287.815	377.864	381.943	248.388	229.035	327.595	322.97	331.274	334.027	361.995	331.035
chr8	107388225	107403206	ENSMUSG00000003849.8	1553	-	Nqo1	31.1609	24.2303	37.8728	29.5015	20.4008	29.2083	19.7032	24.174	23.0393	15.5848	29.1095	25.2158	28.5613	22.5245	40.8567	35.5582	44.7755	16.2945	22.5544	19.4972	15.5126	21.3729	17.8904	22.3545	12.4159
chr7	45339122	45366801	ENSMUSG00000003863.18	4722	-	Ppfia3	0.449491	0.330511	0.108943	0.119294	0.927916	0.404471	1.05575	1.27776	0.165927	0.473799	0.379575	0.144228	0.356712	0.510895	1.46431	1.36248	0.938712	1.33976	0.979715	0.124916	0.874609	0.351462	1.02494	0.679269	0.800669
chr7	45434844	45456619	ENSMUSG00000003865.16	3882	+	Gys1	5.24883	5.13703	5.30066	5.46573	9.37691	6.2114	7.21807	10.1889	6.25674	4.13903	5.18139	3.20172	5.85764	7.56091	8.64387	5.66243	7.99284	7.5372	11.8036	5.87524	6.20585	6.50768	7.84968	5.39494	5.30786
chr7	45421760	45438096	ENSMUSG00000003868.14	2667	-	Ruvbl2	37.5635	29.9742	30.0261	39.9899	78.6066	72.4184	87.7251	81.6945	51.1663	60.3989	51.9717	61.1588	69.999	77.3394	105.153	107.448	95.6698	77.9824	74.0102	86.4765	83.233	68.3117	97.6566	58.8599	54.0108
chr7	45367891	45370583	ENSMUSG00000003872.9	758	-	Lin7b	5.04023	1.37262	2.94089	3.46804	1.77862	1.5748	6.35006	3.0955	0	0.268323	2.36458	1.57234	0.74072	0	1.60976	0.353651	2.19291	1.04326	4.65004	0	0.681053	0	0	0.746743	1.49634
chr7	45461697	45466898	ENSMUSG00000003873.11	1337	-	Bax	39.0527	25.6805	37.1938	36.936	39.5785	36.4269	41.1441	74.4608	18.1665	21.1451	31.1312	39.3499	51.8631	51.7254	20.5344	19.4484	15.955	41.9943	29.8232	34.5589	55.086	27.9979	40.6228	25.2604	26.1571
chr15	9505788	9530176	ENSMUSG00000003882.5	4663	-	Il7r	0	0	0	0.0805359	1.37335	0	0	0	0.0560087	0	0	0	0	0	0.479741	0.0574882	0	0	0	0	0	0.0790908	0	0	0
chr10	71225464	71238280	ENSMUSG00000003923.14	4438	-	Tfam	8.9912	9.7293	5.64118	8.08111	34.2516	27.8654	36.7981	38.0667	6.17906	6.46188	9.42351	10.0899	17.5853	13.2726	27.1278	17.2752	21.6611	27.2032	14.8419	20.601	24.6215	18.1575	19.6698	8.50279	8.77463
chr17	33329342	33358878	ENSMUSG00000003929.11	6790	-	Zfp81	16.8799	6.79331	16.8193	8.95984	14.8917	26.5461	22.8363	12.6872	29.7901	26.4495	10.4708	13.4153	8.84783	11.1029	16.9522	21.7534	17.2995	7.29845	7.62438	11.6986	15.6367	11.4334	10.1109	14.0327	10.3846
chr11	69554092	69560205	ENSMUSG00000003934.5	3183	-	Efnb3	0.666823	1.03511	1.02358	1.23882	0.42356	1.20007	1.02614	8.42473	1.80512	0.83068	0.563101	1.87218	3.4397	0.315798	1.59729	0.58953	1.04444	3.72665	2.14551	1.05011	1.08124	0.40553	1.01367	0.711318	1.12841
chr11	90249456	90278589	ENSMUSG00000003948.17	3581	+	Mmd	1.06688	3.92239	1.86752	2.88392	3.29424	1.13336	0.192019	0.468024	0.802249	0.34078	1.50155	1.18865	2.74383	1.9649	2.04446	1.87146	1.54726	2.94441	2.58376	0.9334	1.53771	1.23586	1.05117	0.526884	1.26694
chr11	90336536	90390895	ENSMUSG00000003949.16	6681	-	Hlf	1.01661	1.34968	1.82231	0.758835	0.958525	0.929085	0.0514609	0.351204	0.547277	1.88746	0.238468	0.586142	1.97492	2.28691	0.547912	1.16359	0.953729	0.631279	1.41786	2.44264	1.23631	0.717618	1.58296	0.508335	0.962025
chr16	36043761	36071594	ENSMUSG00000003955.8	850	-	Fam162a	7.99058	12.4446	7.86774	9.05712	19.8263	11.5156	33.7743	40.6182	5.68425	14.8354	8.66889	25.4391	12.8807	20.5768	9.09168	13.8764	11.7333	17.6766	19.9562	15.2668	19.6373	13.8843	16.027	13.9843	14.011
chr15	76904078	76906314	ENSMUSG00000003970.9	1044	+	Rpl8	178.501	168.924	163.1	165.287	256.66	218.387	182.279	335.199	208.259	256.379	199.722	212.99	303.051	336.41	152.72	190.01	186.815	295.917	329.389	196.806	235.867	186.167	199.853	153.074	195.375
chr5	9485541	9725170	ENSMUSG00000003974.6	3049	-	Grm3	0.696129	0.113748	0.0562402	1.5396	0	0.0783008	0	0	0.0856571	0.0667067	0	0.0558418	0	0	0	0	0	0	0	0	0	0	0	0	0
chr13	91460283	91703429	ENSMUSG00000003992.15	4822	+	Ssbp2	35.0375	37.4723	39.1885	37.11	18.0337	17.0811	19.0728	17.031	16.7902	19.9087	16.1897	11.5461	15.2534	14.1752	40.7408	36.3576	38.321	13.7758	16.2184	13.1704	9.45687	14.4935	14.3117	12.3254	19.3272
chr11	26386135	26471876	ENSMUSG00000004018.9	3372	+	Fancl	3.39902	3.29126	4.1191	3.95363	5.0977	7.00924	7.29017	5.06973	5.57655	5.91106	1.88992	4.8473	3.91294	5.60424	6.09135	8.6653	4.27223	5.31574	5.61846	7.17201	6.22588	5.57794	6.53847	9.06455	7.90461
chr1	158245269	158356326	ENSMUSG00000004031.13	5524	-	Brinp2	0	0	0.0310421	0.0679832	0.0610152	0	0	0	0.0236394	0	0	0.0616443	0	0	0	0	0.0501516	0	0	0	0	0	0	0	0.102664
chr3	107895821	107898686	ENSMUSG00000004032.10	1278	+	Gstm5	270.71	229.99	303.237	299.138	110.239	157.665	140.026	51.4076	93.7999	62.7036	164.4	137.621	48.7658	65.754	370.77	252.546	250.808	38.7766	64.8132	107.232	71.6324	134.765	93.2716	91.2382	111.825
chr3	107926334	107931817	ENSMUSG00000004035.12	1458	-	Gstm7	0.291152	1.18936	0	0	9.47802	0.818721	1.29695	0	0	0	0	0	0	0	1.6738	0.18386	0.380024	0	0.302189	0	0.236048	0	0	0	0
chr3	107963696	107969283	ENSMUSG00000004038.9	1311	-	Gstm3	0.647596	0	1.04639	1.43226	6.17021	3.8242	6.68739	1.02273	2.09174	0.31028	1.36716	5.4546	0.214136	0.46004	6.36005	2.04476	5.49426	0.201067	6.72146	1.64973	1.05006	0.703281	0.820365	1.72702	1.15355
chr11	100885098	100939540	ENSMUSG00000004040.16	6320	-	Stat3	11.6872	11.0301	12.4537	10.5175	10.3994	6.27068	12.0497	14.5324	3.92579	3.54	4.85271	5.49578	11.1494	8.77948	13.9654	11.5795	16.8327	11.0945	10.3525	8.77315	8.74011	8.40305	7.45929	7.1948	3.67906
chr11	100859351	100885169	ENSMUSG00000004043.14	7133	+	Stat5a	5.41559	5.42129	4.73586	3.36948	3.11863	5.35515	4.0729	5.87409	4.06417	1.19758	3.26659	4.03395	5.90353	4.73493	3.05064	4.39702	2.21381	6.09753	4.75614	4.13468	3.11205	3.46413	2.81452	2.67158	3.78977
chr11	100956733	100970887	ENSMUSG00000004044.9	3587	-	Cavin1	16.4498	19.8208	19.2176	23.1898	14.2825	16.9054	23.8185	26.8196	7.28097	8.44855	14.4907	7.35727	22.4617	16.1413	26.25	33.6299	31.3569	13.1542	21.004	14.0872	12.0412	11.2069	9.59464	8.94204	7.22001
chr19	5688742	5702865	ENSMUSG00000004054.9	4393	+	Map3k11	1.83599	0.986844	1.36619	1.32503	7.13532	1.90209	3.28706	8.39332	2.61585	3.42608	1.81334	2.17042	5.49579	2.56273	2.17579	2.99006	2.90092	3.54024	4.71382	1.38747	1.72354	1.76299	1.71375	1.71798	2.53887
chr7	27591552	27640826	ENSMUSG00000004056.15	6443	+	Akt2	11.5299	11.8692	11.045	14.3676	17.7862	9.93048	13.9008	20.2378	7.96517	8.04969	8.53104	9.7247	17.298	10.2344	9.94265	12.8563	10.4916	11.3736	12.5825	8.05636	6.62357	9.93122	10.8501	6.26678	7.01227
chr16	4639989	4707695	ENSMUSG00000004069.17	3079	+	Dnaja3	71.8299	73.9477	64.8258	67.3872	97.3158	87.4627	101.278	102.443	98.6485	100.34	88.0944	93.3978	103.668	105.057	125.296	132.858	130.286	104.104	106.964	74.4581	77.4609	78.7549	86.7432	89.5894	89.0854
chr16	4726361	4766742	ENSMUSG00000004070.15	2217	+	Hmox2	147.053	136.177	130.096	116.117	83.0077	129.869	96.5367	44.3001	127.993	183.298	171.483	200.059	37.2284	93.9444	142.182	186.571	167.197	69.0801	40.9391	191.031	161.29	151.629	170.194	143.572	124.064
chr16	4750348	4790292	ENSMUSG00000004071.13	4348	-	Cdip1	33.1945	39.2841	31.6293	37.6575	30.542	21.0846	24.1173	27.9075	30.2134	27.9262	32.1535	25.6097	39.5789	41.8905	31.0569	44.1436	34.4704	39.952	39.4688	28.2627	21.9255	24.9373	31.7439	31.8946	31.8686
chr2	72285637	72442610	ENSMUSG00000004085.14	8986	+	Map3k20	4.67677	5.09457	5.36222	5.70455	2.70058	5.15417	3.61563	4.02865	2.94999	1.87862	2.54866	1.53474	2.71798	4.13887	4.54893	3.84829	3.94623	3.90147	2.18188	2.88822	2.12562	3.03708	3.03205	1.99469	1.5357
chr9	14500617	14510577	ENSMUSG00000004096.9	1527	+	Cwc15	1001.9	1102.23	1070.97	952.005	724.642	771.563	709.348	563.714	812.752	873.36	1130.74	1003.17	535.175	699.088	1050.93	892.681	934.344	607.812	566.248	734.066	819.377	783.007	760.667	620.645	811.489
chr9	20770050	20815067	ENSMUSG00000004098.7	6119	-	Col5a3	0.832488	0.708483	0.756637	0.460295	5.78363	3.51144	1.48896	7.99788	1.10972	0.199433	2.86407	0.751277	15.0941	13.5361	3.75559	6.22089	9.64356	11.7605	9.3245	7.29405	4.30269	5.00252	4.74562	3.63848	3.76902
chr9	20907209	20959888	ENSMUSG00000004099.16	6301	-	Dnmt1	19.9416	24.4384	20.5467	22.2904	45.9489	39.1015	36.6673	46.9736	21.6777	19.0122	28.8564	30.2099	47.316	41.2221	39.7309	38.6722	41.637	41.0395	45.0311	26.0243	20.0727	20.632	24.5789	19.0144	24.961
chr9	20888175	20892178	ENSMUSG00000004100.12	1670	+	Ppan	113.623	66.352	73.1085	131.326	88.803	126.517	119.098	209.75	71.8604	89.1501	113.17	126.014	233.496	223.789	126.647	155.383	138.685	182.782	210.666	155.528	138.488	120.026	159.608	107.557	108.216
chr2	33216069	33247717	ENSMUSG00000004105.8	3339	+	Angptl2	26.9523	23.8378	17.3068	26.8804	24.63	20.02	23.9916	22.3867	20.6103	13.0963	21.5314	15.8584	26.1479	23.06	43.7917	37.1714	34.8475	18.4732	30.0194	12.5426	13.0387	12.7572	17.823	11.1884	15.6824
chr1	154390731	154864067	ENSMUSG00000004110.17	15871	-	Cacna1e	0.0534937	0.0874089	0.0648263	0.272113	0.0424734	0.105297	0.314111	0	0.0822785	0.0128151	0	0.064367	0.0176884	0	0.0768823	0.118233	0.122189	0	0	0	0.108424	0.0116187	0	0	0.0833763
chr2	24603887	24763152	ENSMUSG00000004113.18	9942	-	Cacna1b	0.128093	0.139536	0.258715	0	0	0.0240132	0.103745	0.269723	0.0131346	0.0204575	0.0600936	0.0685019	0.310607	0.060663	0.0818212	0.188742	0	0	0.0886324	0.138436	0	0	0.0540887	0	0.0190141
chr3	138143448	138159821	ENSMUSG00000004127.12	4605	+	Trmt10a	42.6804	43.1167	42.1895	42.8954	33.5218	28.9286	28.5575	22.7105	41.6281	35.8194	30.532	32.4625	23.3487	29.2061	25.6582	34.287	32.5466	19.8629	20.1878	30.5281	34.4906	30.353	22.1484	31.9583	41.5021
chr12	38779380	38870484	ENSMUSG00000004151.17	12784	+	Etv1	2.22477	5.1545	2.29369	2.55569	7.01304	3.84702	3.84581	6.58127	2.93161	2.10007	3.38044	2.2508	3.99666	2.68909	4.0247	4.34058	4.07408	3.23724	3.10179	2.21472	1.23837	2.04825	1.87887	2.68611	3.20879
chr15	76659858	76668196	ENSMUSG00000004187.11	3797	+	Kifc2	3.91295	6.53078	6.90964	7.26945	4.26081	2.51503	2.44479	7.23895	4.09258	2.62472	3.67146	2.91467	7.46747	6.08883	3.90987	4.58899	3.57515	4.79017	2.49479	2.74447	1.67683	4.85647	3.06854	2.73301	2.98717
chr10	60277627	60302597	ENSMUSG00000004207.14	2744	+	Psap	16.0889	10.996	8.49883	11.9751	27.3913	24.3611	12.9054	33.1045	12.8014	15.4913	17.2732	15.4501	49.2101	32.8224	24.7538	34.3877	20.3942	37.4648	37.492	13.3276	12.5422	12.6338	15.3512	14.5083	10.6782
chr19	44756045	44837871	ENSMUSG00000004231.15	4447	+	Pax2	0.668202	0.974861	0.3856	0.886701	1.21267	1.23476	1.93282	1.65828	0.734114	1.41782	0.58218	0.344581	1.70447	0.768526	1.18901	0.723367	0.872166	0.889133	1.48614	0.176855	0.270869	0.165865	0.241848	0.21214	0.637636
chr3	99141068	99239186	ENSMUSG00000004233.14	5780	+	Wars2	3.89247	1.62008	1.57236	2.11159	5.07321	1.61087	6.09698	3.18961	2.05591	3.06139	4.72034	3.32864	4.22556	6.85196	2.32218	2.3653	3.1634	6.38473	5.90759	7.48373	5.56727	7.65676	6.82266	5.87575	4.25172
chr6	124742544	124756524	ENSMUSG00000004263.15	4600	-	Atn1	1.38424	0.791646	1.26743	1.06131	2.71104	1.2456	1.45746	4.44503	1.10713	0.884299	0.865871	1.18443	6.16391	3.05926	1.28209	1.45689	0.963608	3.38093	6.12997	1.11132	1.83302	1.60348	2.49391	0.533218	1.60271
chr6	124712336	124716950	ENSMUSG00000004264.17	1671	+	Phb2	46.7432	29.8872	39.5083	58.095	35.7016	28.7173	51.0263	71.814	14.1447	20.0833	28.1265	28.4279	65.5211	65.0875	29.2089	25.8282	33.8214	45.9049	60.3803	42.3594	63.4356	33.106	42.4793	31.6155	20.3631
chr6	124720707	124738714	ENSMUSG00000004266.15	2675	-	Ptpn6	12.854	9.3997	8.33344	9.75699	4.66197	2.14196	2.89186	0.62654	0.878697	1.21653	0.297795	0.509193	0.419787	1.27762	2.20472	6.01273	4.97114	2.36499	0.90589	0.882025	0.578959	1.72337	1.80925	1.34014	0.141337
chr6	124760055	124769673	ENSMUSG00000004267.16	3749	-	Eno2	0.45292	0.138764	0.548871	0.10017	0.0899034	0.636807	1.00878	1.16233	0.139327	0	0.0531209	0.408737	1.87205	0.268121	0.271228	0.429023	0.369482	1.26561	1.93912	0.5769	0.0459001	0.491865	0.191251	0.402618	0.252118
chr6	124704381	124712178	ENSMUSG00000004268.11	1037	-	Emg1	899.349	774.234	757.01	779.144	551.562	630.115	778.795	409.544	636.803	775.702	683.295	640.164	494.869	568.022	530.283	620.149	601.895	579.052	571.452	677.83	735.278	845.894	680.527	614.974	567.478
chr6	124663027	124704418	ENSMUSG00000004270.13	2528	+	Lpcat3	21.3257	24.9686	21.9094	24.1397	37.8645	48.9188	34.4082	48.5296	36.2103	40.9513	40.0191	41.8919	45.1971	68.3909	50.2785	59.9123	48.5473	48.6948	23.6156	59.6543	36.8255	50.4037	52.8957	44.7809	31.3318
chr6	29467718	29470512	ENSMUSG00000004285.12	1063	+	Atp6v1f	25.1585	40.4565	37.4248	42.5705	56.4389	55.2491	52.0729	16.7126	26.6574	46.303	54.8928	33.9562	22.184	26.8554	81.4997	62.7929	80.0099	32.4848	34.1946	28.6696	20.2351	26.0207	24.9567	43.4862	45.1699
chr11	44400063	44414033	ENSMUSG00000004296.14	1967	+	Il12b	0.215811	0.969746	0	0.0954598	0	0	0.611762	0	0	0.827204	0	0	0.428164	0	0.206778	0.54513	0	0	0	0	0	0	0	0.191842	0
chr8	60910389	60983300	ENSMUSG00000004319.15	6636	-	Clcn3	16.3761	19.9383	24.2899	22.3818	21.0782	16.2973	14.6363	32.6814	14.0502	11.6161	16.7459	14.4194	27.1595	16.1169	23.4135	16.9259	18.2437	28.0441	22.8396	20.5329	21.5747	17.2007	20.1778	13.5622	13.5027
chr7	17031507	17062427	ENSMUSG00000004328.15	6710	-	Hif3a	2.59381	3.72143	1.76332	1.59506	2.61199	1.81456	4.2528	7.09363	2.78294	3.30393	3.73963	2.96879	4.64401	3.65522	4.1825	5.75287	3.71585	2.86776	7.74811	2.5786	1.76952	2.19851	1.49597	1.65901	4.11319
chr13	21312125	21319624	ENSMUSG00000004341.8	1368	+	Gpx6	19.239	18.2535	12.5348	17.7063	14.29	20.593	20.9855	5.39062	3.24551	4.46028	6.11426	4.10719	13.7493	3.67393	13.0821	12.9331	6.88543	1.92689	12.5607	0.43118	1.25789	5.12223	2.09649	1.65506	8.98206
chr13	21286429	21292731	ENSMUSG00000004344.12	1674	-	Gpx5	0	0	0	0	0	0	0	0.200238	0	0	0	0	0	0	0	0	0.165494	0	0	0	0	0.330466	0	0	0
chr6	56069804	56652487	ENSMUSG00000004347.17	16773	-	Pde1c	0.658021	1.89195	1.16546	0.604516	1.20568	0.583575	0.327965	1.05917	0.653972	0.582046	0.47493	0.213169	2.0252	1.54616	1.46708	1.23062	0.79281	1.11581	1.54981	0.422003	0.554003	0.527706	1.22898	0.494949	0.811466
chr10	88746607	88826804	ENSMUSG00000004356.8	9097	-	Utp20	19.3188	22.9889	15.9658	19.3404	25.1202	27.5821	20.0496	26.6774	27.1446	22.1342	23.8621	21.2616	32.0943	33.9666	21.9977	23.8688	22.9316	22.6595	28.6479	22.2835	18.9728	17.5542	27.3298	20.2221	18.1412
chr10	88674772	88685015	ENSMUSG00000004359.16	1906	-	Spic	1400.45	1152.72	1167.32	1128	441.734	535.973	924.374	213.324	1046.8	1808.09	1323	1190.4	401.804	944.327	211.049	480.44	240.7	547.112	302.589	1090.06	941.561	795.939	1067.22	649.579	615.91
chr10	29211606	29230779	ENSMUSG00000004360.9	5767	+	9330159F19Rik	0	0.33076	0.0297341	0.0325593	0	0	0	0.0581236	0.0226433	0	0	0	0.0486792	0	0	0	0.0960768	0	0.0381994	0	0.0298386	0	0	0	0
chr1	80264923	80340480	ENSMUSG00000004364.14	4855	-	Cul3	403.69	450.826	441.53	386.948	447.43	492.525	392.85	385.669	628.875	666.303	552.411	598.212	390.539	446.837	375.569	492.129	432.646	447.058	483.834	534.048	489.478	601.133	585.082	582.003	609.399
chr16	23889573	23890958	ENSMUSG00000004366.4	721	-	Sst	0	0.721532	0.951326	0	0	0	0	0	0	0	0	0	0	0	0	0	0	0	0	0	0	0	0	0	0
chr7	4772373	4782859	ENSMUSG00000004371.15	2081	-	Il11	3.26381	1.9999	2.38963	1.62415	5.66875	3.90059	9.00416	8.85917	1.56877	0.781889	2.77528	1.71816	0.809417	4.05746	7.13396	2.06107	10.2508	3.6734	2.43479	1.03931	0.909598	2.65834	2.23955	0.543999	1.09008
chr8	72814599	73353540	ENSMUSG00000004383.18	4746	-	Large1	3.93552	3.25186	2.3485	2.92772	3.47984	2.21334	2.49925	2.96636	2.66891	1.11422	0.587464	3.08523	3.54909	2.37212	3.38516	3.10656	2.39329	3.72126	4.22396	1.28427	0.797671	1.24332	1.39744	0.715589	0.517803
chr11	6258919	6267772	ENSMUSG00000004393.10	1956	-	Ddx56	88.3288	74.0265	89.0696	94.8447	99.7703	149.639	128.138	165.372	135.324	151.918	125.029	136.401	176.965	185.929	114.576	144.998	145.034	154.305	148.441	159.828	130.995	140.94	166.878	148.839	137.526
chr11	6270369	6274870	ENSMUSG00000004394.12	2003	-	Tmed4	105.754	105.015	89.8047	84.276	182.406	191.301	205.119	176.051	146.883	175.769	184.833	176.467	212.757	193.309	238.09	256.692	255.876	143.709	92.9356	149.206	156.014	183.203	189.631	117.276	123.54
chr5	136741759	136883184	ENSMUSG00000004415.15	3061	-	Col26a1	0.41604	0.283254	0.224079	0.306713	0.11011	0.155988	0	0	0.0853213	0.0664452	0	0.77872	0.275138	0.328385	0.465066	0	0.0905055	0.17223	0.0719686	0.1927	0.16865	0.120484	0.409915	0.246556	0
chr6	120891930	120916853	ENSMUSG00000004446.12	3340	-	Bid	43.3396	34.3182	46.0009	35.3614	57.3183	61.4003	64.7475	48.7744	32.8024	53.831	60.5202	57.5525	58.3319	65.9691	81.712	89.4897	89.4151	48.4579	40.0358	59.9862	65.8435	57.6941	51.3599	90.2712	72.8984
chr1	119470305	119504794	ENSMUSG00000004451.14	2569	-	Ralb	0.660957	1.48501	1.06797	0.584724	17.7117	19.0508	36.8034	23.8775	6.40467	3.64184	8.06213	5.56713	9.17927	10.3297	13.9325	9.0782	9.16628	13.0311	7.03163	3.75021	4.62183	4.59386	5.30284	6.90371	7.43201
chr5	122158278	122175273	ENSMUSG00000004455.16	2574	+	Ppp1cc	136.222	185.333	157.353	122.626	235.829	153.873	142.319	161.87	178.323	148.156	158.995	142.414	173.849	182.605	110.374	136.95	123.774	184.232	225.773	137.571	145.739	145.715	176.395	123.439	154.3
chr16	22857845	22879634	ENSMUSG00000004460.17	3236	+	Dnajb11	133.935	69.449	106.563	124.464	68.3261	55.996	101.358	117.257	45.1557	49.9044	83.8819	77.1333	139.152	105.737	65.7988	52.1059	59.6709	114.204	88.9761	87.2508	75.8829	68.8367	68.9082	79.7038	76.2928
chr16	22813214	22857669	ENSMUSG00000004462.7	5582	-	Tbccd1	7.22455	11.8671	11.8885	9.31783	15.2161	15.7819	21.9886	10.5688	13.4046	12.2427	12.4157	18.2401	13.6293	11.6329	18.9449	20.5541	24.0708	9.63347	16.1808	17.2596	11.4678	14.6344	15.5744	28.19	25.7379
chr7	44302687	44306902	ENSMUSG00000004473.10	2978	-	Clec11a	0.142545	0	0.230324	0	0	0	0	0	0	0	0	0	0	0	0.136579	0	0	0.354061	0	0.198071	0.288918	0	0.361148	0.190071	0
chr7	12965838	12974236	ENSMUSG00000004500.9	4776	+	Zfp324	0.977699	1.48864	1.14892	0.629043	2.32885	1.09972	1.00782	2.31607	1.8319	1.06464	3.00226	1.74682	3.05655	2.77815	1.14969	1.90835	1.39215	1.26942	2.58303	1.1527	1.62135	1.62161	1.50126	2.64685	3.56227
chr7	97081586	97308946	ENSMUSG00000004508.6	6168	+	Gab2	1.85822	2.9801	1.30665	1.91788	2.18578	1.08377	0.780374	3.152	0.973877	0.791396	1.71125	1.15937	3.59564	0.912621	2.43987	2.25997	2.33559	2.30777	3.64303	0.892559	0.809063	0.657718	1.10433	1.62125	1.07269
chr5	113842436	113908758	ENSMUSG00000004530.12	4062	-	Coro1c	13.8992	11.6972	11.4402	13.3593	10.372	11.3433	16.2933	7.1793	3.43981	4.70668	4.46151	7.92206	13.2004	9.15606	21.1778	17.2904	14.3907	14.2766	11.5517	9.82606	8.00665	7.71739	10.5026	10.4511	9.81954
chr6	52713729	52766780	ENSMUSG00000004535.12	3985	+	Tax1bp1	246.178	181.894	197.08	193.989	138.202	212.978	189.462	110.864	148.378	176.543	183.408	181.712	106.869	114.518	207.347	193.264	204.18	103.587	98.2901	216.304	162.148	186.112	191.8	201.034	182.539
chr7	18813937	18821607	ENSMUSG00000004540.7	2100	-	Psg17	12.3307	11.6431	12.2483	15.558	16.2104	11.1412	24.7216	4.46932	1.80331	10.2663	5.21584	9.64815	5.61465	3.92501	37.8649	28.7215	21.5034	4.64435	12.6932	4.49413	3.68741	3.42458	2.81678	7.27754	10.8022
chr7	18789567	18798520	ENSMUSG00000004542.15	2115	-	Psg19	4.4156	8.69091	6.81041	4.35021	0.159361	0	0.568953	0	1.72877	1.05781	3.57811	2.01255	0	0	0.0961544	0	1.83382	0.623164	0.312476	0	0.325446	0.435934	0.339007	0.178418	1.69821
chr1	131638306	131675505	ENSMUSG00000004552.16	2126	+	Ctse	0	0	0.403284	0	0	0	0	1.73433	0	0	0	0	0	0	1.05223	0.882631	0	0.123988	0	0	0	0	0	0	0
chr14	51905271	51914158	ENSMUSG00000004558.15	2808	-	Ndrg2	0.453525	0.802816	0.183201	0.133739	3.24084	2.0405	2.93855	0.477491	0	0.0724319	1.56029	0.121269	1.49964	1.07392	2.02787	4.00956	1.57856	1.59586	0.235359	0.770227	1.28692	0.0656696	0.383013	0.604734	0.134642
chr14	51884842	51891868	ENSMUSG00000004561.14	1795	+	Mettl17	43.7506	40.0916	34.4864	46.4455	43.7505	33.3836	45.586	31.9326	18.26	21.9819	20.8581	27.8868	24.3979	28.2236	47.1312	37.9327	44.9125	23.2025	35.591	20.5929	18.5021	24.5525	20.072	28.6957	28.3294
chr14	51984719	52006251	ENSMUSG00000004562.16	6817	+	Arhgef40	3.05126	2.26395	2.31419	2.176	2.52155	2.83671	1.05912	5.11379	1.36005	1.3426	0.788772	0.949089	2.51206	2.30027	1.87943	3.81437	2.60091	2.01072	4.10409	1.35559	0.807766	1.1902	1.9458	1.43923	1.5529
chr8	3515384	3544267	ENSMUSG00000004565.15	5154	+	Pnpla6	3.04743	3.49912	2.66164	2.84168	9.9401	8.29148	5.67014	8.25965	3.52177	2.64398	3.86399	3.13831	5.93711	4.40769	9.39101	4.42098	4.30015	6.03504	4.65895	3.89116	3.23859	3.47047	3.86045	3.14828	5.09823
chr8	3500457	3515232	ENSMUSG00000004567.16	2198	+	Mcoln1	5.60076	6.31149	3.82272	4.18594	12.1141	5.75667	5.31827	12.6576	6.47574	0.925336	4.34905	4.18295	9.96231	6.67685	5.55141	9.26895	8.69681	7.79522	8.2185	3.13086	2.58354	0.838945	2.12033	4.72122	4.04221
chr8	3353415	3456601	ENSMUSG00000004568.13	9638	+	Arhgef18	1.32133	1.85319	1.58346	1.36375	3.39216	2.50183	2.08683	5.18205	2.54719	0.759701	2.41757	2.64985	7.07803	3.06625	3.18618	2.36416	2.47201	4.04778	3.19998	2.65204	2.12466	1.77933	4.03582	1.93806	2.43211
chr3	142790902	142882004	ENSMUSG00000004591.16	6426	-	Pkn2	167.263	191.758	159.201	160.098	244.944	172.906	153.901	218.563	135.604	94.5096	104.968	99.8359	181.17	145.35	176.909	150.595	155.893	189.556	186.837	106.693	88.9318	133.522	142.262	108.667	119.906
chr7	43524216	43544428	ENSMUSG00000004609.11	6085	-	Cd33	0	0	0.0281802	0	0	0	0	0	0	0	0	0	0	0.0660764	0	0	0	0.0433193	0	0	0	0	0	0	0.0310662
chr7	43444083	43457800	ENSMUSG00000004610.4	1164	+	Etfb	15.6817	18.0261	13.7004	15.3248	36.4846	30.7653	38.6934	35.9964	24.5687	25.6857	24.8082	24.5738	28.4592	24.8706	28.8277	28.557	24.2765	30.119	28.7672	26.6887	26.9059	23.9213	24.0232	21.2343	26.7966
chr7	43437073	43438249	ENSMUSG00000004612.9	881	+	Nkg7	0	0	0	0	0	0	0	0	0	0	0	0	0	0	0	0.608553	0	0	0	0	0	0	0	0	0
chr8	3630955	3643644	ENSMUSG00000004626.14	3277	+	Stxbp2	2.46124	3.28084	2.3024	2.40657	10.6967	7.21244	6.39989	15.6501	3.26759	4.90318	3.7071	4.26043	5.56839	6.62558	9.06058	6.0534	8.11584	9.49179	6.72249	3.65996	3.46574	6.021	4.32125	2.59093	3.23043
chr8	3623371	3625545	ENSMUSG00000004630.18	1675	-	Pcp2	0	0	0	0	0	0	0.20526	0	0	0.121426	0	0	0	0	0.364239	0.320081	0	0	0	0	0	0.11009	0	0	0
chr6	4674350	4747207	ENSMUSG00000004631.15	1974	-	Sgce	3.01063	4.74369	2.77976	2.37803	10.9276	22.6161	12.1048	13.9242	12.5689	8.03664	10.7949	6.72766	9.10177	21.3869	15.1443	12.7651	9.82402	5.47494	14.8426	21.9128	14.122	22.7931	15.6185	11.183	7.27805
chr6	54039554	54301810	ENSMUSG00000004633.17	5812	+	Chn2	2.33723	1.93936	2.00626	2.29381	2.49364	1.51985	3.34227	3.11437	1.41549	1.25981	1.47341	1.43545	2.84983	2.94015	4.75875	2.67514	3.86098	1.58739	2.76696	2.13127	2.04292	2.44302	2.06637	1.03883	2.76466
chr8	114439655	115352708	ENSMUSG00000004637.15	10173	+	Wwox	3.83898	4.09102	4.07916	2.82402	6.22874	3.63753	5.37362	3.88808	3.51716	1.81936	3.42586	3.14648	2.04209	3.06309	7.43659	6.82488	4.87464	2.48751	2.55528	1.91342	1.99601	1.90328	2.14966	3.2457	3.41915
chr5	33634952	33652574	ENSMUSG00000004642.13	2760	-	Slbp	694.733	782.033	723.556	822.24	406.533	408.97	523.626	410.74	295.045	372.511	319.578	335.465	380.311	478.411	464.575	469.41	480.7	327.11	311.926	394.162	414.113	426.192	414.548	296.004	339.446
chr7	87424771	87493512	ENSMUSG00000004651.6	7108	-	Tyr	0	0.0487924	0.0241244	0.211333	0.189672	0.0671748	0.120924	0	0.0734858	0	0.0560355	0	0.0394953	0	0.143055	0.113141	0.0389754	0.111254	0.867795	0.0829845	0	0.207541	0.025218	0	0.10638
chr6	55336432	55348555	ENSMUSG00000004655.5	2627	+	Aqp1	0.323182	0.39606	0.522197	0.21443	1.15471	0.181758	0	0	0	1.47103	0.075809	0.90737	0.320593	0.229582	0	1.12248	0.316373	0	0.587008	0	0.327521	0.140388	0.614103	0.143644	0
chr9	57790353	57836793	ENSMUSG00000004661.15	5849	-	Arid3b	1.88699	3.58735	4.01646	2.85715	4.49474	4.89805	2.90966	6.41858	3.46051	3.65119	4.59656	2.88184	14.111	4.50263	6.01512	2.97904	3.74183	6.94035	11.2238	4.03388	3.29507	3.56253	4.505	2.2258	3.58749
chr10	79988584	79996062	ENSMUSG00000004665.10	2460	+	Cnn2	6.03962	3.9475	5.64618	4.96139	12.8791	4.65832	14.6748	6.67672	3.82198	3.22446	8.09554	3.52981	5.13535	7.43675	6.44821	6.21132	3.04065	3.32177	5.10442	1.43867	3.91725	0.224878	0.801524	2.68443	3.38117
chr10	80035949	80039795	ENSMUSG00000004667.18	1148	-	Polr2e	521.38	380.954	429.587	492.486	418.961	500.77	571.12	555.94	587.856	656.053	647.065	603.331	492.26	572.816	509.834	690.251	615.371	502.628	510.058	681.826	673.778	589.021	621.753	518.04	512.444
chr11	9191942	9684259	ENSMUSG00000004668.14	19737	+	Abca13	3.76386	2.74122	2.58036	3.25364	0.819694	1.19751	2.0468	1.35866	1.49526	1.32934	1.86669	2.36367	1.23746	1.76214	2.57596	2.40401	2.86344	1.14858	2.05373	1.79314	1.29907	1.72843	1.48035	1.40525	1.43668
chr8	71272714	71360713	ENSMUSG00000004677.17	7496	+	Myo9b	4.92682	6.7781	5.42155	4.75937	13.3542	8.72659	8.09532	14.1306	11.0098	8.46549	8.20937	5.70113	12.0218	7.16075	10.3365	8.86883	10.1635	15.754	12.2256	6.45251	5.89973	7.65054	6.12166	6.97219	8.06992
chr12	34047580	34917095	ENSMUSG00000004698.11	11754	-	Hdac9	5.16449	7.31755	4.78512	5.91073	5.82106	2.92483	1.76966	6.13134	5.95483	1.66116	2.25344	1.92656	6.01877	3.91676	6.52282	3.23852	3.9597	6.52604	7.30946	2.07424	1.87393	3.01215	2.24177	4.91196	3.50606
chr1	171588624	171607410	ENSMUSG00000004707.14	2830	-	Ly9	0	0.061275	0.0605924	0.0663496	0.238196	0	0	0	0	0	0	0	0.198398	0	0.143722	0	0	0.186289	0	0	0	0.0651591	0	0	0
chr1	171559193	171609746	ENSMUSG00000004709.14	4561	+	Cd244a	1.02379	0.342178	1.12789	0.988044	0.0738978	0	0.452283	0	0.372198	0.178372	0.0436637	0	0	0	0.312117	0	0.0607405	0.520146	0	0.948388	0	0	0	0.16547	0.455912
chr17	57358691	57483527	ENSMUSG00000004730.15	3238	+	Adgre1	0	0	0.264788	0	0	0	0	0	0.0403287	0	0	0.0525823	0.173399	0.0620869	0	0	0	0	0.340173	0	0	0	0	0	0
chr11	4091480	4095445	ENSMUSG00000004748.5	1738	-	Mtfp1	0	1.59639	0.591979	0	2.13321	2.33519	2.37383	5.97881	1.57783	4.56396	2.29172	3.03689	3.55358	1.27239	0.702071	3.39326	0.797001	4.70169	4.05608	2.82822	0.59406	3.28907	1.34076	1.73696	2.50165
chr1	33719887	33742564	ENSMUSG00000004768.14	4618	+	Rab23	21.5099	14.1941	13.1077	15.5323	35.1061	33.8102	27.3976	22.7192	28.7014	24.9722	29.3248	21.0523	47.4777	44.9265	21.7106	32.2169	28.0757	39.8993	49.8504	31.2511	31.4125	43.6044	40.7951	29.1309	35.5725
chr9	64715299	64737758	ENSMUSG00000004771.12	2854	-	Rab11a	117.057	119.514	106.046	121.517	148.211	79.4682	96.1922	199.076	75.7242	57.0828	59.1729	73.0204	174.204	129.258	96.6241	81.3408	100.467	171.884	147.662	80.2593	100.872	96.2706	99.3599	78.34	91.9357
chr12	85219481	85226628	ENSMUSG00000004788.11	1605	+	Eif2b2	82.255	64.9336	63.8897	79.9044	36.1198	45.9628	64.0494	45.5286	31.8935	57.6585	64.274	67.9985	38.3056	53.9857	62.087	71.6517	59.5501	36.6246	47.9023	80.2397	82.3408	55.6073	70.8065	47.6101	46.9945
chr12	85110833	85134845	ENSMUSG00000004789.10	3856	+	Dlst	10.018	10.5682	8.89401	11.0539	11.6254	8.04878	9.31747	10.1707	2.53989	4.64165	7.90197	6.13754	8.15406	7.35121	21.1489	9.24611	16.309	9.43375	6.45577	5.96585	3.70399	4.92563	6.64749	3.66981	5.8339
chr12	85166635	85177790	ENSMUSG00000004791.7	2080	-	Pgf	0.816345	0	0	0.993012	1.94451	1.49212	0	1.45038	0	0.0977831	0.574472	1.14599	0.134968	0.869873	0.782179	1.41767	0.932337	0	0.423646	0.756223	0.0827305	0.531924	0.430889	0.725681	0.363534
chr11	61775649	61855073	ENSMUSG00000004798.14	5977	-	Ulk2	18.5368	20.4249	19.394	21.5823	17.2556	14.5392	14.4381	22.2083	25.6274	22.7991	23.0904	22.3046	22.4041	20.8874	20.0747	24.8917	21.6921	31.4448	21.1929	17.3032	21.5351	19.344	22.5524	15.5626	18.2491
chr5	135569937	135573049	ENSMUSG00000004814.10	1295	-	Ccl24	0.655597	2.54421	2.11863	0.144996	3.12322	4.0558	2.12392	2.32957	0.705861	0.785285	0.307568	0.131476	4.55242	1.70765	1.88448	0.621006	2.995	0.203551	0.510338	1.36646	0.797279	1.85112	1.79942	1.89405	1.1678
chr5	108646693	108669672	ENSMUSG00000004815.12	5624	-	Dgkq	0.07548	0	0.0304901	0	0	0.04245	0	0	0	0.289316	0	0	0.0499169	0.0714926	0.216963	0	0	0.0468702	0	0	0	0	0	0	0.0672254
chr5	108777235	108795363	ENSMUSG00000004821.1	763	-	Tmed11	0	0	0	0	0.88348	0	0	0	0	0	0	0	0	0	0	0	0	0	0	0	0	0	0	0	0
chr11	61653265	61672784	ENSMUSG00000004837.2	1793	+	Grap	1.89403	3.19156	7.55529	5.34091	7.14323	5.72548	8.72469	10.4691	5.24376	6.35236	3.33213	4.65299	10.6469	7.84864	19.3953	16.7449	17.3052	6.02762	6.88041	6.68918	7.7738	7.91903	8.99748	5.89287	5.79871
chr16	65520511	65535005	ENSMUSG00000004842.18	1774	+	Pou1f1	0	0	0.0966609	0	0.189993	0.134577	0.0969026	0	0	0.458599	0	0	0	0.79327	0	0	0	0	0.12418	0	0	0.103946	0	0	0
chr16	65539128	65562726	ENSMUSG00000004843.7	1928	-	Chmp2b	27.9624	23.9246	28.6387	33.1129	14.1602	9.28705	22.3798	13.7348	2.70922	12.6591	5.88774	9.09592	12.6679	11.3657	19.5139	13.7649	15.2313	10.1174	16.7964	6.83268	9.01453	6.21681	7.34478	7.92678	17.3546
chr5	136987019	136996648	ENSMUSG00000004846.10	3399	+	Plod3	9.11693	8.51991	6.00344	8.06541	14.9733	10.044	11.2277	19.5261	5.57067	5.38541	4.62868	6.41173	21.4741	10.942	5.02583	7.098	6.43894	12.0205	15.9437	4.9169	8.10023	6.99842	5.69549	6.93869	6.67389
chr5	137034993	137046135	ENSMUSG00000004849.14	2103	-	Ap1s1	141.5	116.43	94.096	155.805	55.774	118.859	130.952	96.7502	49.0545	67.5061	117.899	84.3616	91.0412	160.122	121.653	149.521	123.435	94.8853	66.5183	127.526	158.742	108.203	148.224	113.583	120.093
chr17	28769297	28780233	ENSMUSG00000004864.13	3150	+	Mapk13	12.9371	13.6525	15.1335	12.1603	27.3918	13.5664	15.6625	25.6454	17.2039	14.7215	22.3175	16.2154	26.8256	20.8058	18.7226	15.9139	16.974	18.7448	11.7491	13.1079	17.0987	13.7568	13.4295	12.7582	16.8034
chr17	28587648	28622709	ENSMUSG00000004865.16	6180	-	Srpk1	410.418	382.845	381.715	401.456	196.938	235.61	253.129	208.17	209.991	245.317	273.461	271.041	268.422	273.612	354.575	336.386	362.39	240.693	188.357	317.198	328.928	321.149	323.027	247.417	258.535
chr1	78101267	78197134	ENSMUSG00000004872.15	6187	-	Pax3	1.30362	2.18617	3.21501	2.91351	0	0	0.194494	0	0.147744	0	0	0.0550385	0	0	0.19722	0	0.0447773	0	0.0356063	0.158896	0	0	0	0	0.0611081
chr1	181815335	181843046	ENSMUSG00000004880.11	3962	-	Lbr	615.963	514.622	495.126	497.812	228.839	402.518	381.341	293.828	239.514	279.005	390.71	365.405	327.002	404.51	313.109	330.315	295.987	351.952	240.535	523.206	571.05	480.548	390.124	323.589	278.499
chr3	87948666	87953376	ENSMUSG00000004885.5	931	+	Crabp2	45.5961	78.9743	81.5941	67.9681	42.7193	41.5421	45.7921	14.7617	17.9536	20.5355	32.5143	16.0935	21.7108	23.7531	39.5374	24.4745	27.0788	14.723	26.975	18.5847	8.31748	15.8453	14.4401	23.306	30.4572
chr3	87971093	87980451	ENSMUSG00000004891.16	6126	+	Nes	0.415768	1.75503	1.39958	2.48275	1.7056	0.896343	0.168369	0.383022	0.447644	0.664018	0.292581	0.250139	0.458264	0.623524	2.19102	1.96916	1.62804	1.24785	1.76208	0.417244	0.25281	0.0602025	0.0292605	0.0923981	0.432016
chr3	87987531	88000230	ENSMUSG00000004892.13	3187	-	Bcan	0.399591	0	0.269025	0.235669	0	0.299641	0.323637	0	0	0	0	0	0	0.126161	0	0	0.0869273	0.0827105	0.0691233	0	0.0539941	0	0	0	0.0593153
chr3	88022061	88027492	ENSMUSG00000004894.10	1725	-	Hapln2	0	0.703686	1.39169	1.19737	0.58617	2.76799	1.59448	0.388636	0.605608	0.707439	0.115449	0	0.813718	3.26321	1.76841	0.932409	2.24842	3.05621	0.510831	0.569907	1.09732	0.320696	0.415652	0.765646	0
chr3	87858903	87885608	ENSMUSG00000004895.9	2099	-	Prcc	18.2015	17.8448	16.6656	13.1501	13.9701	9.55411	13.4314	17.4067	14.8066	9.5929	14.042	13.7085	21.3993	26.8177	24.9969	23.499	20.4577	14.0653	12.4894	16.861	12.8711	12.6506	17.3357	18.2475	19.7233
chr3	87922601	87930583	ENSMUSG00000004896.16	3863	-	Rrnad1	7.03286	7.94545	9.18862	9.13815	9.07403	4.63511	8.58858	9.63165	7.80868	4.89649	8.66095	9.21166	9.1567	8.37872	7.26497	9.92329	7.74529	5.66364	5.47461	4.78439	4.32092	5.7282	6.21783	4.64	5.72545
chr3	87906321	87916132	ENSMUSG00000004897.16	2695	+	Hdgf	206.5	256.413	209.908	220.516	559.537	433.805	382.274	579.104	437.881	428.89	389.802	375.397	700.009	588.864	315.199	378.975	307.054	595.468	638.49	382.803	427.102	415.328	505.491	317.355	382.284
chr6	120773578	120794336	ENSMUSG00000004902.7	1911	+	Slc25a18	1.55494	1.08891	2.42274	2.7512	1.05823	0.374787	1.43929	1.40324	0.204999	1.27717	0.41685	0	1.02832	1.052	0.638514	0	0.724849	2.34493	1.38333	0.925987	0.720374	0.675459	0.093799	0.592392	0.0989209
chr10	81070035	81082559	ENSMUSG00000004929.12	2832	+	Thop1	15.1393	5.2047	12.5338	12.1997	11.3063	14.584	17.1784	43.2018	3.91937	8.3309	12.5172	14.7295	40.048	36.4167	18.5989	17.7008	17.7061	33.6013	31.8931	19.3702	21.3884	11.1343	23.0392	26.1829	21.2267
chr10	81266960	81273246	ENSMUSG00000004931.11	2733	+	Apba3	1.39791	1.77659	2.25875	2.61077	2.09653	0.786188	3.08209	6.25508	0.764489	2.08375	2.69614	1.43286	6.06046	5.51694	2.30676	1.17703	1.01368	4.72606	1.77333	1.29496	2.83336	1.95668	4.39434	1.3117	2.07506
chr10	81252935	81263365	ENSMUSG00000004933.17	3314	+	Matk	0	0.052326	0.258715	0	0	0	0	0	0	0	0	0	0.0847111	0.303315	0	0	0	0	0.398846	0.0593295	0	0	0	0	0
chr10	81153266	81167923	ENSMUSG00000004934.14	2598	-	Pias4	8.00634	5.87372	7.59037	8.45613	13.3626	10.4758	9.66057	29.546	4.62423	6.81094	8.73869	6.88124	22.3678	17.7204	4.77497	5.2623	5.43838	24.9596	18.57	8.5519	9.008	6.81386	7.10652	15.4689	9.6047
chr9	64185770	64253631	ENSMUSG00000004936.8	2533	-	Map2k1	95.8601	136.509	104.389	112.158	163.135	106.881	110.69	173.488	93.4659	93.6247	87.0349	72.3931	218.225	138.258	172.376	138.002	187.134	175.975	232.124	102.384	98.234	112.402	119.17	85.4372	127.991
chr10	81044075	81060178	ENSMUSG00000004937.6	2191	-	Sgta	65.2927	60.5465	45.7845	74.5593	96.1455	85.8633	71.7906	109.999	54.8323	71.2	67.6256	75.8445	121.98	124.238	94.2114	105.832	95.7176	100.338	76.3143	83.8162	71.8633	67.0776	85.8207	66.4804	69.3685
chr10	81198170	81202051	ENSMUSG00000004939.7	1854	-	Nmrk2	0.457928	0.561192	0.73992	0.202556	1.45436	0	2.87436	3.43516	0.704338	0.658216	0.107417	0.183669	3.33124	1.51808	4.49732	1.44589	2.2414	1.99049	2.97055	0.318152	0.649706	1.29299	0	0.712373	0.305887
chr17	5410870	5440259	ENSMUSG00000004945.15	1837	-	Tmem242	2.07975	3.02072	4.4806	3.9864	11.7425	9.7471	11.3231	7.11636	4.97599	5.42518	7.80556	7.41476	7.64106	7.55121	10.2956	11.3823	12.0648	9.75758	5.27655	13.8071	13.8638	13.8526	12.002	8.833	6.27725
chr5	135994800	136032872	ENSMUSG00000004947.15	2944	+	Dtx2	93.1476	118.335	93.3685	113.848	109.563	63.4962	77.2522	162.704	68.7519	69.3622	71.0284	68.1856	175.172	128.653	143.683	102.529	136.637	135.202	184.154	65.2499	63.653	81.4894	96.2007	47.8101	64.147
chr5	135980099	135988624	ENSMUSG00000004948.12	1323	+	Zp3	231.983	214.041	201.417	222.967	104.961	117.836	110.316	117.56	144.896	158.191	204.118	211.443	147.05	154.995	127.738	128.057	169.824	119.745	115.227	155.452	174.551	224.96	208.244	156.304	130.883
chr5	135887919	135889563	ENSMUSG00000004951.10	1031	+	Hspb1	17.2929	30.7795	23.2849	25.8616	32.0375	18.0617	14.3393	50.3936	5.19297	10.85	22.7931	11.3948	44.6558	22.0342	11.4406	13.5204	21.7653	39.3735	58.7598	13.9215	20.6963	21.8204	20.5155	15.7383	11.5513
chr5	136083916	136111860	ENSMUSG00000004952.13	3451	+	Rasa4	27.7997	33.1641	33.1922	37.543	16.6033	17.1566	25.3549	14.7639	15.8548	16.2664	27.2382	18.7973	19.3609	16.6026	77.8462	48.7819	56.435	13.4434	13.4054	11.4518	9.72341	20.4117	13.7125	11.9734	27.8271
chr7	4539765	4547541	ENSMUSG00000004961.7	2380	-	Syt5	7.13444	6.12029	4.82728	5.36484	4.2485	1.9059	3.75591	3.94352	1.04248	0.854575	1.84088	1.21615	2.59501	2.19621	4.87055	2.47794	2.79365	4.20871	1.48098	1.73486	0.723022	1.23967	2.25945	0.872036	3.09768
chr6	51460932	51469894	ENSMUSG00000004980.16	2434	-	Hnrnpa2b1	643.551	631.508	541.623	684.502	1065.29	941.813	1013.21	766.385	1045.8	1112.87	1094.02	1221.42	947.04	1158.07	792.244	1043.53	776.82	908.082	838.283	973.235	902.321	868.514	994.711	961.059	976.566
chr6	117933559	117937692	ENSMUSG00000004988.9	1663	-	Fxyd4	2.04209	2.29404	2.68093	1.69365	7.49896	7.7522	4.96178	3.62813	2.98388	2.93526	1.07778	3.27623	3.54503	2.53866	4.4024	2.25673	5.83061	2.85314	2.78185	2.95577	1.6556	2.55033	1.18566	1.47493	4.31957
chr8	84257795	84270380	ENSMUSG00000004994.12	2145	-	Ccdc130	28.3	29.0226	41.4901	48.3211	74.3234	102.841	106.108	52.6629	100.632	97.0956	96.4648	87.7105	55.623	84.1639	134.819	157.216	159.248	51.8594	55.6645	108.438	85.1171	94.8221	93.0929	86.0261	80.286
chr8	84249906	84257326	ENSMUSG00000004996.9	2821	-	Mri1	4.36387	2.02853	2.85693	2.59589	3.70382	1.77721	2.98595	4.51526	4.90674	4.47008	2.04727	4.10414	7.06559	5.6299	2.66734	4.37119	2.45513	4.11142	4.29503	3.69399	4.57496	4.96789	4.82913	2.80909	3.48457
chr3	146729574	146812960	ENSMUSG00000005034.15	5377	-	Prkacb	2.76315	4.80525	3.4442	4.1905	6.51906	5.23921	3.42084	10.099	6.31428	4.61474	4.11115	3.38813	13.679	7.14118	5.40849	6.0324	5.82206	7.84373	10.4064	7.49613	6.14455	10.1511	6.10056	4.56165	3.26958
chr11	119343425	119355536	ENSMUSG00000005043.13	4414	-	Sgsh	7.40518	5.30361	7.57542	6.21077	4.42881	0.973562	1.90833	12.7579	4.52637	6.40486	4.91785	3.93445	11.1301	8.97244	4.56124	4.19046	6.08804	5.67327	8.2848	7.43888	6.9783	9.60853	11.33	4.87294	6.50969
chr4	152338651	152390194	ENSMUSG00000005045.16	9583	+	Chd5	0.132891	0.253336	0.339983	0.19594	0.2462	0.473343	0.215263	1.36416	0.2044	0.0424478	0.353287	0.106602	0.146474	0.314678	0.169773	0.111893	0.37582	0.412603	0.413788	0.0820695	0.197524	0.0384849	0	0	0.21699
chr10	78425669	78427622	ENSMUSG00000005054.7	603	+	Cstb	441.395	450.344	400.112	525.63	222.463	195.188	326.135	226.801	14.9425	19.9004	92.8047	127.908	45.1593	61.6781	117.703	73.3519	118.533	122.401	113.619	33.5848	147.537	33.9443	39.536	126.41	125.398
chr5	136218147	136246556	ENSMUSG00000005057.13	3319	-	Sh2b2	2.558	1.25393	0.619981	2.14982	1.52327	0.863172	2.17536	3.73678	1.02296	0.428961	1.68009	0.410392	0.930419	1.81715	2.57349	0.888444	2.00328	2.93858	1.65935	1.24404	2.17756	1.05562	1.83624	1.64858	1.25304
chr6	124396816	124415067	ENSMUSG00000005069.12	3371	-	Pex5	4.15559	5.70997	3.56077	6.01575	3.1995	3.04532	5.25252	11.9323	3.95123	5.24913	5.37605	4.84874	7.91148	9.24378	8.68727	3.658	5.42405	7.35041	9.67185	5.59933	6.58506	5.25139	5.26423	3.91794	3.14035
chr12	72085589	72101461	ENSMUSG00000005078.16	2034	+	Jkamp	20.0354	13.044	22.8467	18.0938	21.2105	30.9868	31.7779	21.0941	13.2253	12.9993	18.7988	18.2483	23.4634	19.0758	14.0977	11.5978	11.9859	29.0295	24.1524	39.7296	36.294	21.7581	24.6755	15.3984	11.5244
chr2	102811141	102901665	ENSMUSG00000005087.17	5654	-	Cd44	0	0	0.212298	0	0	0.506698	0	0	0.0230959	0	0.0704458	0	0.0993041	0	0	0	0	0	0	0	0	0	0	0	0
chr2	102658659	102790784	ENSMUSG00000005089.15	13133	+	Slc1a2	0	0.06602	0	0	0.0513284	0.0181786	0	0	0.0596593	0	0	0.0259288	0.0641284	0	0	0	0	0.0200714	0.0670969	0	0	0.014041	0	0.0143666	0.0143941
chr2	118388618	118475234	ENSMUSG00000005102.13	7457	+	Eif2ak4	12.1822	14.7201	10.1869	10.7016	7.23182	6.21099	3.94204	12.7661	3.08205	3.27299	5.87543	5.50262	14.7199	8.92361	13.5814	8.55573	13.4859	9.19077	13.4712	5.14155	5.19215	7.66583	7.16326	6.42671	4.79122
chr5	38526813	38563221	ENSMUSG00000005103.12	3283	-	Wdr1	28.1879	39.1397	37.3456	40.2077	42.5031	25.4519	32.9358	59.8314	26.7692	24.6569	26.5695	18.4109	51.5631	39.4359	80.4051	49.7268	55.61	46.6496	55.8289	20.7817	32.6023	34.1503	27.2997	29.0803	28.7328
chr5	38349273	38503143	ENSMUSG00000005107.13	4770	-	Slc2a9	1.15692	0.290831	0.251643	0.275553	0.918579	0.250251	0.540582	1.75681	0.684404	0	0.542757	0.606802	0.235415	0.337169	0.895325	1.29257	1.68429	0.0552617	1.38551	0.453417	0.0721507	0.502558	0.601257	0.514214	0.832242
chr15	66891320	66923201	ENSMUSG00000005124.10	5565	+	Ccn4	0.15256	0.903655	0.27732	0.168706	1.09018	0.1716	0.0617808	0.0602334	0.0234653	0.804053	0	0.12238	0.403569	0.108376	0.109632	0.385362	0.298693	0.0473672	0.19793	0.282649	0	0	0.0966306	0	0.951134
chr15	66929318	66969640	ENSMUSG00000005125.13	3350	-	Ndrg1	11.151	9.83509	7.01262	6.10951	90.2483	54.7318	65.0161	65.9391	47.595	42.1349	23.7791	16.6704	34.6097	52.5097	77.5828	64.7363	52.6785	82.6203	87.395	28.9938	17.0538	25.9261	30.8203	18.9803	33.3497
chr9	53402325	53434402	ENSMUSG00000005131.4	3539	+	4930550C14Rik	31.9064	27.1946	34.6442	24.0349	25.5238	26.0394	23.9958	18.1854	20.7739	11.9539	17.7823	15.0103	13.7233	14.2016	22.5835	24.9207	26.8505	14.3009	19.2969	11.8893	7.34218	10.3168	16.8664	17.2203	12.98
chr8	85083304	85098282	ENSMUSG00000005142.10	4171	+	Man2b1	8.24369	6.19464	7.60565	7.29289	21.4948	23.0096	25.4293	21.7787	10.9264	8.24088	12.1753	12.3277	19.9898	12.6281	16.2362	16.71	13.9482	15.9259	17.799	5.60958	5.52832	7.07361	7.60662	7.50908	11.4665
chr14	99298691	99315036	ENSMUSG00000005148.8	5201	+	Klf5	98.4323	121.796	108.24	96.6466	31.4949	29.0563	35.0355	39.8294	30.7065	48.0218	58.5083	38.1378	69.9538	62.1163	27.8402	36.8522	34.9959	55.0409	78.2747	62.0362	61.4073	59.7767	75.3049	54.2705	59.0266
chr8	85075035	85080746	ENSMUSG00000005150.16	1304	-	Wdr83	2.60429	4.65436	3.02451	6.19178	1.55083	6.59096	8.96438	3.59876	7.21017	2.49557	2.74901	6.78957	6.24329	7.09181	9.98118	8.42851	8.07318	5.25579	5.57497	4.37264	6.20225	5.65645	6.59815	4.48542	4.63897
chr8	84969587	84974834	ENSMUSG00000005161.15	1997	+	Prdx2	1436.33	1328.39	1180.59	1323.69	2119.16	2863.91	2508.08	830.024	2137.61	2352.16	2035.38	1883.28	624.725	1215.08	2411.89	2391	2197.02	1068.65	937.223	1033.8	972.589	1161.99	1215.7	1508.94	1880.44
chr11	69733997	69758637	ENSMUSG00000005198.15	7067	-	Polr2a	13.275	14.1092	14.7528	13.4178	34.196	28.6473	22.2331	34.9096	32.0594	34.4498	24.0096	23.2974	37.4204	30.7516	26.6474	24.1629	28.7347	36.2182	48.5667	21.7846	20.9894	25.8844	28.8393	39.2999	36.6467
chr11	69614804	69617905	ENSMUSG00000005202.2	1506	-	Shbg	49.8914	50.8941	49.3023	58.1013	176.357	197.998	180.694	177.17	167.349	186.912	131.18	175.801	135.333	144.571	192.969	256.142	184.324	165.93	110.44	178.862	144.656	111.424	123.904	148.085	121.632
chr11	69673115	69682084	ENSMUSG00000005204.12	2735	-	Senp3	124.478	169.667	139.313	133.189	177.705	165.328	168.322	209.576	174.844	173.94	150	171.507	225.818	174.869	145.219	176.327	159.031	220.806	207.731	164.843	168.053	162.488	200.485	145.216	151.852
chr5	72300025	72504473	ENSMUSG00000005220.10	5110	-	Corin	0.249217	0.13574	0	0.367455	0.197875	0.18688	0.0336409	0	0.0766639	0	0	0.133277	0	0	0.119393	0	0.162644	0.0515848	0.0862215	0.26934	0.033675	0	0	0.0369231	0
chr6	54595111	54645839	ENSMUSG00000005225.15	7005	+	Plekha8	300.089	296.242	269.393	290.192	212.333	199.205	151.095	259.546	142.515	135.012	123.214	135.14	249.073	179.255	167.687	135.737	189.714	231.312	202.748	171.188	163.039	169.764	170.754	103.698	112.721
chr2	69211073	69227841	ENSMUSG00000005232.11	1974	+	G6pc2	3.44072	1.31769	0.69494	0.380485	0	4.71673	0.0870847	1.86788	0	0.515169	0.807093	0	0.995506	0	1.64836	0.950595	2.80686	0	1.11599	1.39445	0	0.653901	0.0908054	0.95581	0.0957639
chr2	69193895	69206194	ENSMUSG00000005233.16	3188	-	Spc25	380.824	370.913	380.766	393.268	483.581	543.903	587.918	386.614	599.753	583.18	618.44	574.713	327.58	482.225	553.581	534.37	567.544	374.892	330.928	644.744	725.022	653.846	596.675	456.541	437.254
chr11	69420809	69549110	ENSMUSG00000005237.14	14968	-	Dnah2	2.09867	1.93474	2.05066	2.25805	5.06653	4.14699	3.85891	9.29366	4.79832	3.96777	2.78076	2.26363	6.73323	4.92923	5.09503	4.51317	3.77576	7.96008	5.7105	3.36279	2.5982	3.42486	3.59266	3.15134	4.84972
chr16	97741933	97763787	ENSMUSG00000005251.15	3591	-	Ripk4	7.21093	11.2515	11.9379	8.4708	15.7683	10.5707	7.42002	10.0812	6.90922	0.566385	3.49386	2.70256	16.4953	8.9014	10.1372	5.89734	6.94329	6.82669	13.4963	6.51561	5.6066	5.18642	3.44423	6.09483	6.10649
chr16	18811779	18835261	ENSMUSG00000005262.13	3234	+	Ufd1	37.0157	39.6254	49.8416	38.1461	76.1849	85.7069	78.4576	52.757	50.7558	84.5881	76.5441	83.8672	40.2783	46.3119	44.5847	49.4027	57.9945	46.5413	35.4898	84.6296	85.8268	79.6559	85.3571	75.6108	49.8022
chr11	62700356	62731885	ENSMUSG00000005267.13	6156	-	Zfp287	0.068957	0	0	0.0305019	0	0	0.0558496	0.925663	0.042425	0	0	0.0553156	0.182412	0.163286	0	0.0870915	0	0.0428197	0.107357	0.127757	0.0279531	0	0	0	0
chr15	10177414	10349180	ENSMUSG00000005268.20	14008	+	Prlr	37.2437	48.019	37.2136	33.0956	40.3023	31.9898	25.1206	52.0697	27.4723	14.7808	23.3441	21.4164	34.8311	26.3065	36.077	29.4897	27.945	40.6086	31.8618	16.5767	14.1884	19.8117	16.264	15.6917	20.283
chr5	33739673	33782817	ENSMUSG00000005299.6	7663	-	Letm1	16.1202	14.0075	17.9241	13.7709	10.82	4.5486	4.59879	4.76793	2.67542	3.68929	6.00335	4.57704	5.01897	5.2732	4.96275	3.74308	4.73599	4.02466	2.98979	3.002	2.58243	1.90103	2.43273	1.55117	4.3664
chr13	58176156	58215653	ENSMUSG00000005312.15	3686	-	Ubqln1	142.114	158.542	127.468	146.354	130.668	95.405	68.1371	138.044	91.579	75.9259	74.2356	83.4679	195.736	135.316	122.814	111.634	124.163	160.762	200.513	110.418	113.957	108.209	135.434	82.1047	80.3642
chr13	55152640	55168759	ENSMUSG00000005320.9	3428	+	Fgfr4	6.31548	5.76679	3.70165	3.66994	10.8154	6.40723	4.96459	9.09378	3.42841	2.01728	3.89238	3.8741	15.3961	5.04353	5.33926	4.45737	5.81876	7.99715	2.89187	5.96507	6.42537	5.05648	6.43166	2.752	3.419
chr1	173333258	173367695	ENSMUSG00000005338.13	5257	-	Cadm3	0	0	0	0	0.128228	0.0454136	0	0	0	0.0773783	0	0.0647752	0	0	0	0	0	0	0	0	0	0	0.0681947	0.0358906	0
chr1	173221284	173227214	ENSMUSG00000005339.10	998	-	Fcer1a	0	0	0	0.188146	0	0	0.17225	0	0	0.203796	0	0	0	0	0	0.805815	0	0	0	0	0	0	0	0	0
chr15	77915047	77929006	ENSMUSG00000005354.16	4208	-	Txn2	40.6543	38.9839	29.9106	37.2148	65.9198	65.3582	85.83	56.1586	45.5555	38.8121	60.4834	52.6403	42.697	43.3319	98.5903	76.5726	79.2006	49.2994	46.1218	41.8187	34.514	39.7021	41.4473	39.6365	47.3044
chr10	78711991	78718294	ENSMUSG00000005355.9	2394	-	Casp14	0	0	0	0	0	0	0	0	0	0	0	0	0	0	0	0	0	0	0.09202	0	0	0	0	0	0
chr15	8634124	8710764	ENSMUSG00000005360.14	5365	-	Slc1a3	0.474743	1.19592	1.02279	1.18996	0.565411	0.578492	0.416546	0.874703	0.14604	0.417013	0.705285	0.50777	6.90712	1.16163	1.13719	2.94799	0.722931	1.08092	1.3961	1.57588	0.449042	1.20298	1.67055	0.246177	0.739943
chr6	106780201	106800074	ENSMUSG00000005362.14	2171	-	Crbn	40.084	32.5091	37.6759	28.7146	30.429	26.5021	24.9425	19.1454	43.909	24.4516	25.4098	25.1746	19.3965	26.2062	32.8796	35.3143	43.3868	15.2987	12.9884	30.5206	26.8701	26.9253	31.8703	26.6807	35.7875
chr6	106710357	106749037	ENSMUSG00000005364.11	3575	-	Il5ra	0.118741	0.291035	0.143896	0	0	0.267121	0	0.46881	0.255689	0.056892	0	0.190502	0.0785266	0	0.113772	0	0	0	0.123242	0	0	0.154741	0.551538	0	0.105755
chr17	87975062	87990892	ENSMUSG00000005370.4	4346	+	Msh6	40.5355	49.9556	46.9528	44.026	80.6557	55.7571	60.9935	63.5536	55.0461	79.6052	61.9996	52.575	93.3407	82.6631	47.4959	58.2273	51.1875	62.2907	57.9886	73.7883	76.1805	79.3014	99.9361	42.893	56.2851
chr17	87990859	88065291	ENSMUSG00000005371.15	4272	-	Fbxo11	326.026	417.933	318.107	323.322	450.028	309.713	286.428	477.376	290.788	262.139	278.82	257.584	525.454	396.427	371.458	348.388	350.707	488.508	506.082	323.554	323.052	382.829	425.718	398.465	388.696
chr5	135089890	135138382	ENSMUSG00000005373.13	4355	+	Mlxipl	13.4514	16.0467	14.7655	16.4703	25.5398	16.4459	13.2235	78.2772	9.08542	11.0218	15.5936	15.7946	53.4391	29.2208	17.6983	23.5752	21.0561	36.014	49.927	14.5375	18.7687	16.4288	17.6986	25.0414	20.3579
chr5	135149657	135165760	ENSMUSG00000005374.13	7855	+	Tbl2	17.5636	12.4951	16.7001	15.2271	21.4114	15.8653	21.7097	34.6934	14.5962	13.6197	13.5894	12.0083	26.733	16.5078	15.9483	13.446	10.6512	19.8328	25.4932	11.7645	10.6687	9.15545	10.2005	10.6889	11.7682
chr5	135052957	135064959	ENSMUSG00000005378.17	2250	-	Bud23	38.6766	28.9784	28.808	35.3007	39.9963	36.5006	41.3336	47.8217	32.3849	41.4009	31.1559	43.1329	56.5208	47.5342	34.4367	37.6486	38.539	53.1883	56.9832	42.1199	45.4289	39.0928	45.0116	31.8654	33.5227
chr13	13437551	13512269	ENSMUSG00000005397.8	6091	+	Nid1	1.25447	2.13522	1.91437	1.69551	12.6718	13.2872	12.3051	13.3177	3.73036	3.17221	3.98889	3.3264	18.2055	10.4298	10.4838	7.30574	8.8692	11.5116	12.6224	4.93885	4.40722	4.96497	4.44372	3.99595	5.98987
chr8	75109569	75128439	ENSMUSG00000005410.6	3457	+	Mcm5	12.0338	18.2086	14.6328	14.448	51.2835	39.364	48.9808	59.244	27.6127	33.3	27.5941	25.4629	58.5503	56.8743	75.6521	83.2817	70.6017	51.9266	72.9009	51.1309	31.6582	38.8323	52.3698	30.2909	28.435
chr8	75093621	75100589	ENSMUSG00000005413.8	1569	+	Hmox1	13.7983	6.63129	10.8197	15.3184	26.4225	27.9974	14.7911	23.073	3.9117	0	4.9502	7.27057	10.0198	8.07224	27.0896	33.658	42.3767	9.40822	20.3588	2.88223	10.9675	5.64131	6.62619	14.7911	19.7592
chr11	59661305	59780860	ENSMUSG00000005417.17	13327	+	Mprip	14.8114	15.9004	14.9255	14.8502	32.5996	20.3681	22.0573	35.9672	13.4925	12.2397	13.4042	11.6131	26.3733	16.9102	25.8195	18.8273	21.931	21.2231	24.8447	15.2697	13.8547	15.6077	15.5483	11.595	12.0143
chr7	25267704	25294159	ENSMUSG00000005442.13	9615	+	Cic	1.81014	4.09399	3.01399	2.40204	10.5864	4.79216	4.21941	12.376	3.7756	2.43263	3.25185	3.04576	9.69353	4.09811	3.74372	2.59285	2.73724	7.10057	7.8358	2.31075	2.73824	3.04936	2.98284	1.88383	2.89013
chr7	25295049	25297986	ENSMUSG00000005447.12	1481	-	Pafah1b3	21.2106	25.4082	22.2306	23.8357	27.0822	33.3687	26.2327	66.9945	16.0475	13.1839	24.0701	15.4052	37.7217	41.5378	73.3273	66.9717	75.3856	30.6137	48.6406	48.723	51.1242	59.3916	42.2405	19.6193	27.443
chr8	84030294	84042589	ENSMUSG00000005465.9	2664	-	Il27ra	0.796733	0.781118	0.965521	0.845808	2.15083	0.896168	0.64529	3.01981	2.00974	0	1.27085	0.31956	1.68608	0.830109	1.3741	0.905634	0.623958	2.07791	0.661549	1.77133	0.258377	0.415316	0.538288	0.424948	0.851522
chr8	83972993	83996443	ENSMUSG00000005469.10	2488	+	Prkaca	12.2845	20.2821	15.9898	13.3582	18.9657	9.69158	12.2987	34.7594	13.8562	11.9352	11.4463	11.3599	21.8899	15.1909	12.9965	13.6835	15.4776	19.6004	21.9588	9.32513	10.7204	10.8209	11.5994	8.721	9.72542
chr8	83955507	83970197	ENSMUSG00000005470.8	1803	+	Asf1b	504.078	499.835	616.098	537.689	304.334	352.349	520.578	215.658	419.202	503.001	472.747	490.954	231.686	334.616	538.927	626.829	604.32	280.411	270.269	540.999	545.92	442.847	400.553	444.432	402.715
chr5	136693146	136701094	ENSMUSG00000005474.9	960	+	Myl10	0	0	0	0	0	0	0	0	0	0	0.622344	0	0	0	0	0	0	0.823745	0.229475	0.20481	0	0	0	0.196539	0.196914
chr8	83715177	83726892	ENSMUSG00000005481.18	4429	+	Ddx39	400.73	312.793	289.059	368.205	229.823	331.076	404.437	212.139	319.959	396.813	395.378	421.021	248.533	385.28	391.672	557.38	500.531	308.474	273.766	426.442	383.555	370.424	379.707	564.199	484.268
chr8	83608193	83612653	ENSMUSG00000005483.10	3204	+	Dnajb1	46.9016	24.4633	36.2862	63.4103	38.7121	25.9305	72.2173	43.3122	26.2065	26.4075	66.1969	51.7055	51.2574	48.5652	65.0595	49.6143	64.0714	58.6597	70.6129	54.8616	79.3799	50.5316	50.1832	76.8488	65.1366
chr3	153857149	153906138	ENSMUSG00000005493.15	4071	-	Msh4	7.50773	8.434	11.1622	7.37979	26.9903	26.7416	25.8006	32.3589	26.8482	22.7819	12.6212	11.5013	17.2398	13.5309	23.5288	24.3638	22.6611	15.9286	18.0198	18.4495	9.34157	18.1184	18.1407	15.8042	10.9123
chr1	87945119	88008551	ENSMUSG00000005501.14	7244	-	Usp40	1.172	2.53745	1.65701	2.15142	4.8389	2.83428	2.53918	2.68381	0.721061	2.6673	1.75947	1.29271	0.968846	1.08234	2.41435	2.66439	1.07082	1.01888	0.608216	1.98138	1.44904	2.18918	0.866061	1.5888	0.391437
chr6	52313498	52318378	ENSMUSG00000005503.8	2877	+	Evx1	0	0	0.47682	0.0652657	0.351458	0.165964	0	0.34953	0.090778	0.0706948	0	0	0	0	0.212061	0.0931761	0	0.641358	0.0765714	0	0.418685	0.320473	0.0623044	0.0655812	0.525653
chr2	90904740	90911626	ENSMUSG00000005505.12	3139	+	Kbtbd4	9.87208	6.40821	7.32012	7.35764	4.1876	4.94363	9.63852	1.60178	11.8562	11.339	15.0996	10.6854	1.87811	7.17304	6.93222	12.7245	9.00217	2.93913	3.22829	10.6483	5.59162	9.86914	12.8484	12.5023	5.1189
chr2	90940382	91019497	ENSMUSG00000005506.16	8446	+	Celf1	32.418	38.8865	33.0934	34.5037	60.4579	57.7485	51.6977	90.8045	49.9238	47.4879	52.7232	47.4136	85.7222	81.3337	55.7175	54.2737	48.2831	70.5654	83.9086	58.5943	54.6636	60.4333	72.0947	37.932	42.369
chr2	90894634	90904827	ENSMUSG00000005510.9	2178	-	Ndufs3	30.9896	28.5033	36.8462	33.7951	43.9493	47.682	50.3561	45.8628	26.8603	29.3224	53.9479	43.3862	26.4234	41.1674	29.786	49.6011	44.0105	49.7424	35.6034	58.0465	66.7617	58.5881	57.2809	50.5044	30.0308
chr5	135670033	135735326	ENSMUSG00000005514.14	3470	+	Por	17.6161	10.5444	7.01719	13.7986	15.8325	12.109	26.8509	37.094	8.58017	11.0193	12.4541	11.2853	49.1889	40.613	25.5527	25.8025	36.4859	27.4993	22.9184	17.112	11.9513	15.039	17.5634	10.3854	17.4874
chr7	67952827	68233668	ENSMUSG00000005533.10	11409	+	Igf1r	0.930185	0.790361	0.541077	0.905191	1.3294	1.29738	1.7629	1.43963	0.412046	0.873525	1.13461	0.47755	0.492125	1.26871	0.623879	0.540412	0.995577	0.924176	1.0813	0.292971	0.120662	0.646508	0.172824	0.578814	0.762183
chr8	3122061	3279617	ENSMUSG00000005534.10	9485	-	Insr	1.20838	1.6637	1.66324	0.811655	0.923905	0.780275	0.489345	1.0602	0.247814	0.686183	1.02882	1.09499	2.30861	0.551077	0.514581	0.876131	0.554951	2.22329	1.39354	1.16084	0.689406	2.08021	1.0961	0.636549	1.59442
chr8	3681737	3694175	ENSMUSG00000005540.10	2359	-	Fcer2a	0	0	0	0.795971	0.142877	0.101204	1.23882	0	0.0553557	0	0.0844215	0	0.119005	0	0.0862088	0	0	0	0.466926	0	0	0	0	0	0
chr7	26835305	26843548	ENSMUSG00000005547.14	2073	+	Cyp2a5	0	0	0	0.181157	0	0	0	0	0	0	0	0	0	0	0	0	0.267282	0	0.106269	0	0.0830098	0	0	0	0.911905
chr7	30712209	30725534	ENSMUSG00000005553.14	3567	+	Atp4a	0.357022	0.340302	0.817241	0.368485	2.17328	0.535439	0.433739	1.59753	0.585744	0.570196	0.111663	1.05011	0.708325	0.676324	1.48235	0.375761	0.699001	0.960689	1.29695	0.0551214	0	0.103392	0.502523	0.793427	1.11292
chr7	12999114	13031035	ENSMUSG00000005566.14	3364	+	Trim28	129.217	140.984	142.982	135.636	201.888	165.002	172.11	233.563	138.115	165.057	154.099	155.786	268.215	233.488	148.777	165.351	139.919	249.024	269.738	160.614	153.818	177.11	192.997	156.539	178.417
chr7	13035120	13038275	ENSMUSG00000005575.16	2051	-	Ube2m	1.24183	3.55102	0.836063	2.28876	1.479	3.02643	2.51446	5.06639	1.71905	1.18999	1.35939	2.90549	2.05314	1.47029	2.67718	3.79033	3.64701	3.34157	4.94081	0.287593	1.7619	2.60732	1.22355	1.93185	0.460843
chr16	4287529	4420498	ENSMUSG00000005580.11	5197	-	Adcy9	3.26726	3.97067	2.21068	2.49299	7.06912	4.3641	9.09639	6.44985	3.44238	1.68284	2.14593	2.78473	4.26744	5.45435	2.974	4.43599	5.9171	4.51419	6.01924	2.79964	2.31779	5.18038	4.58731	2.10569	2.50984
chr13	83504034	83667080	ENSMUSG00000005583.16	8121	+	Mef2c	0.0522718	0.0427061	0	0.0924859	0	0.117591	0.148176	1.11444	0.0321596	0.0250448	0.0245229	0.0209656	0	0.123776	0.0500841	0.0990276	0.545819	0	0.135633	0.169477	0.0211894	0	0	0	0.139666
chr7	111028951	111056377	ENSMUSG00000005609.16	4388	+	Ctr9	36.4713	39.7163	40.0164	37.4854	46.7781	42.0568	49.0878	54.7716	37.4076	43.8945	48.9706	54.4387	63.7215	56.7193	51.4442	50.3391	59.3471	45.0544	53.9193	40.3721	41.7257	35.5941	47.6311	44.7183	34.5938
chr7	111067750	111083030	ENSMUSG00000005610.17	9113	-	Eif4g2	536.854	607.547	539.644	471.824	552.636	503.126	417.832	443.523	521.405	485.428	514.014	479.322	494.032	495.545	551.81	578.788	553.041	529.887	528.947	500.51	474.243	560.424	578.938	428.473	448.273
chr7	110868266	110982461	ENSMUSG00000005611.15	6671	-	Mrvi1	1.5272	1.11776	0.873962	1.46365	0.959962	0.465239	1.23691	0.200989	0.920021	0.640259	1.10457	1.60793	0.126248	0.994488	2.6827	0.884049	0.955158	0.474169	0.858596	0.707365	0.619083	0.80162	0.42992	0.791929	0.680094
chr16	32430921	32475070	ENSMUSG00000005615.15	5001	+	Pcyt1a	65.1901	72.3661	61.9935	70.7374	42.9987	52.0824	45.7864	39.2774	45.9564	64.2173	60.0119	72.0403	35.9827	49.8875	46.5616	54.2997	54.5655	37.0545	37.1345	60.4676	49.4457	57.5951	60.7177	58.5914	55.944
chr7	80993681	81045164	ENSMUSG00000005621.11	7297	+	Zfp592	21.8736	30.1569	25.873	22.2328	40.1852	25.7159	19.2236	52.827	20.562	17.1419	19.8686	15.1898	49.6678	29.7547	33.9177	29.7935	30.8283	41.1816	43.5339	18.9963	17.2858	23.6281	27.4881	19.5477	23.8078
chr3	95032694	95042614	ENSMUSG00000005625.15	1866	-	Psmd4	195.87	181.029	181.034	213.731	244.206	265.991	209.032	219.873	208.053	212.763	252.62	232.308	263.883	276.345	305.486	323.807	330.337	258.937	249.574	266.899	223.906	244.582	269.067	205.057	216.695
chr3	95124476	95129209	ENSMUSG00000005628.12	1426	+	Tmod4	8.33519	4.13456	5.89225	2.10681	10.1634	13.5609	14.7072	10.5778	9.4321	14.5481	12.2898	5.61171	14.3713	9.86859	14.9744	11.0912	7.38248	17.1912	16.0665	6.06675	5.06826	3.62076	6.28506	10.585	17.366
chr3	87796951	87816101	ENSMUSG00000005640.11	5134	+	Insrr	1.40563	1.58749	1.46961	2.37729	2.56036	2.27858	2.07599	1.89341	0.68675	0.118848	0.387905	0.862252	1.96852	0.939793	4.83263	2.87178	3.56145	1.643	0.600729	1.14892	0.636834	1.4367	0.872857	0.73501	0.95734
chr7	13398132	13408887	ENSMUSG00000005649.17	2526	+	Cabp5	0.504156	0	0	0.0743347	0.133431	0.189025	0.408326	0.398098	0.051696	0	0	0	0	0	1.6907	0	0.438697	1.46096	0.0872114	0	0	1.02201	0	1.2698	0.224511
chr12	54746349	54795703	ENSMUSG00000005656.9	1928	-	Snx6	714.031	700.379	728.33	616.289	427.953	627.062	680.755	355.888	730.066	864.824	743.715	850.071	330.385	515.21	552.824	618.169	616.006	326.9	312.619	904.361	856.559	791.448	787.751	687.086	615.157
chr6	83305691	83325908	ENSMUSG00000005667.8	2379	-	Mthfd2	211.447	199.649	177.099	224.313	133.176	122.129	155.502	163.02	103.798	97.6335	141.724	120.164	155.412	141.715	355.785	197.529	271.448	151.356	159.087	99.5074	87.6672	97.1996	128.466	83.5921	113.073
chr5	75574916	75656722	ENSMUSG00000005672.12	5253	+	Kit	41.6176	62.9855	47.8228	55.3336	31.2473	20.7244	23.7912	41.86	18.0476	12.0802	23.6948	15.5255	57.6109	25.6415	42.3535	28.3224	36.97	35.1264	59.0056	21.5595	19.3274	21.0974	18.3584	19.8626	20.5844
chr1	171216011	171222514	ENSMUSG00000005674.9	4824	-	Tomm40l	0	0.215682	0.0355465	0.155696	1.32751	1.43521	1.38978	4.30811	1.00158	1.4335	0.371549	0.388241	0.81473	0.791814	1.01177	0.944683	1.55058	1.96715	1.82667	0.815166	0.499401	0.688061	0.483053	0.234673	0.313496
chr1	171213970	171220701	ENSMUSG00000005677.14	3465	+	Nr1i3	0.122511	0.200183	0.0494882	0.487713	0	0	0.396895	0.193477	0.414553	0	0	0	0	0.116039	0.117383	0.0773644	0.159906	0	0.25431	0.056744	0.0496621	0.106436	0.155195	0	0
chr1	171225054	171226379	ENSMUSG00000005681.12	537	+	Apoa2	1.581	3.87504	1.91594	0.349664	7.53179	4.44579	12.8049	18.7262	6.32251	6.06	7.788	6.65827	8.36448	6.73868	3.78709	1.49758	9.80207	6.38134	15.1787	0.732283	5.76802	2.06034	0.333799	2.10812	4.57634
chr10	128303335	128321353	ENSMUSG00000005682.9	5567	+	Pan2	28.5185	29.9656	29.447	31.4692	27.5475	15.9531	22.8816	32.1531	19.9383	14.1389	20.8201	17.8917	34.0389	26.2175	34.5215	26.7731	36.6265	30.6829	33.3985	17.2354	15.8881	23.286	27.7874	18.6067	22.4455
chr10	128337734	128362479	ENSMUSG00000005683.8	2926	+	Cs	136.374	177.675	137.076	154.977	174.629	116.514	180.365	211.475	134.467	123.521	128.093	112.712	237.462	188.601	278.291	244.339	254.409	183.51	214.95	154.351	140.498	142.428	193.891	152.438	149.176
chr7	110768206	110812405	ENSMUSG00000005686.17	4778	+	Ampd3	10.9279	20.5056	16.3294	15.0514	14.9548	8.09454	9.57027	18.17	6.25864	4.93786	7.16907	5.52334	27.2037	14.1374	23.7077	19.6366	23.7146	14.9508	26.9261	13.2917	13.2535	12.9674	20.5211	10.2276	11.3154
chr3	103171655	103179166	ENSMUSG00000005687.14	1604	+	Bcas2	429.792	433.629	414.9	496.114	469.64	495.339	417.76	326.84	365.457	356.818	330.882	360.691	354.591	378.386	355.511	353.301	371.859	325.061	335.663	350.578	366.902	382.826	384.203	395.351	458.688
chr8	105636568	105682922	ENSMUSG00000005698.15	4502	+	Ctcf	139.08	162.238	132.74	134.091	157.593	110.726	109.054	167.302	122.869	95.9569	92.4531	91.2575	194.929	159.017	121.333	134.57	131.196	150.653	183.352	105.384	102.323	117.595	139.713	96.6854	117.025
chr8	105701148	105703496	ENSMUSG00000005699.16	1439	+	Pard6a	6.78491	6.74834	5.95818	4.30604	5.15292	7.29987	5.73415	4.65877	3.26687	5.37093	3.45987	7.09916	6.43793	4.75001	3.9571	8.56922	8.66344	3.66363	5.51122	8.19811	5.62038	4.74135	3.73697	9.17817	9.19573
chr8	105566698	105637393	ENSMUSG00000005705.10	1013	-	Agrp	14.2478	10.4422	16.7583	17.7945	29.6123	15.3189	31.3943	26.8027	32.8716	13.2514	10.4195	14.2865	20.7848	19.2504	17.2651	19.0532	22.9725	19.5162	10.8734	15.5276	15.1185	21.662	10.7939	8.00899	14.1825
chr15	78191114	78206400	ENSMUSG00000005716.16	1041	-	Pvalb	0	1.16605	0	0.180374	0	0.229336	0	0	0	0	0	0.163556	0	0	0	0	0	0	0	0	0	0	0.34438	0	0
chr16	4544661	4559854	ENSMUSG00000005718.8	2541	-	Tfap4	10.1907	11.9427	7.55819	4.95103	35.1506	16.1602	13.1922	44.5876	12.6422	12.2466	10.8941	13.6692	65.4049	34.3369	12.2452	9.07274	14.8277	37.7606	49.3303	15.8625	21.6708	28.7377	38.0932	14.0338	20.0867
chr16	18239784	18248732	ENSMUSG00000005732.14	1434	-	Ranbp1	132.323	72.7976	124.482	105.669	123.866	146.507	138.219	235.855	77.0392	70.4911	122.629	110.183	245.299	156.736	68.498	66.1757	84.2317	157.35	167.142	156.993	210.119	159.968	174.625	143.547	95.0462
chr1	165788681	165877277	ENSMUSG00000005763.15	5102	+	Cd247	0.915228	0.611789	0.0336097	0.0736062	1.71761	0.655105	1.48252	0	0.0767841	0.0398645	0.93681	0.500573	0.055024	0.551651	0.398602	1.52371	1.086	0.413325	0.345427	0.115612	0.269823	0.108428	0	0.258867	0.111155
chr3	94954075	94961561	ENSMUSG00000005774.12	5179	+	Rfx5	2.6229	5.08941	4.56917	4.42322	2.01747	1.01415	1.95837	4.40114	2.09278	1.68869	1.42278	0.986261	4.39068	2.87252	4.31943	4.03732	3.63749	2.34129	3.87081	1.7084	2.06003	2.20753	1.69593	2.29516	2.55506
chr3	94884093	94886961	ENSMUSG00000005779.12	1183	-	Psmb4	137.792	74.3178	133.934	125.233	197.157	194.543	233.518	273.146	81.353	87.3386	143.429	159.899	180.59	209.364	139.245	106.049	132.547	222.599	256.981	204.43	196.662	159.304	229.706	175.28	148.61
chr2	122681233	122702663	ENSMUSG00000005802.12	5482	-	Slc30a4	6.73686	8.2244	7.60102	5.17205	7.0705	5.26951	4.641	5.31965	1.88182	2.55998	2.14335	3.9444	3.78953	6.96773	3.30165	3.42297	2.47626	2.06763	3.49612	3.98114	2.41702	2.45553	2.91011	1.41112	2.34487
chr2	122765237	122809569	ENSMUSG00000005803.14	3262	+	Sqor	0	0.372121	0.473111	0.230251	0	0.0731879	0.632392	0	0	0	0	0.0521954	0.0860615	0	0	0.164358	0	0	0	0	0.527527	0	0	0.0578409	0.405661
chr2	122738503	122749475	ENSMUSG00000005804.14	3899	+	Bloc1s6	2.28635	0.756076	2.90265	0.28895	1.21023	5.93939	1.05815	1.54747	1.27269	1.4606	0.970468	0.87336	1.51203	1.75308	2.24282	1.37506	2.48687	2.16341	1.58202	2.52139	1.98604	1.608	1.79296	2.85508	0.92119
chr3	138458956	138489515	ENSMUSG00000005813.12	6288	-	Metap1	88.0323	69.3026	80.1751	69.4281	98.3592	130.684	113.237	71.4323	120.242	151.312	199.087	164.684	80.5856	127.407	113.068	113.102	106.356	78.9369	74.4129	161.597	174.515	166.893	148.634	154.65	121.486
chr17	57234635	57248446	ENSMUSG00000005823.9	2762	-	Gpr108	3.53493	3.13918	1.49002	2.10748	6.10152	10.1996	6.78409	20.51	5.53163	5.67014	5.19146	5.11648	8.13129	5.5318	7.0685	6.69684	6.82062	9.06656	5.58317	2.34917	0.747629	3.00435	5.84087	1.09299	1.30041
chr17	57189492	57194177	ENSMUSG00000005824.7	1847	-	Tnfsf14	0	0	0	0	0	0	0	0	0	0	0	0	0	0	0	0	0	0.142717	0	0	0	0	0	0	0
chr18	11052064	11085635	ENSMUSG00000005836.10	3659	+	Gata6	0.696091	0.947845	0.98415	0.461854	4.69785	3.26235	4.98003	3.02311	0.0356885	0.611445	1.08855	1.53556	3.37585	1.92301	1.88971	0.5861	3.2557	1.65694	1.56537	0.967238	0.51732	2.26784	0.734831	0.825043	0.67163
chr16	11192970	11203331	ENSMUSG00000005846.12	1945	-	Rsl1d1	1976.49	1813.88	1977.75	1901.83	1500.17	1941.83	2162.82	1376.47	2028.12	2088.68	2017.1	2082.36	1249.95	1545.04	2204.62	2160.12	2281.96	1368.41	1199	1833.35	1742.2	1998.92	2052.76	2058.28	2043.16
chr18	34220924	34322552	ENSMUSG00000005871.15	13433	+	Apc	99.9547	133.971	107.586	102.768	171.397	131.446	108.597	183.133	111.249	76.8556	73.1932	81.0178	164.682	109.132	139.115	117.121	136.735	156.828	143.595	87.0898	65.8188	97.8352	93.528	75.4258	82.6487
chr18	34344885	34374070	ENSMUSG00000005873.6	3151	-	Reep5	11.8553	16.6749	9.84997	13.9442	29.6294	26.9727	33.4427	33.1901	8.41276	7.74569	9.03792	8.91563	22.897	16.9073	26.0743	21.864	18.9908	21.8341	27.0563	10.1086	9.12004	10.5923	8.36234	9.76019	16.0181
chr2	156008045	156018279	ENSMUSG00000005881.13	1637	+	Ergic3	80.3878	65.8888	53.0037	70.5426	76.7983	91.8788	118.979	88.0486	59.9874	92.3139	103.772	75.822	98.951	113.229	86.7134	97.107	82.2481	107.404	55.3095	97.0479	77.7879	61.7296	82.4527	70.0767	64.3214
chr2	155846894	155930310	ENSMUSG00000005882.18	2824	-	Uqcc1	23.9006	16.211	18.3985	16.9551	66.956	56.0496	60.3251	47.3599	38.1487	52.9358	49.2939	49.3783	50.3013	48.6932	51.6338	46.7979	53.2689	47.3245	38.1461	55.8384	53.074	53.6746	57.5707	43.695	51.8114
chr2	172979842	172993576	ENSMUSG00000005883.15	1782	+	Spo11	0	0.194622	0.096227	0.52685	3.21538	0	1.15761	5.45498	3.81054	0.342405	0.33527	0.19109	1.10277	0.676893	1.82596	1.05302	0.466393	3.99391	0.988983	0	1.83474	0.827835	1.20707	1.58819	0.212164
chr1	13139105	13374083	ENSMUSG00000005886.14	9914	-	Ncoa2	50.4826	71.6966	58.0294	60.8726	79.2814	57.963	43.6439	65.7279	57.7842	39.533	34.7519	34.6053	60.3997	51.9323	66.9136	63.2179	67.429	70.619	75.2615	33.477	29.6982	42.9846	41.4947	45.0663	51.8834
chr13	28016212	28023559	ENSMUSG00000005891.7	876	+	Prl4a1	0	0	0.978747	0	0	0	0	0	1.19255	0	0.22734	0	1.28188	0.229495	0	0	0	1.50456	0	1.12225	0	0	0	0	0
chr6	92242061	92244650	ENSMUSG00000005892.4	1384	-	Trh	0.613438	1.12765	0.371698	0.678358	4.87063	1.035	4.34731	5.08611	1.03788	0.587829	2.734	0.984171	3.85399	2.03361	2.64494	3.29274	2.60223	3.99968	4.29768	0.994455	0.621674	2.53151	1.03613	2.45389	1.22929
chr6	92091390	92174294	ENSMUSG00000005893.14	10220	+	Nr2c2	23.9248	29.0145	25.0503	24.8767	24.8663	25.8128	27.0641	24.5331	35.6743	43.5236	33.7698	37.0011	28.1282	38.319	32.1765	42.2036	33.9113	32.7821	27.1382	30.647	29.0279	26.3248	31.4126	34.4677	34.0712
chr10	94148023	94197211	ENSMUSG00000005897.14	4607	+	Nr2c1	3.86997	2.89829	1.82382	3.38287	5.56015	6.11487	5.22395	5.60241	0.765308	1.58932	3.45822	1.73699	4.14366	3.92736	7.76916	2.79298	3.72831	2.34589	1.91271	2.7314	1.86759	1.16076	1.32288	2.49822	3.07746
chr16	17619354	17644828	ENSMUSG00000005899.14	5050	+	Smpd4	25.2178	29.943	24.0746	29.8572	34.9061	32.0525	25.1901	34.3828	42.692	39.1876	30.7204	28.759	39.9141	31.2504	21.6253	31.7965	31.9279	40.923	40.1331	20.9077	21.4332	21.7994	26.0533	35.0827	29.984
chr5	3596066	3637232	ENSMUSG00000005907.14	4601	+	Pex1	12.5477	10.7791	12.6716	11.3862	13.3325	10.4296	17.6725	10.418	7.23733	8.13378	11.2106	4.8847	11.593	14.5065	23.2937	23.2469	21.0141	10.8854	12.1136	12.3501	9.46231	10.7811	9.35013	5.37202	8.6692
chr11	21994764	22002897	ENSMUSG00000005917.15	2933	-	Otx1	0.723661	0.768601	0.993897	0.448137	3.44747	0	0.761939	1.48571	1.42472	0	0	0.406352	0.382861	0.274173	0.27735	0.456985	0.661187	2.78607	0.300438	0.0670365	0.528031	0.565838	0.12223	0.128658	0.128904
chr17	28951950	28969549	ENSMUSG00000005936.19	5178	+	Kctd20	50.9104	41.326	37.5208	53.8142	39.0554	34.9487	39.1086	42.531	22.6215	25.4138	35.9609	37.3865	49.3912	37.0393	39.7072	37.4301	39.0035	44.1876	49.9048	35.8834	38.8491	30.8046	37.4216	34.2883	42.2396
chr11	73090583	73147446	ENSMUSG00000005947.11	3845	+	Itgae	19.5413	18.8066	24.5731	24.0267	31.3818	44.3949	41.0873	34.5224	46.4941	46.0204	33.9773	32.5467	33.3667	40.8872	40.356	46.4325	43.519	35.5121	25.8396	42.0849	42.0241	41.0045	42.2834	41.1703	43.5107
chr11	73183596	73199042	ENSMUSG00000005949.9	2883	-	Ctns	0	0.240594	0.892177	2.14929	1.4029	0.496856	2.14658	3.13922	0.0905891	0.423286	0.0690774	2.24417	0.584251	1.11571	0.846479	0.83684	0.672654	1.73721	0.840532	0.954787	0.119375	0.575651	1.92742	1.50523	1.70482
chr11	73160421	73172685	ENSMUSG00000005950.14	2395	+	P2rx5	2.65866	2.67896	2.43432	1.25441	1.54803	4.4857	0.933097	1.39958	0.545237	0.424611	4.82284	0.639814	1.87546	3.1058	4.92495	2.35049	2.77616	1.54087	2.4835	2.38076	2.37103	3.6957	1.87108	1.18169	1.5786
chr11	73199460	73224511	ENSMUSG00000005951.13	2985	+	Shpk	0.284422	0	0.28723	0	2.14536	0.399898	1.90046	3.70572	0	0	0.200151	0.171117	1.78691	0.80819	4.49655	0.538829	2.32025	1.05969	2.73064	0.0658687	0.115296	0.432429	0	0.505667	0.569963
chr11	73234292	73261242	ENSMUSG00000005952.15	3681	+	Trpv1	0	0	0	0	0.274693	0.0648571	0.280204	0	0.106426	0	0	0.185017	0	0.327689	0.0552477	0	0.0752615	0.214831	0	0	0	0.0500951	0	0.153771	0.051355
chr16	21204755	21223304	ENSMUSG00000005958.15	6067	+	Ephb3	4.26808	2.37232	2.2611	2.47594	2.05551	2.04622	1.98341	3.37022	0.301332	0.201143	1.37866	0.280635	6.15419	2.94912	1.74305	1.36972	2.60279	2.43308	7.5889	0.972233	1.90033	0.121576	1.21135	0.715275	0.685484
chr3	94612757	94658872	ENSMUSG00000005968.14	2640	-	Tuft1	41.8068	34.813	55.0803	40.6123	34.7261	25.1399	17.5161	40.3762	14.295	34.0522	28.6656	24.7653	28.4986	28.328	45.0642	47.7242	60.2346	27.3583	49.3162	28.8224	22.8135	24.3073	22.8136	34.8767	37.8792
chr2	105386291	105399319	ENSMUSG00000005973.6	2720	-	Rcn1	0.156066	0	0.315214	0.345164	0	1.66766	0.126401	0.616174	0.144027	0.373876	1.02504	0	0	0	0.971973	0	0.101852	1.16293	0.72892	0.144572	0.189793	0	0.263603	0	1.45948
chr16	4036942	4040024	ENSMUSG00000005980.15	1524	+	Dnase1	1.11417	2.16191	0.675104	1.97133	0	0.783265	1.01519	3.2992	0.685481	1.33457	0.784056	1.6758	3.13153	0.9234	2.13508	1.40718	1.63605	3.11337	0.578204	0.258029	2.03243	3.02494	0.823326	0.619019	0
chr16	4039971	4077827	ENSMUSG00000005981.11	2379	-	Trap1	41.9325	45.4112	41.5176	41.4371	69.8464	90.6185	98.6341	80.8761	77.3405	82.5866	77.5171	75.3617	71.5107	87.8007	71.2082	93.7504	96.3051	78.1155	59.3567	80.5812	59.4574	57.9787	63.0652	52.9787	54.4308
chr16	3872375	3904770	ENSMUSG00000005982.14	3333	+	Naa60	3.31143	5.15074	5.55639	4.1689	4.1461	5.01402	5.51871	2.41367	3.48695	5.24796	4.00332	4.75077	3.45336	3.37776	10.0677	3.37799	5.07029	4.58707	4.82496	2.89057	3.04611	4.48137	3.0117	3.11348	3.17615
chr16	3895179	3908689	ENSMUSG00000005983.15	3227	-	1700037C18Rik	0.263092	0	0.584518	0.058187	0.417785	0.591854	0.905605	1.24648	0.445127	0.0630272	0.863992	0.105523	0.956944	0.373791	0.441142	0	0.25755	0.898538	0.614398	0.060929	0.0533249	0.114286	0.833204	0.643151	0.468641
chr19	4270180	4283137	ENSMUSG00000005986.16	2460	-	Ankrd13d	0.345121	0.563929	0	0.381645	2.32919	3.0085	6.14945	6.54047	2.22949	0.909462	0.566688	0.761332	2.28238	3.02373	2.89343	4.03191	5.18037	3.00031	0.0895512	1.8383	1.18917	1.57415	1.82164	2.30094	0.768447
chr4	80834123	80851719	ENSMUSG00000005994.14	2828	+	Tyrp1	0	0	0	0	0	0	0	0	0	0	0	0	0	0	0	0	0	0	0	0.0695255	0	0	0	0	0
chr1	150392838	150449935	ENSMUSG00000006005.18	7846	+	Tpr	248.553	258.477	215.886	219.12	213.716	268.954	217.149	235.058	298.117	324.603	251.159	326.461	258.692	265.633	228.975	249.823	233.783	207.29	209.065	269.04	205.35	265.014	241.345	215.346	180.147
chr1	150319417	150333906	ENSMUSG00000006007.14	1247	+	Pdc	2.38292	1.94684	0.275022	3.76442	0	2.87176	2.34353	1.34402	0.733031	4.40377	4.4717	1.91152	0.225126	1.28973	0.978508	3.86946	1.55514	2.53663	0	4.41484	2.6219	1.183	0	0.605219	1.97072
chr1	150361305	150393080	ENSMUSG00000006010.14	3375	-	Odr4	31.0671	22.5559	15.1407	16.4681	35.2527	39.5423	37.8955	33.7682	33.4296	39.352	27.2024	39.1475	28.1149	27.0432	43.1439	32.8035	36.0354	30.1478	27.8715	27.6722	25.7992	20.6528	23.3158	18.2807	18.2597
chr1	150449412	150466165	ENSMUSG00000006014.16	4280	-	Prg4	6.54602	5.5912	6.65072	6.93168	7.55995	5.24333	5.30175	4.38578	4.88165	1.99587	4.32733	2.50619	6.29681	5.87142	6.27205	3.63269	6.47284	3.07942	4.63239	3.53729	1.76904	3.36056	3.35046	2.86542	3.40092
chr7	16197147	16222037	ENSMUSG00000006019.15	4498	-	Dhx34	0.566251	0.154209	0.152491	0.333961	1.04906	0.955381	0.993671	1.714	0.493537	0.768699	2.12521	0.605643	1.80997	0.804507	0.949466	0.476777	1.17023	0.527431	0.832599	0.437123	0.153027	0.327968	0.677467	0.922831	0.546352
chr7	16119895	16127516	ENSMUSG00000006021.5	1630	+	Kptn	0.520858	2.12771	1.4728	1.38235	1.65422	5.1263	7.1715	6.1693	4.72667	0.74867	0.488712	3.96929	11.1949	9.9902	5.86395	7.40064	8.66804	8.57099	3.24362	3.01561	2.21697	2.37571	3.51902	2.77807	2.55143
chr7	16098458	16117975	ENSMUSG00000006024.13	2517	+	Napa	70.3283	45.3328	53.0031	80.1209	102.976	126.436	144.654	84.2991	58.9367	78.4627	109.426	90.1026	66.4746	82.0283	154.646	153.471	153.983	73.0996	52.4264	92.7237	69.3923	55.4593	69.5777	161.016	123.246
chr18	36666681	36670815	ENSMUSG00000006050.12	1979	-	Sra1	19.9487	21.7308	26.0811	18.1223	79.0248	49.5815	63.9324	61.4842	38.4032	43.0621	45.6868	54.2875	48.7984	34.1327	39.2552	48.8997	34.1572	42.6233	39.8514	47.0929	50.6934	41.6508	43.3859	44.0469	27.1282
chr11	96099326	96111964	ENSMUSG00000006056.13	1621	-	Calcoco2	290.943	278.138	254.2	303.721	221.857	193.083	236.913	221.053	268.499	329.362	249.767	276.662	350.526	344.157	180.533	248.554	198.25	300.512	263.241	288.316	256.898	288.033	283.305	211.49	222.974
chr11	96068852	96075670	ENSMUSG00000006057.15	4912	-	Atp5g1	240.509	240.731	232.883	241.249	247.022	333.418	367.293	269.278	295.463	374.563	354.108	336.294	304.851	341.051	258.514	329.736	277.883	336.742	329.412	329.872	356.63	358.927	329.014	326.689	338.244
chr11	96034885	96047430	ENSMUSG00000006058.10	2677	+	Snf8	59.3062	50.7205	44.6467	52.0452	64.967	48.0689	62.2249	83.7684	63.0238	75.2926	69.4831	61.948	115.984	83.7343	44.3654	40.0549	42.7405	93.0521	75.6264	59.4187	85.6861	57.4486	70.7089	53.3539	54.1621
chr7	30224131	30232272	ENSMUSG00000006095.12	1416	-	Tbcb	243.428	192.88	155.007	216.677	137.342	142.131	167.292	143.217	111.679	185.147	158.786	175.793	118.36	176.05	160.137	195.371	178.04	133.847	108.437	186.482	189.093	170.857	181.022	189.743	198.116
chr11	75630988	75648871	ENSMUSG00000006127.9	2961	+	Inpp5k	17.2036	17.1593	14.3621	18.2633	17.302	20.802	35.6467	24.4522	19.3605	18.9582	22.4641	13.9153	20.479	18.8069	29.5331	33.4971	25.636	16.6474	18.2278	11.1556	15.11	8.71869	9.98859	12.0432	14.4923
chr16	17451987	17487434	ENSMUSG00000006134.4	5042	+	Crkl	26.6891	27.7206	29.2483	32.1018	30.0816	18.94	16.4677	32.9083	16.2648	18.9593	24.3309	23.8744	38.9752	31.1404	19.7236	21.5326	20.6047	29.9567	56.7561	26.0104	24.1635	25.1621	29.6498	27.6916	35.9929
chr5	136054492	136064326	ENSMUSG00000006143.12	1303	+	Upk3bl	5.53836	4.39177	7.10647	4.89959	4.91474	8.0618	7.52003	3.34427	6.21352	4.99497	5.19655	4.1814	2.36996	3.39434	6.24303	9.2579	7.0163	3.23682	3.55043	9.05378	3.56573	5.09471	1.6508	2.60644	4.06221
chr7	4460674	4480487	ENSMUSG00000006154.13	5777	+	Eps8l1	0.0734809	0.030017	0	0	0.233372	0.165303	0.0892705	0.232092	0	0	0.0344729	0	0	0.139198	0.492839	0	0.0959105	0.547547	0.1144	0	0.0893609	0.0638394	0.0310282	0.0653201	0.065445
chr11	45851964	45910625	ENSMUSG00000006169.20	7033	+	Clint1	4.46651	4.43815	4.75443	4.29843	3.59428	3.53034	2.68869	11.4863	2.69227	4.13545	2.88829	4.30919	8.58205	5.8599	5.4073	3.43041	4.8451	3.26078	6.67184	4.19347	5.97005	7.36762	6.34626	4.13142	3.11793
chr13	22002173	22009742	ENSMUSG00000006179.9	2444	-	Prss16	0.868452	0.780479	0.982271	0.845116	1.51699	0.586102	0.773714	2.19443	0.694597	0.0832196	0.570398	0.626986	0.229732	0.575802	0.499263	0	0.226708	2.91209	0.630962	0	0	0	0.0733428	0	0.154695
chr13	29191746	29855674	ENSMUSG00000006191.17	8678	-	Cdkal1	3.86442	4.51605	2.82567	2.35848	7.14644	7.67552	10.6376	5.40768	4.30365	4.87496	4.9799	4.90498	5.85534	4.51743	11.7408	10.2248	11.1415	4.8297	5.17865	3.48919	6.88079	4.14359	3.24294	4.00053	2.48333
chr7	131174402	131306451	ENSMUSG00000006204.7	9202	+	Cdcp3	0.138394	0.0376893	0	0.285674	0.183138	0.285387	0.0186813	0.0728535	0.0141908	0.154719	0.0216421	0.0370053	0.0305078	0.327707	0.0221003	0	0.0602124	0	0.04788	0.34187	0.0561006	0	0.136356	0.0410078	0.164345
chr7	130936203	130985660	ENSMUSG00000006205.13	2199	+	Htra1	10.6173	11.4344	12.0868	11.6128	10.4226	8.14253	8.05195	7.62162	5.52266	1.66485	6.97343	12.4657	1.53197	4.29684	16.2767	8.65521	13.3542	5.51411	7.21296	5.54357	5.556	4.10896	3.26057	5.31968	6.7053
chr4	141444654	141467930	ENSMUSG00000006215.12	3877	+	Zbtb17	28.7963	22.1848	24.9895	25.2813	36.8605	40.2722	25.4953	65.6219	37.4541	39.3977	32.8749	28.3696	71.8305	47.7574	33.7808	40.6561	37.9435	51.8766	56.1394	36.8183	29.0276	28.5851	35.6003	30.4647	31.9858
chr4	141404353	141416014	ENSMUSG00000006216.10	2639	-	Clcnkb	0	0	0	0.0711518	0.766308	0.361863	0.195421	1.14316	0.39586	0.385352	0.452786	0.129035	0.425514	0.685614	0.154124	0.203159	0.104978	0.399543	0.083477	0.0745047	0.456444	0	0	1.28692	0.0716324
chr4	141368220	141384175	ENSMUSG00000006218.4	1433	+	Fam131c	4.14724	3.14628	2.03426	2.48962	6.11531	6.33083	4.31862	14.9705	1.45802	3.83217	6.67077	1.78222	9.99118	5.61165	6.812	6.73443	6.18646	8.64558	3.5358	6.03712	2.04142	3.08835	4.62822	2.10665	4.61711
chr4	141576062	141606096	ENSMUSG00000006219.12	4457	-	Fblim1	7.42898	9.33767	5.9634	6.74066	50.3643	45.5302	49.6006	65.3551	31.6719	41.4809	25.1563	27.0845	72.4979	50.8795	70.8612	59.604	75.0245	58.7285	50.6626	43.1439	38.9177	51.1372	59.1601	36.3638	53.9078
chr4	141420779	141425311	ENSMUSG00000006221.7	2769	+	Hspb7	0	0	0	0	0	0	0	0	0.0471593	0	0	0	0	0	0	0	0	0	0	0	0	0	0	0	0
chr9	21958897	21963506	ENSMUSG00000006235.6	1989	-	Epor	0.213423	0	0.603487	0.188808	4.40585	2.28056	4.66711	2.86495	0.131306	0	0	0	0.423428	1.61719	2.55614	1.21298	0.835709	1.19275	1.21833	0.593116	0.692124	0.46355	0.180241	0.569161	0
chr9	21927471	21935872	ENSMUSG00000006241.16	1712	+	Ccdc159	0.743866	0.20258	0.200323	0.109678	0.393747	2.37066	2.10865	2.15373	0.839034	0	2.79183	2.58575	2.13173	0.234857	2.1382	4.85403	6.79648	2.15559	1.54413	1.37816	5.9303	3.33902	2.30344	3.30626	7.06684
chr5	88720855	88764220	ENSMUSG00000006262.15	8967	+	Mob1b	56.4768	48.2302	47.6355	52.5177	47.5107	46.0066	55.4997	60.1093	43.9795	36.155	34.4021	40.6144	70.598	57.4168	51.4824	38.983	38.8971	67.1416	56.1119	66.1752	63.9996	51.8221	64.7075	34.0027	43.8074
chr6	83742990	83758855	ENSMUSG00000006269.7	3431	+	Atp6v1b1	0	0	0	0	0.098236	0.0695829	0	0	0	0	0	0	0	0	0.17782	0	0	0.153657	0	0	0	0	0	0	0
chr19	59166187	59170056	ENSMUSG00000006270.7	1117	-	Vax1	0	0	0	0	0	0	0	0.300088	0	0	0	0	0	0	0	0	0	0	0	0	0	0	0	0	0
chr8	69088646	69113711	ENSMUSG00000006273.14	2825	+	Atp6v1b2	64.4638	39.4696	71.3828	69.1258	76.3577	76.65	105.577	68.8196	45.9009	56.3009	76.9108	73.7097	79.897	74.0814	103.375	85.8765	90.0249	73.7142	79.0726	78.508	64.6287	68.8645	83.946	170.043	156.249
chr8	72340999	72421460	ENSMUSG00000006276.10	5070	-	Eps15l1	11.0521	10.4661	13.7655	10.1847	26.9239	12.5256	14.8171	18.9087	8.34503	11.4732	12.0197	13.7351	20.2105	13.2439	17.4486	18.1355	14.2617	13.8298	14.165	12.2935	12.1508	11.0567	11.95	8.22438	10.1417
chr14	50824059	50870560	ENSMUSG00000006281.8	8322	-	Tep1	3.67267	4.58421	3.39986	4.1516	6.11562	5.45066	7.6843	6.44458	3.57765	3.32383	5.7912	4.97159	9.2768	7.36799	7.30673	6.41017	6.89098	7.47527	6.45905	3.85109	3.8874	4.25437	3.81245	3.55952	3.72533
chr14	50765415	50785519	ENSMUSG00000006288.8	3721	-	Ttc5	3.53654	1.58449	1.70509	1.81664	5.16305	8.27663	6.46781	7.47689	6.38708	9.94807	5.29854	5.9484	3.47049	3.99805	3.27923	5.97947	4.6905	2.62111	3.493	4.64993	2.35852	3.61763	3.22756	3.09307	5.38512
chr14	50906478	50924893	ENSMUSG00000006289.14	4933	-	Osgep	5.50739	5.2729	5.87462	7.57473	14.3483	7.937	10.6983	13.3862	4.18251	6.51438	5.77306	6.59233	14.5118	9.04729	6.26631	6.2493	4.09968	13.3589	12.7721	7.41353	9.83709	7.36405	10.2833	9.52373	8.62224
chr1	74279840	74284738	ENSMUSG00000006299.13	2068	-	Aamp	85.1872	63.1414	64.511	73.1829	61.4444	67.0732	83.5419	55.5963	57.7778	68.747	61.7289	69.4054	48.8703	76.3125	93.2261	73.1094	91.2294	66.7918	63.5961	63.511	49.5103	51.896	49.3197	64.9604	64.2619
chr1	74288247	74305622	ENSMUSG00000006301.17	11384	-	Tmbim1	11.7834	14.3796	12.9993	12.1067	9.47429	9.0387	10.4949	10.2762	6.8481	6.80702	6.99755	6.23674	9.59285	7.92918	14.7916	14.8115	11.8758	10.1883	11.3205	5.38869	4.45919	6.22011	5.79444	5.65169	6.31012
chr1	74236084	74268209	ENSMUSG00000006304.14	2033	+	Arpc2	279.798	235.334	232.712	267.477	220.83	237.917	237.014	242.537	232.521	244.307	300.44	281.648	340.525	257.106	227.575	178.14	192.686	289.012	332.448	254.646	297.266	256.056	326.847	245.753	226.046
chr7	30568858	30588726	ENSMUSG00000006307.16	8498	-	Kmt2b	3.99623	7.40729	5.16568	5.54603	9.04294	7.50098	6.12936	12.8194	2.16667	2.87205	4.66356	4.02713	10.4391	6.19814	6.48533	4.41627	5.90066	8.90241	9.98046	3.44741	4.41437	4.86063	5.2733	3.17496	3.87063
chr7	30589681	30598909	ENSMUSG00000006310.10	2357	-	Zbtb32	8.46477	7.79859	7.20245	11.5514	4.00396	3.03868	6.85579	6.82628	0.941846	1.38066	2.19682	3.61183	6.66993	3.07057	6.98884	7.50635	8.9329	6.93385	4.2059	5.42222	2.26324	5.39822	3.87855	3.76233	7.61926
chr7	30633616	30635852	ENSMUSG00000006311.8	1048	-	Etv2	0.810113	2.97839	1.63623	2.3292	0	5.2395	3.28063	1.91908	3.23968	0.194073	1.90029	0.97478	2.67875	1.15098	3.49294	1.79053	5.55132	2.51525	4.83474	3.0018	4.26914	2.28741	1.53936	1.08021	1.62342
chr7	30603092	30612847	ENSMUSG00000006313.5	1421	-	Upk1a	16.1316	26.7251	15.5668	17.5745	19.4496	13.4406	16.8155	11.7945	8.27064	3.00575	7.14754	6.23054	11.2609	15.4209	26.9056	15.2804	15.5968	16.1387	8.52658	12.5913	18.0435	16.6103	13.3712	8.09943	17.2941
chr7	30727701	30729540	ENSMUSG00000006315.9	970	-	Tmem147	14.4417	12.1565	22.9814	12.3889	47.6037	38.149	34.381	62.893	32.3095	33.7583	28.538	30.1907	45.1488	27.1504	37.7381	26.8068	19.9924	37.5016	18.1687	33.0399	54.2848	32.5077	25.1319	22.7579	35.6638
chr7	3703993	3706897	ENSMUSG00000006333.14	1744	+	Rps9	285.758	305.254	301.165	293.605	393.673	364.953	317.689	425.341	451.279	478.967	373.178	434.147	412.568	385.36	231.586	277.29	247.968	392.223	461.813	394.927	409.379	423.148	407.012	383.521	389.565
chr7	3620324	3629929	ENSMUSG00000006335.16	1201	-	Tfpt	90.8379	72.7708	73.8163	121.949	41.254	53.274	67.9891	74.7987	35.772	48.2646	58.7004	53.7295	68.7222	88.8849	134.957	98.2096	101.265	46.0913	58.6967	83.0019	64.3327	49.7466	74.6253	74.9367	58.0807
chr10	75636706	75643991	ENSMUSG00000006342.15	3151	-	Susd2	1.48191	0.385229	0	0.476724	2.03234	0.151532	2.18223	1.70206	1.5748	0.774569	1.07444	0.702444	1.69277	1.78643	1.54897	1.02089	0.791284	1.58945	0.559304	0.43679	0.054611	0.0585212	0.398207	0.958055	0.59993
chr10	75589340	75617200	ENSMUSG00000006344.17	4684	+	Ggt5	0.0906275	0.0370214	0	0.400874	0.143915	0.101938	0.513807	0.357813	0.195151	0	0	0.181748	0.119869	0.17168	0.347338	0.0572305	0.0591455	1.1818	0.376253	0.209883	0	0	0	0	0
chr10	75561604	75586200	ENSMUSG00000006345.10	3257	+	Ggt1	0.651672	0.212967	0.157946	0.980068	0.517421	3.22521	0.527802	0.720415	1.2429	0.624467	0.305726	1.04551	0.517162	0.493797	2.68491	3.04529	0.93565	0	0.744014	0.54331	0.951007	0.226466	0.385247	0.0579297	1.56709
chr12	113140236	113145506	ENSMUSG00000006356.10	1691	+	Crip2	23.3462	17.6382	14.1968	21.2087	23.3203	26.4011	52.2527	15.6598	6.25507	3.96915	12.3659	6.54465	7.13868	8.32206	71.1964	41.5338	22.1171	13.2501	14.8514	6.62757	10.3797	6.65193	5.83013	4.01678	4.807
chr12	113146316	113153879	ENSMUSG00000006360.11	969	+	Crip1	9.63776	11.0953	10.6177	10.6577	40.3483	32.029	50.9152	73.3356	4.71666	3.14843	4.52147	8.60972	4.63542	14.3153	35.2586	11.3424	18.5835	23.3947	15.0047	6.89888	10.8327	6.66048	4.80959	5.64668	6.82799
chr8	122625141	122699109	ENSMUSG00000006362.16	8071	-	Cbfa2t3	0.999317	1.78328	0.998562	1.07018	3.92547	1.53815	3.55695	7.06031	1.24582	0.705599	1.11037	1.91969	2.33045	2.3165	3.27564	1.79354	1.6476	2.31885	4.1761	0.950081	0.533017	0.822501	0.910574	0.911709	1.38189
chr15	85205949	85286535	ENSMUSG00000006369.14	4368	+	Fbln1	4.95638	6.62985	3.76871	6.14722	7.17615	4.91907	7.4382	10.4366	2.7205	1.86253	3.00914	3.07936	7.39109	6.71965	6.33193	7.85546	5.77161	7.18136	6.30425	1.66549	2.00917	2.99735	2.9957	2.41894	4.15468
chr15	79030874	79038353	ENSMUSG00000006378.15	2384	+	Gcat	0.534185	0.218215	1.43856	0.708861	4.52413	1.30185	1.15373	3.65569	1.42416	1.53565	1.16951	1.35695	1.41308	0.927605	1.10896	1.79911	2.55655	1.76912	2.21774	2.30927	1.37144	1.46963	0.225566	1.89943	2.7753
chr4	94739289	94874976	ENSMUSG00000006386.15	4712	+	Tek	5.31525	7.10267	3.96667	6.25633	6.00849	3.64797	5.72774	15.01	2.90988	2.46035	2.53587	1.91508	5.83867	2.73056	5.04964	9.33003	4.05679	3.41246	4.02068	3.33817	1.75293	3.40467	2.66288	3.04318	1.40414
chr4	118442415	118457513	ENSMUSG00000006389.13	2958	-	Mpl	11.6242	9.32113	7.53615	12.2514	26.663	28.0062	32.8352	35.3557	38.4513	25.372	13.3979	24.8082	33.2172	40.7104	38.2258	41.3248	38.3057	34.5761	21.0018	38.1537	31.2977	36.8426	26.8451	31.9564	29.2696
chr4	118428093	118432953	ENSMUSG00000006390.15	2726	+	Elovl1	13.2364	13.6767	11.134	11.9164	27.0776	16.1144	20.7472	17.4608	8.9579	11.5647	15.3417	11.7422	8.75359	7.22731	27.2299	15.144	14.5328	14.3113	11.4754	7.35695	5.61814	6.42627	4.1426	5.4679	9.43109
chr4	118409337	118415782	ENSMUSG00000006392.16	3001	+	Med8	57.8541	51.4273	57.8826	63.8203	29.4257	36.7536	61.407	26.9187	40.1195	50.017	65.565	70.4648	30.6832	37.4475	39.3722	48.5934	39.7878	46.6413	34.1345	70.4313	71.9625	59.6643	83.5623	68.8442	58.5192
chr4	118359990	118362744	ENSMUSG00000006395.16	936	+	Hyi	0.453525	0	0	0.401217	1.44038	0	0	0	0.279026	1.08648	0	0.181903	0	0.429567	0	0	0	0	1.88287	0	0	0	0.766025	0	0
chr4	118432901	118437352	ENSMUSG00000006398.15	1793	-	Cdc20	840.476	314.417	439.737	809.933	459.987	613.292	974.193	772.098	446.885	530.308	678.532	807.721	876.8	1313.08	589.911	596.238	430.003	794.176	750.579	1075.31	1015.87	594.133	747.391	941.912	810.132
chr1	171250421	171260637	ENSMUSG00000006403.13	4810	+	Adamts4	2.38284	3.24464	1.6399	2.9278	0.700723	0.744509	0.714782	2.16033	0.515821	0.169138	0.579647	0.707948	0.0583644	0.250774	1.73348	0.501582	1.20952	0.219209	1.64878	0.654031	0.822833	0.61339	0.931652	0.431486	0.707418
chr1	171370099	171388598	ENSMUSG00000006411.12	3746	+	Nectin4	0	0.277749	0.869742	0.651629	1.79951	0.955976	2.43219	2.77394	0.627473	0.0542949	1.27592	0.181806	0.74942	1.23435	0.54289	1.21654	0.739555	0.703679	1.47021	0.0524875	0.13781	0.246129	0.334957	0.554043	1.00928
chr1	171345670	171359254	ENSMUSG00000006412.10	1937	+	Pfdn2	202.717	227.66	245.573	220.244	227.077	228.016	217.788	264.767	194.562	217.879	211.179	232.319	279.283	281.162	136.803	173.96	158.471	223.725	249.866	235.19	302.938	262.558	296.313	244.296	239.103
chr2	167492645	167516173	ENSMUSG00000006418.17	3356	+	Rnf114	162.286	123.752	160.031	183.741	107.662	119.654	162.736	133.74	80.2727	81.2707	119.929	110.447	116.359	142.511	243.24	169.18	185.985	124.494	136.405	118.99	119.83	102.2	121.298	109.799	119.247
chr19	47178820	47259441	ENSMUSG00000006435.16	7284	+	Neurl1a	0.116557	0.285681	0.0941661	0.180448	0.879175	0.131103	0.236004	0.506204	0.250986	0	0.218726	0.0467495	0.269787	0.0275998	0.195437	0.184011	0.228202	0.506641	0.695608	0.0809794	0.0236243	0.101263	0.172261	0.0518059	0.233572
chr4	148591503	148594993	ENSMUSG00000006442.10	1473	+	Srm	38.0407	37.4364	33.4106	23.5827	34.5514	63.0479	39.0959	93.7555	35.0175	23.7494	44.6161	30.1685	55.4604	39.9891	33.8254	28.754	33.8539	60.4862	53.0924	31.5016	46.7289	48.0717	55.1257	45.7282	46.5857
chr4	141301240	141329384	ENSMUSG00000006445.3	4674	+	Epha2	0	0.111302	0.586997	0.361559	1.80278	0.153234	0.036779	0.860588	0	0.0870299	0.0852162	0.145709	0.120125	0.688189	1.74041	0.688235	1.24471	0.281984	0.42419	0.0841327	0.257714	0.828499	0.0767008	0	0.0808891
chr19	4800569	4811634	ENSMUSG00000006456.10	3910	-	Rbm14	10.7482	12.551	7.32393	10.565	9.05116	5.49527	7.43017	17.9173	8.0154	6.34615	5.09336	4.83351	17.4471	12.7512	6.65753	4.79917	8.43157	12.8765	13.2403	6.68803	6.68953	4.29167	7.05997	7.14174	6.57523
chr19	4861216	4877909	ENSMUSG00000006457.4	2887	-	Actn3	0.882229	3.30359	0.475169	1.17071	2.10144	0	0.357267	0.812744	1.35695	0.2818	0.551854	2.30003	1.4586	0.278541	1.12708	0.928534	2.39901	1.18697	0.99198	1.70262	0	0.383236	0.496709	0.196062	1.37506
chr2	167691177	167729172	ENSMUSG00000006462.6	5964	+	A530013C23Rik	0	0.0290758	0	0	0	0	0	0	0	0	0	0.114193	0	0	0	0	0	0	0	0	0	0	0	0	0.0316965
chr19	4878668	4885397	ENSMUSG00000006463.13	2562	+	Zdhhc24	7.1247	4.33182	8.5002	6.22967	4.20981	5.40471	4.36137	11.5135	3.87369	6.66849	3.65342	1.99369	8.21817	8.86698	2.06383	3.66213	1.73013	3.60107	5.84704	4.68138	4.70162	3.74271	4.05796	6.11249	2.87763
chr19	4886878	4906628	ENSMUSG00000006464.9	5849	-	Bbs1	3.9917	5.27726	4.36827	5.52169	5.87774	3.87762	3.37991	9.39863	7.03266	5.73759	4.52846	3.81335	11.2792	9.17712	7.33636	6.73721	5.25751	9.95986	12.3537	6.75675	6.09	7.85017	8.39707	5.80644	9.72823
chr2	25228898	25234364	ENSMUSG00000006469.13	2358	-	Slc34a3	0	0	0	0	0	0	0	0	0.276896	0	0.0844573	0.0722059	0.357166	0	0	0	0	0	0.0934249	0.0833834	0	0	0	0	0.240506
chr2	25244821	25256022	ENSMUSG00000006471.18	5510	-	Ndor1	1.46379	0.692374	0.404572	1.05642	5.38298	4.54947	3.49426	6.02263	3.74452	1.62416	2.42161	2.34843	5.65541	3.68508	3.91232	4.3786	5.0279	5.35808	5.95718	2.96176	2.12367	2.24225	3.22064	2.97911	2.02418
chr2	25054355	25062881	ENSMUSG00000006476.19	2987	+	Nsmf	0	0.290272	0.631483	0	0.677029	1.19889	1.61143	2.24438	0.568328	0.0680913	0.0666723	0	0	1.27878	0.817007	0	0.0927477	0.705988	0	0.526597	0.172828	0.0617343	0.36006	0.378996	0.506295
chr13	27633366	27642493	ENSMUSG00000006488.17	1621	-	Prl7a1	0	0	0	0	0	0	0.106049	0	0	0	0	0	0	0	0	0	0	0	0	0	0	0	0	0	0
chr13	27557995	27564606	ENSMUSG00000006490.3	942	-	Prl8a9	0	0	0.182034	0	0	0	0.364979	0	0	0	0	1.80745	0	0	0.863553	0	0.882285	0	0	1.25234	1.82674	0	1.33201	0	0
chr2	71873224	71903858	ENSMUSG00000006494.11	7779	+	Pdk1	12.7694	15.4482	12.653	12.3345	23.4837	18.721	24.2422	24.0013	17.005	17.0994	12.5701	12.2788	29.0152	23.621	21.8033	16.2998	22.579	31.3783	28.4892	11.8037	14.0911	13.5355	18.5034	16.2991	16.2088
chr10	79854427	79864771	ENSMUSG00000006498.16	3857	+	Ptbp1	31.0368	32.8653	31.3432	34.1266	32.7697	37.3862	35.2546	44.1486	50.5815	42.9769	39.861	35.2707	47.0921	55.198	55.4684	69.4321	55.7379	41.6208	52.1468	46.1341	33.2827	39.4426	48.937	38.0583	40.1895
chr8	122433601	122443422	ENSMUSG00000006517.5	1859	-	Mvd	2.96853	2.79841	3.59741	6.26235	7.07093	7.44856	15.1654	13.1627	6.11126	7.1115	8.46308	8.24289	2.11418	4.32571	15.6436	13.1222	15.7966	6.94799	9.36169	4.75945	4.62828	6.54675	1.44634	7.40905	11.2874
chr8	122424776	122432930	ENSMUSG00000006519.11	1039	-	Cyba	5.71991	3.33798	5.94144	6.32525	25.9517	21.8289	36.3996	42.908	8.04368	10.1792	5.75025	6.39095	5.6741	11.6095	16.6373	21.4145	14.1318	16.9982	3.81648	7.38027	8.44663	6.38923	6.3833	4.35827	5.45826
chr14	30908572	30923760	ENSMUSG00000006522.17	3073	-	Itih3	0	0.0564296	0	0	0.10968	0.543825	0.111881	0	0	0	0	0	0.0913546	0	0	0	0.450761	0	0	0	0.447977	0.240026	0	0	0
chr14	30825590	30877210	ENSMUSG00000006526.13	3928	+	Stimate	0.10807	0.927081	0.392894	0.382423	2.05936	3.09972	0.919045	2.64541	0.465422	0.776688	1.2168	0.650184	2.42997	1.38188	0.880151	0.955435	0.775818	1.00661	2.29942	1.3515	0.657126	0.610286	1.36902	0.432305	0.866263
chr14	30714849	30822721	ENSMUSG00000006527.16	8220	+	Sfmbt1	95.4349	130.394	106.161	110.56	108.413	77.0238	117.636	132.571	64.3548	66.1632	75.4445	63.6306	124.588	108.272	212.57	154.971	172.559	97.6468	119.716	67.3333	50.912	75.1061	67.186	61.6758	85.527
chr14	30929180	30943289	ENSMUSG00000006529.16	3089	-	Itih1	0	0	0	0	1.20023	0	0	0	0	0	0	0	0.0908814	0.130163	0.131671	0.260344	0	0	0.356581	0.063651	0	0.0596958	0	0	0
chr1	74945315	74951672	ENSMUSG00000006538.12	2468	-	Ihh	0	0.421576	0	0.608653	0.682836	0	0	0.135818	0	0.494462	0	0.689877	0.568745	0.651661	0.494408	0.868939	0	0.213613	0.178522	0.717002	0.418345	0.0747165	0	0	0
chr1	74738922	74749221	ENSMUSG00000006542.13	3682	-	Prkag3	0	0.0470962	0	0	0	0.259358	0	0	0	0.0552387	0	0.0462416	0	0	0	0	0	0	0.0598305	0	0	0	0.0973655	0	0
chr1	74889934	74893143	ENSMUSG00000006546.3	1193	-	Cryba2	0	0.872129	0	0	0	2.20128	0	0	0.547293	0.170485	0	0	0.470633	0	0.170467	0	1.1611	0	0	0	0	0	0	0	0
chr8	21992785	22060305	ENSMUSG00000006567.11	6505	-	Atp7b	0.587317	0.479838	0.342689	0.115462	0.725391	1.28453	0.792799	0.824471	0.481786	0.0937996	0.336764	0.13087	1.07891	0.24724	0.406421	0.164838	0.127765	0.688881	0.474119	0.151128	0.290987	0.396864	0.19289	0.290049	0.377785
chr11	102348824	102366203	ENSMUSG00000006574.15	4891	-	Slc4a1	0.0867919	0.248182	0	0.115172	0.75803	0.732179	0.808387	0.959473	0.560676	0.124753	0.244306	0.174056	0.631376	0.945381	0.914755	0.274042	1.13285	0.59284	0.720657	0.4824	0.0351829	0.113106	0.0732978	0.270035	0.270551
chr11	102393403	102402555	ENSMUSG00000006575.14	2643	+	Rundc3a	0.803063	1.18099	0.973192	0.426264	1.40277	1.17427	0.585375	2.28285	0.839929	0.692584	1.13025	0.322099	1.38083	1.9016	1.84669	0.507128	0.314458	2.8923	0.416753	1.11588	0.455753	0.209308	0.406924	0.571099	0.643716
chr1	75546266	75562172	ENSMUSG00000006576.16	7814	+	Slc4a3	0.271627	0.687952	0.373061	0.480598	0.948944	0.947135	0.989984	3.56047	0.501347	0.260288	0.48424	0.392207	1.43708	0.874746	1.61361	0.96057	1.09907	0.607214	0.789389	0.679381	0.748746	0.448375	0.229396	0.217314	0.314499
chr8	122568015	122573128	ENSMUSG00000006585.3	2189	+	Cdt1	39.3665	45.7088	39.4811	40.9164	103.778	83.1061	79.7093	98.3087	84.1132	110.289	92.8882	85.9475	174.801	143.454	43.1074	55.9648	57.3312	135.833	158.806	86.8568	84.8998	82.5547	102.031	71.1956	72.9726
chr4	13743436	13893649	ENSMUSG00000006586.15	7959	+	Runx1t1	12.8539	24.6419	18.5071	18.5198	55.6453	28.7963	50.8221	55.2137	31.5017	25.7846	26.173	22.1197	50.898	45.6432	63.164	51.2963	54.6139	58.0254	60.2845	33.3749	31.8257	39.6418	31.5078	22.7816	38.8811
chr8	122454208	122460733	ENSMUSG00000006587.6	1628	-	Snai3	8.34397	7.45613	8.53169	14.6479	11.1797	4.10608	6.44116	6.58867	6.89818	3.74795	6.11641	2.40541	4.13857	2.84021	12.7416	8.56236	13.6136	4.04788	7.30711	2.89855	3.59379	6.0032	3.74355	3.59274	3.59962
chr8	122574635	122576890	ENSMUSG00000006589.8	1484	-	Aprt	226.838	197.363	193.893	231.296	210.541	248.552	261.565	296.574	166.574	269.449	288.66	311.152	273.733	293.699	159.514	231.217	189.296	329.498	274.479	356.536	392.397	278.464	326.249	310.605	266.105
chr7	46796103	46823800	ENSMUSG00000006599.13	2898	+	Gtf2h1	283.585	193.753	231.712	266.039	205.857	219.544	256.553	281.183	197.679	252.446	254.882	241.527	282.67	270.894	165.893	158.362	148.174	229.762	174.686	277.694	247.015	222.324	246.422	283.927	246.245
chr13	23702034	23710854	ENSMUSG00000006611.15	3572	-	Hfe	0	0.0485465	0	0	0	0	0	0	0	0	0	0	0.628741	0	0.0569335	0	0	0.442774	0.123346	0	0	0	0	0.0528211	0
chr5	30950066	30955091	ENSMUSG00000006638.15	1352	+	Abhd1	0	0	0	0	0.747887	0.882911	0.890042	0.495856	0.0965859	0.300871	0.1473	0	0	0.148696	0.300838	0.198275	0.204909	0.584907	0.488822	0	0	0.136391	0	0.279108	0
chr5	31036036	31048924	ENSMUSG00000006641.12	3889	-	Slc5a6	130.985	130.201	110.408	141.177	214.587	181.218	236.795	314.254	189.916	168.924	169.142	193.64	445.462	338.078	192.071	247.94	186.924	340.326	264.763	213.909	166.814	165.197	208.841	186.203	179.462
chr5	30968662	30977018	ENSMUSG00000006642.3	4116	+	Tcf23	0	0.210651	0.0416609	0	2.37473	2.78413	2.29708	1.54732	0.824876	0	0.193538	0.372292	1.02308	0.293057	0.988176	1.04205	0.26923	1.79319	0.374653	0.334384	0.125422	0.403207	0.261297	1.19184	0.0459276
chr7	30458315	30487223	ENSMUSG00000006649.17	4876	+	Nphs1	0.348236	0.213382	0.457177	0.539125	0	0	0	0	0	0.0834244	0.0408429	0.0349183	0	0.0824599	0.166831	0.109954	0.0568165	0	0.0451796	0.120971	0.0352911	0	0	0	0.0775381
chr7	30434982	30445535	ENSMUSG00000006651.8	2343	-	Aplp1	0.543533	0.222034	0.0731867	0.0801406	0	0.203789	0.953806	0	0	0	0.254994	0.0726682	0	0.25741	0.260393	0	0.11824	0.337514	0.282069	0	0.146888	0.0787026	0.153009	0.40264	0
chr9	108516806	108560163	ENSMUSG00000006673.14	4895	+	Qrich1	86.9812	78.1488	75.9121	90.9886	81.2495	69.0124	93.9772	59.3703	70.9076	51.4808	86.251	74.2264	57.7524	89.1217	75.0317	58.8708	71.8769	71.5135	79.8826	53.6633	54.3834	62.8355	67.8549	86.6488	97.6277
chr9	108578862	108597667	ENSMUSG00000006675.10	2627	-	P4htm	1.7775	4.95075	3.19846	5.8611	8.7245	5.6345	6.80553	10.9734	2.53513	3.87112	5.30663	4.7961	7.69423	10.1016	6.11571	10.7145	6.43292	4.81641	9.81143	5.23916	7.72949	6.66845	4.23049	3.37564	3.31014
chr9	108490602	108502337	ENSMUSG00000006676.16	5292	+	Usp19	24.7865	23.4291	30.9772	30.6917	34.2016	23.1431	27.0591	57.64	18.5809	19.9469	21.2623	26.8004	68.3795	48.1319	22.1736	20.87	22.3012	50.3586	54.2414	26.3792	26.7614	22.1266	31.7379	22.9607	29.0773
chr4	137319696	137357720	ENSMUSG00000006699.17	2966	-	Cdc42	406.323	348.103	380.301	394.721	288.866	396.181	309.731	266.599	262.489	325.038	364.661	351.66	215.897	226.455	335.288	316.692	346.25	260.932	262.558	456.477	435.71	434.889	394.579	474.682	408.35
chr17	31564734	31607693	ENSMUSG00000006705.13	4767	+	Pknox1	10.864	13.3867	8.12957	13.1561	15.6257	17.178	13.0543	14.1336	13.9432	11.5625	13.661	12.0722	18.3739	18.0499	16.2966	14.9583	14.8776	11.9993	15.3888	16.4983	13.9699	13.8484	12.2207	8.54924	10.3104
chr13	24845135	24901270	ENSMUSG00000006711.15	5276	+	D130043K22Rik	0.724127	0.230072	0.942536	1.13886	3.32193	2.94125	3.68182	11.3088	2.12855	1.50344	1.47211	1.29084	6.01266	3.61989	2.23565	2.59125	3.41308	5.49579	4.46771	2.72045	2.05478	1.39803	1.46091	2.14568	2.93804
chr13	24751845	24761923	ENSMUSG00000006715.11	1465	-	Gmnn	1750.73	1788.06	1958.81	1702.61	1422.27	1492.73	1338.75	1081.56	1823.37	1897.14	1696.65	1940.28	1270.48	1620.65	1182.03	1403.1	1316.73	1350.92	1540.27	1716.82	1898.16	2164.34	2046.38	1814.26	1945.74
chr13	24817948	24831540	ENSMUSG00000006717.7	744	-	Acot13	241.919	265.007	181.618	248.845	306.695	336.93	301.527	188.775	151.646	173.318	385.452	280.794	209.418	185.905	207.467	199.61	212.991	198.407	180.915	195.032	262.745	248.098	205.27	574.653	485.553
chr13	21945094	21960779	ENSMUSG00000006720.16	3247	+	Zfp184	1.43809	1.97601	3.22146	4.27932	8.40803	4.48509	6.82962	1.8582	5.18798	0.689029	0.613336	3.19863	2.85315	2.41468	5.69953	5.69654	6.39908	1.86719	2.98522	1.6955	0.370975	1.41977	2.09778	2.9054	1.86302
chr10	127048250	127053006	ENSMUSG00000006724.12	2574	+	Cyp27b1	0.989509	2.15581	3.39755	2.99089	4.97584	0.742002	4.00711	1.30225	0.050732	2.21247	2.24373	0.79376	1.09065	0.312412	2.84429	2.39532	1.72207	1.12649	5.04952	0.916634	0.802235	1.93427	0.48747	0.733011	1.2485
chr10	127063534	127067920	ENSMUSG00000006728.12	2405	+	Cdk4	30.1827	20.4052	25.2402	27.4042	79.1817	72.1677	63.0438	64.9491	22.8047	47.105	61.9394	50.1935	69.6871	58.2632	43.4638	48.0404	44.6946	46.801	45.25	55.5926	84.9306	52.5215	61.2654	59.8589	58.3227
chr10	127165225	127172330	ENSMUSG00000006731.10	2395	+	B4galnt1	0.708976	1.37568	0.286391	0.705606	1.54803	2.19301	0.86132	0	0.109047	0.679378	0.831525	0.213271	0.117216	1.25911	0.254739	1.67892	0.462693	1.65093	1.10378	2.21657	2.58658	1.84785	1.79624	1.10291	0.236791
chr10	127041414	127046365	ENSMUSG00000006732.14	2128	+	Mettl1	32.5157	32.9215	33.844	31.942	23.9165	44.7636	38.5333	54.3438	31.296	34.3123	26.4847	33.9243	50.5266	42.796	30.677	33.0046	46.3465	44.4698	44.9288	51.0024	44.1519	42.5472	48.3503	40.1648	36.5106
chr10	127067280	127070264	ENSMUSG00000006736.9	1813	-	Tspan31	35.5896	41.7978	32.6307	37.0775	42.5725	46.0886	79.9316	28.2876	51.7871	58.672	66.7862	58.4129	33.6012	36.8143	75.4913	67.4235	73.3469	46.2351	23.6943	53.6822	53.1519	47.3969	50.0278	48.3921	55.5748
chr18	6201002	6242174	ENSMUSG00000006740.14	6394	-	Kif5b	90.2908	111.33	76.5932	87.7765	105.953	74.5266	92.8352	112.921	62.004	51.4993	63.5698	59.0883	104.583	88.0364	92.396	97.7269	86.7854	92.4696	95.0573	85.3323	60.9302	79.4242	82.1959	64.8596	71.8131
chr7	46686108	46710680	ENSMUSG00000006763.14	4728	-	Saal1	2.06503	3.0075	3.73563	3.65372	4.20597	5.90788	4.90846	6.87696	7.23626	7.4421	5.85488	4.75349	6.05642	5.23003	6.495	3.74206	3.5157	6.69031	3.40135	5.23982	6.22368	5.42124	6.33137	7.66201	4.67797
chr10	115078641	115185022	ENSMUSG00000006764.8	2879	-	Tph2	8.25702	8.67342	20.4295	9.5874	5.97063	8.20951	7.7623	3.95858	6.35005	4.0268	5.25718	3.19351	5.26557	5.51648	11.6553	8.84558	11.7397	5.21886	8.57004	2.80005	5.73797	5.89261	4.66959	6.94677	8.14196
chr11	99477974	99493137	ENSMUSG00000006777.7	1565	-	Krt23	0.813737	0	0.657418	0.239961	0	0.152549	0.988592	0	0	0	0	0.761553	0	0	0.519787	0	0	0.168433	0	0	0.109955	0	0.229073	0	0.120791
chr11	100574904	100591729	ENSMUSG00000006782.16	3639	+	Cnp	1.04987	1.42958	0.75395	1.28998	0.277863	1.64014	1.46443	2.1186	0.430616	1.34139	2.07961	1.544	2.62295	2.98324	0.95005	1.17864	0.989691	0.869244	1.15021	1.24271	1.1349	1.21616	0.935902	1.19252	0.623373
chr11	100545607	100572568	ENSMUSG00000006784.14	2845	+	Ttc25	2.08892	3.0476	1.98901	4.35599	1.42164	3.35661	1.69186	2.59205	2.98347	1.4298	0.910001	0.897688	1.48014	1.27194	3.57411	1.50759	2.72655	2.13102	2.01325	2.0733	3.75006	1.2315	0.819068	0.729507	1.79403
chr2	166073089	166155663	ENSMUSG00000006800.14	5180	-	Sulf2	9.01446	12.6541	8.01106	7.14104	11.0614	7.282	5.44256	13.0715	5.77293	6.59639	5.95913	4.1415	6.61185	8.49945	12.6024	10.5571	11.6056	7.17516	8.71827	3.30227	2.35862	3.09707	4.84459	3.27817	7.00681
chr17	13006846	13040063	ENSMUSG00000006818.5	9508	+	Sod2	19.2873	16.2319	18.9006	21.9802	40.9789	27.8462	34.6052	42.3405	26.5481	24.5145	24.9043	26.1445	38.5018	28.5233	29.2815	23.7675	21.3868	33.5181	39.365	26.366	35.8529	22.827	21.7935	26.8093	25.6478
chr18	36735039	36742397	ENSMUSG00000006850.8	3047	+	Tmco6	1.53249	1.82116	1.40693	1.91036	5.64143	2.82068	6.3188	5.8305	2.31426	2.87027	2.22222	2.17926	2.76402	1.51751	2.0023	1.93551	5.0916	3.11439	3.25347	2.90378	2.88023	1.634	3.1179	2.04343	2.2955
chr6	83543217	83572729	ENSMUSG00000006906.10	3009	-	Stambp	11.8504	18.6721	13.2782	13.9158	4.14449	1.50749	8.39816	5.23574	3.42843	3.31208	5.09623	1.13168	1.02627	7.54976	9.05654	8.37433	9.48317	5.78182	9.15154	5.55418	7.89197	9.315	7.92297	5.70608	3.70662
chr11	101191115	101226463	ENSMUSG00000006920.14	7440	-	Ezh1	17.231	19.7182	12.1693	11.7861	16.8524	13.4451	16.6591	16.7149	16.99	18.8627	17.7201	16.7744	23.2812	19.6444	26.1315	28.248	31.2412	18.707	19.4535	21.6703	17.2079	20.745	22.6713	25.3091	23.0962
chr11	100347327	100356128	ENSMUSG00000006930.15	3766	-	Hap1	0	0	0	0.0498591	0.178995	0.126787	0.547759	0	0	0	0.423049	0	0.298176	0	0	0.71181	0.367814	0.0699942	0.350976	0	0	0	0	0.0501001	0.0501959
chr11	100408456	100414836	ENSMUSG00000006931.15	2178	-	P3h4	1.55923	1.35351	0.629849	1.20697	2.01176	3.50764	3.3939	4.77097	1.31903	1.02722	1.82874	0.859907	5.28468	3.04602	3.36143	3.44623	3.68874	2.54158	2.93323	2.07632	1.9752	2.45528	3.53891	1.38606	0.173588
chr9	120929216	120960507	ENSMUSG00000006932.17	4333	+	Ctnnb1	50.356	45.4231	50.3388	48.0149	42.3157	44.4089	38.761	36.6684	33.2714	37.8802	36.9529	39.805	51.8316	51.0829	34.0744	34.5834	40.344	39.7861	52.0108	45.9668	48.4904	46.898	51.7107	40.6703	31.6736
chr9	120492232	120495330	ENSMUSG00000006941.5	1125	+	Eif1b	155.838	99.8831	121.939	152.218	217.508	172.317	244.793	426.075	113.521	129.626	99.8406	106.546	409.745	409.044	178.059	159.649	178.781	324.987	348.753	359.505	408.861	240.458	337.946	199.746	226.005
chr7	43881160	43885804	ENSMUSG00000006948.7	1249	+	Klk4	0	0	0	0	0	0	0	0.268374	0	0	0	0	0	0	0	0	0	0	0	0	0	0	0	0	0
chr16	20733127	20742384	ENSMUSG00000006958.14	4098	+	Chrd	0	0	0	0.137459	0	0.0582575	0.209743	0	0	0	0.0485969	0	0	0	0	0	0	0	0.268785	0	0	0	0.0437408	0.0460412	0
chr16	20651652	20663414	ENSMUSG00000006998.16	3355	+	Psmd2	82.7489	79.3388	66.4439	99.2296	127.988	131.218	166.32	131.182	86.602	104.998	114.741	121.34	112.711	129.491	131.355	171.787	166.718	126.574	100.266	104.668	97.3492	104.539	113.801	120.517	144.244
chr17	24685092	24689955	ENSMUSG00000007021.5	2071	-	Syngr3	50.6284	45.0476	37.4251	50.8637	46.7082	35.3901	38.3487	49.8509	36.382	44.39	38.1761	39.6263	65.8793	70.6688	30.5394	64.4605	44.5454	43.53	51.803	57.0581	47.6936	43.5402	39.7275	44.9144	48.1038
chr17	35000987	35016322	ENSMUSG00000007029.16	4412	+	Vars	0.962147	0.157215	0.155464	0.851176	0.687541	0.919892	0.935114	1.89936	0.47356	0.138297	0.27083	0.540268	3.94502	0.820188	0.92188	0.364553	0.313959	0.358474	1.94731	0.980416	0.897059	0.835903	0.975067	1.36846	0.385617
chr17	35016579	35026741	ENSMUSG00000007030.8	4313	+	Vwa7	0.196846	0.0804119	0.0795161	0.0435357	0.547029	0.16606	0.358717	0.155437	0.0302769	0.3301	0.461744	0.355287	0.325449	0.419507	0.801584	0.497227	0.899264	0.366703	0.153232	0.227936	0	0.128264	0.290923	0.218731	0.350638
chr17	34972703	34979285	ENSMUSG00000007033.4	2472	+	Hspa1l	0.171723	1.05223	0.346838	1.21534	0.136346	0.676041	0.417246	2.03397	0	0	0.0805624	0.206628	0.794955	0.406629	0.41134	0.108442	0.896561	0.426534	0	0.159076	0.626502	0	0.145024	0.0763256	0.305887
chr17	34914470	34930436	ENSMUSG00000007034.15	2499	+	Slc44a4	6.79471	8.32693	8.85173	9.9182	6.87853	7.64271	9.14901	11.8037	2.97851	3.09275	5.17998	4.15604	7.976	4.66593	14.811	9.01068	8.64703	8.01659	8.46275	4.16997	5.5776	2.87779	4.23199	3.69955	0.756454
chr17	35028605	35046745	ENSMUSG00000007035.15	4659	-	Msh5	14.6693	9.52833	9.31177	13.8641	10.2004	7.73763	8.30192	7.41049	3.83989	4.05992	11.0283	6.72422	9.39994	10.615	12.0911	13.2336	11.3574	11.938	6.52518	10.5504	8.31034	11.1614	12.1193	7.41101	8.8453
chr17	35089291	35102987	ENSMUSG00000007036.15	2001	+	Abhd16a	8.2736	8.66608	5.82729	6.09946	11.7908	13.2434	10.2232	12.0611	0.848373	5.5904	6.46915	4.08423	4.06859	7.6356	14.5334	13.7986	17.7215	6.05973	8.47715	7.17297	9.45963	7.18801	8.24137	5.37461	5.76277
chr17	34931253	34935921	ENSMUSG00000007038.5	2474	+	Neu1	9.43713	10.3036	9.28773	13.6615	43.0506	33.5817	36.271	42.137	11.4538	10.4407	30.106	20.0267	36.8788	19.4211	22.3588	26.5467	23.7397	32.6035	33.3026	14.0669	13.2155	11.8511	14.056	29.0566	56.3904
chr17	35059035	35062095	ENSMUSG00000007039.12	1495	+	Ddah2	3.6913	8.00346	7.1114	6.78231	18.4869	14.0529	18.8578	11.2107	5.85227	7.21044	6.52733	4.66938	5.44565	7.79944	14.6914	8.96547	7.22706	9.69759	10.1675	6.83889	5.64006	3.3303	3.71689	5.42683	8.97772
chr17	35049966	35058749	ENSMUSG00000007041.9	1466	+	Clic1	5.5017	4.25832	5.2636	3.84249	20.9218	28.4989	42.5659	17.1486	4.98821	10.1278	21.192	15.2144	9.57478	13.9876	28.1606	25.9656	20.0314	12.5865	12.0216	12.7413	6.33853	7.16972	13.2053	4.37586	13.7974
chr17	34981880	34985891	ENSMUSG00000007050.17	1116	+	Lsm2	122.861	109.235	100.028	119.796	117.181	74.2316	96.119	204.844	63.771	73.9927	73.343	79.6385	195.959	112.408	71.069	51.6439	64.791	171.953	165.814	99.7185	163.753	84.5994	120.624	64.9211	53.1881
chr5	110286306	110337474	ENSMUSG00000007080.14	7423	+	Pole	9.2643	11.003	13.9297	14.8991	28.4241	25.0543	21.5142	18.6498	24.1712	17.7551	24.8435	18.6249	22.1243	21.0164	23.3695	23.5819	22.2063	22.9756	19.7355	19.389	17.3864	19.9728	20.9845	19.5209	21.5701
chr1	172271709	172298064	ENSMUSG00000007097.14	6401	-	Atp1a2	0	0.0270908	0.053578	0	0.105311	0.0372972	0.026856	0	0	0	0.0933371	0	0.0438576	0	0	0	0.173121	0	0	0	0	0	0	0	0
chr1	172223513	172258414	ENSMUSG00000007107.6	3667	-	Atp1a4	0.57881	0.331022	0	0	3.3089	1.69272	3.84408	2.92511	0.712213	0.443717	1.03187	1.43935	0.842122	2.02846	2.21834	1.90067	1.43543	2.15652	0.961204	0.375328	0.563118	0.955442	0.635464	0.668885	0.46396
chr1	172209894	172219868	ENSMUSG00000007122.11	1847	-	Casq1	2.29832	1.68996	1.57829	0.203324	4.19713	1.80961	2.69911	3.08521	0.212102	2.20237	1.29388	1.47492	0.607976	2.06806	0.880852	3.62842	1.94991	1.42717	0	0.106453	1.21117	0.898539	0.776394	1.83876	1.94462
chr5	135023482	135051100	ENSMUSG00000007207.10	2489	+	Stx1a	12.9618	8.29071	7.57831	9.80716	19.4998	14.1958	11.0506	14.4099	2.88555	4.82119	6.08092	6.01969	9.81267	5.73469	17.24	10.5547	14.6922	7.83699	7.08062	4.89768	6.01483	4.66742	2.52059	8.49009	5.46835
chr7	16721929	16726132	ENSMUSG00000007209.4	1411	+	Ceacam9	0	0	0	0	0.716615	3.55317	0.121832	4.98878	1.5733	1.29731	0	0.241335	1.19376	1.70974	0.864777	0.379968	0.196341	0.56045	0	0.696733	1.21956	0.52275	0.127037	0.534875	0.535898
chr6	48602063	48623227	ENSMUSG00000007216.6	4244	+	Zfp775	30.107	35.3027	37.5357	27.3867	40.4235	33.527	26.207	64.0543	34.923	32.732	30.5483	24.3116	55.6967	53.2436	20.2217	23.2443	23.761	52.5457	63.0158	28.0751	27.1662	26.9822	33.4087	33.4319	41.3799
chr7	109798676	109865679	ENSMUSG00000007279.14	4153	-	Scube2	1.22658	0.584569	0.330318	0.542556	17.3677	7.53066	16.3916	22.2766	5.12526	3.08536	7.04914	5.16565	3.65027	5.17963	13.7112	9.48855	7.47127	7.74356	6.20626	1.56234	5.01363	2.79731	1.76962	0.545178	0.227592
chr19	6053622	6057785	ENSMUSG00000007338.10	1876	-	Mrpl49	116.081	124.14	123.032	127.315	143.73	196.107	142.766	88.088	152.719	184.741	187.898	168.628	93.9766	128.167	123.689	190.905	134.384	131.659	114.023	189.91	156.761	157.369	181.734	172.786	186.216
chr3	103102604	103169769	ENSMUSG00000007379.15	5355	+	Dennd2c	7.05517	11.01	8.03746	6.45184	28.5122	12.5723	17.9449	9.95268	10.4126	9.49528	11.1569	13.3221	11.6906	15.0919	18.5707	19.4731	18.8313	13.4876	18.142	8.70186	6.78034	10.2272	7.49803	7.68097	8.79
chr12	111574523	111656221	ENSMUSG00000007411.16	8226	+	Mark3	17.494	22.7669	20.8248	23.8992	42.3256	33.9273	29.8629	49.1837	33.6382	28.9778	28.4466	28.3148	50.5087	41.62	27.9116	29.6549	19.9712	39.5109	41.0008	34.7774	29.7049	30.8455	30.5723	24.5652	26.014
chr5	3632932	3657185	ENSMUSG00000007415.15	4168	-	Gatad1	2.64803	1.83061	2.50961	1.71191	5.74146	4.06681	5.56795	10.4549	4.13558	3.41584	3.24909	4.98366	4.91686	3.32811	5.17199	4.82367	4.78568	6.19785	4.06977	3.39647	4.58273	2.56603	3.18246	1.62965	2.76663
chr18	37005203	37187657	ENSMUSG00000007440.10	5359	+	Pcdha11	0	0	0	0	0	0	0	0	0	0	0	0.0317711	0	0	0	0	0	0	0.0411076	0	0	0	0	0	0
chr5	87969459	87972870	ENSMUSG00000007457.3	1603	+	2310003L06Rik	6.62039	2.59626	2.99522	5.27113	5.46678	2.68079	2.14479	2.71839	1.38486	0.25376	0.248472	0.318643	0.350259	1.50496	4.31345	4.51518	2.76519	6.74206	3.84796	5.15156	0.107348	2.76083	3.35464	0.941619	2.35855
chr6	122308720	122317680	ENSMUSG00000007458.14	2539	+	M6pr	217.516	189.936	175.799	207.441	120.801	181.476	186.8	193.673	82.8045	116.634	124.557	128.082	164.304	141.89	213.299	191.311	199.786	145.555	128.672	137.609	150.595	135.304	143.315	156.946	130.443
chr2	30237715	30263790	ENSMUSG00000007476.18	4308	+	Lrrc8a	28.97	28.9014	30.9279	27.8516	21.1242	26.8775	31.4042	41.1607	17.1869	18.0349	24.3159	18.7335	34.4073	35.1395	31.4397	25.388	21.6074	31.9402	24.8012	17.5715	28.0408	20.6316	21.3868	15.6793	17.2012
chr18	68337596	68342446	ENSMUSG00000007480.4	3904	+	Mc5r	0.326203	0.488599	0.966312	1.20242	0.777006	2.01803	1.01276	3.09097	1.4383	1.45873	0.56113	0.610569	0.647181	1.80233	0.104184	1.23597	1.1354	3.51104	1.8057	1.00726	0.440777	1.22808	1.05603	0.724937	1.21054
chr17	20945311	20965916	ENSMUSG00000007564.15	2446	+	Ppp2r1a	28.4619	27.7198	26.8502	32.9326	36.5158	29.574	32.4694	36.5896	19.2193	23.6151	16.6908	20.3256	29.6112	25.5612	30.5133	25.4259	35.6773	20.4757	37.0162	21.2212	31.3767	18.3194	28.7269	16.5073	21.4851
chr17	28313519	28326572	ENSMUSG00000007570.16	2349	+	Fance	2.71072	4.57697	3.64999	3.59712	4.59154	3.45557	7.90369	6.13604	2.77957	3.03048	5.25641	3.3342	5.85607	5.3918	6.57976	2.73888	4.5996	4.03982	4.31401	4.35255	5.20121	5.41661	3.89176	1.36548	4.98951
chr14	55674689	55681820	ENSMUSG00000007589.9	3837	-	Tinf2	97.9103	66.3896	83.4814	96.7475	35.5758	38.5143	58.4666	46.5627	36.177	39.4904	55.1205	52.4496	63.8727	68.7414	47.3303	31.7881	41.8769	48.0893	51.3277	55.547	46.0134	56.0842	55.9659	68.1538	56.0167
chr14	55650184	55652539	ENSMUSG00000007591.15	1717	+	Tssk4	0.247233	0.20199	0	0.874872	0	0	1.30155	0	0	0	0.115987	0	0	0.468345	0	0	0	0	0	0.343538	1.00221	0.751777	0.626383	0.109888	0
chr8	70083457	70090862	ENSMUSG00000007594.10	3648	+	Hapln4	2.3273	1.52112	1.45717	3.13979	0.73914	0.458107	1.2252	3.76731	0.859107	0.94781	1.52857	1.54019	1.84693	1.04707	0.278737	0.22045	0.531596	2.38452	3.50251	2.0481	1.36796	2.12303	1.081	1.55162	2.07278
chr17	56764778	56769841	ENSMUSG00000007603.9	2025	+	Dus3l	12.5778	9.84788	12.956	12.9816	25.2994	30.0634	22.3264	54.2939	13.6066	18.3803	29.2087	22.8697	47.5513	40.406	29.4254	37.1985	34.0653	47.2524	39.9252	20.4871	15.041	22.7655	23.2804	21.3368	28.2857
chr8	71488103	71499583	ENSMUSG00000007610.15	3384	+	Gtpbp3	21.1999	16.2442	20.3198	21.4181	15.2389	10.5119	15.4938	29.32	10.5733	10.1574	12.2409	9.20741	24.9706	19.2483	10.6972	13.9421	16.2915	24.9265	25.1283	10.5165	15.7129	14.9308	15.732	14.1619	19.049
chr4	47353222	47414931	ENSMUSG00000007613.15	6534	+	Tgfbr1	35.7323	29.5118	32.0173	27.0418	36.7792	17.0998	26.1515	32.5246	11.9912	11.5795	8.62558	9.27657	26.1656	17.2608	25.0551	25.8467	21.4541	24.0845	36.952	15.6175	16.8287	13.9415	14.2379	3.72503	14.8707
chr13	93299635	93405129	ENSMUSG00000007617.18	11976	+	Homer1	9.57038	12.6986	13.2445	13.1388	23.2185	15.3697	15.7896	27.1215	12.5394	12.992	9.76129	7.35013	25.2931	16.0313	17.9491	14.5047	16.1466	21.6144	23.9132	10.7864	8.3482	12.5643	12.9019	10.2877	8.91837
chr11	87376645	87404954	ENSMUSG00000007646.13	4384	-	Rad51c	12.2005	10.3634	15.0981	14.3483	11.9166	10.9458	14.0379	7.5695	14.8933	13.0366	15.763	14.2532	13.0633	18.0677	16.7462	18.8332	20.5377	11.9653	18.3412	17.8948	12.9923	16.909	19.6259	18.5923	12.5479
chr11	42419757	42629028	ENSMUSG00000007653.12	6360	+	Gabrb2	0.0667452	0.0272654	0	0	0	0.0375376	0.324349	0	1.37565	0	0.156565	0.428331	0.220702	0	0.735445	0.210745	0.304915	0.207231	0.45029	0.154574	0.297622	0.492894	0.479127	0.415327	0.0297229
chr6	17306335	17341452	ENSMUSG00000007655.16	3444	+	Cav1	0	0	0	0.327125	3.13169	0.901164	0.698801	0	1.36499	0.059056	0	0	0.244541	1.10909	0.0590495	0.0778361	0.804406	0	0.319826	1.65561	0.749474	0.21417	0.624564	0.438274	0
chr9	75037614	75060313	ENSMUSG00000007656.13	4449	+	Arpp19	57.6304	62.1682	63.2871	76.1376	136.213	129.377	115.801	131.925	81.6261	87.9111	86.5715	83.0451	113.454	112.561	151.988	112.373	147.766	124.837	111.213	85.2939	75.848	93.2156	92.4251	86.6413	75.5047
chr2	152780668	152831728	ENSMUSG00000007659.18	4586	-	Bcl2l1	13.8846	16.5997	11.7035	19.1618	13.5966	9.57872	13.8319	14.8376	7.77355	10.2892	13.7659	10.2098	24.6697	13.0196	26.1636	20.3418	20.7204	13.68	22.1929	7.80298	7.46703	9.20795	10.1234	8.06382	11.9128
chr17	57021051	57031522	ENSMUSG00000007670.10	4012	-	Khsrp	42.9578	58.2206	46.6303	48.0656	82.6658	63.1361	64.7858	112.791	62.4278	61.1383	65.0763	64.0815	123.363	109.087	40.1968	52.5846	40.1193	108.212	132.496	55.9175	96.8482	65.8638	83.8167	57.7506	69.6406
chr12	90724552	90738438	ENSMUSG00000007682.6	5815	-	Dio2	0.94901	0.328029	0.206421	0.129162	0.115924	0.328446	0	0.230575	0.157195	0.944368	0	0	0.772437	0.829733	0.209837	0.875887	0.142926	0.135992	0.18942	0.371934	0.147962	0.253689	0.123302	0	0.585156
chr8	70868227	70873935	ENSMUSG00000007721.6	1696	-	Ccdc124	193.227	154.595	133.46	168.284	131.759	159.769	193.495	120.561	108.333	161.656	163.688	185.019	163.043	162.513	140.294	163.591	180.499	145.321	124.696	194.647	200.387	175.92	161.071	143.176	151.253
chr11	22990519	23003780	ENSMUSG00000007739.10	2958	+	Cct4	174.507	100.715	174.665	154.634	68.8225	134.139	104.608	79.3236	101.359	138.343	165.959	169.456	127.269	127.228	91.5081	87.634	82.1372	95.9754	104.19	233.708	296.689	213.139	200.277	138.542	101.037
chr11	51685386	51688874	ENSMUSG00000007777.9	998	-	0610009B22Rik	28.0731	35.4462	41.065	30.2915	84.7685	64.3495	61.6654	55.7545	51.2916	40.5555	49.0891	56.8107	43.3195	48.5471	67.4493	55.8698	87.7193	46.7504	52.977	60.4827	58.2794	68.9191	63.2224	81.4827	86.1846
chr7	44959372	44974851	ENSMUSG00000007783.10	2797	-	Cpt1c	5.16016	6.0138	6.06942	4.43074	30.7283	24.8384	18.5611	31.7582	7.56333	8.43515	9.25618	9.92228	19.6724	17.8971	26.1752	25.0145	24.9601	21.3932	13.547	13.778	8.49015	12.1307	8.45941	8.70194	8.04273
chr1	91801461	91848028	ENSMUSG00000007805.4	3174	+	Twist2	0.534971	0.54634	0	0.118317	0	0.225651	0	0	0	0	0	0.268213	0	0	0	0.168915	0.174567	0	0	0	0	0	0	0.118889	0.119116
chr5	145231715	145247302	ENSMUSG00000007812.16	5598	+	Zfp655	184.192	199.367	216.046	209.069	190.681	170.077	175.099	136.223	128.555	123.567	164.749	182.579	148.24	161.246	252.773	215.297	270.752	147.103	168.232	172.91	176.014	252.093	230.995	250.356	248.235
chr9	108306129	108337934	ENSMUSG00000007815.13	2477	+	Rhoa	193.313	218.493	213.844	190.953	217.033	239.028	216.46	167.802	288.213	257.254	261.54	311.035	180.204	244.215	257.061	272.288	286.88	193.256	186.856	330.607	312.549	300.609	298.653	283.13	256.884
chr14	25459224	25666743	ENSMUSG00000007817.15	8117	+	Zmiz1	4.2361	5.06317	4.62651	3.12294	45.5515	31.2358	27.892	53.313	31.7572	21.5742	14.2303	17.3681	65.713	49.9559	30.2908	24.9672	27.3385	49.6215	58.1883	31.9986	29.8706	29.2832	29.3928	22.1057	21.263
chr6	118501308	118562226	ENSMUSG00000007827.10	6930	-	Ankrd26	14.0275	15.2639	13.2133	17.07	43.5779	24.9419	27.9811	34.971	15.8849	13.5593	12.041	10.54	25.9263	20.2198	34.452	23.8282	38.2575	23.6211	25.7171	12.4553	11.7699	17.828	17.0197	16.9074	17.8127
chr7	45140905	45154584	ENSMUSG00000007833.15	3893	-	Aldh16a1	1.85371	1.06905	0.528569	0.916419	1.90471	2.51433	1.4572	4.82177	1.0063	1.14938	2.19971	0.962177	5.48053	2.06563	0.57463	0.757448	1.49442	2.09904	1.24493	1.61618	2.25431	1.04208	1.33528	1.16318	1.69954
chr13	58125879	58128556	ENSMUSG00000007836.6	2678	-	Hnrnpa0	94.7911	96.4171	77.4141	91.0801	71.8649	49.3881	56.6812	70.7197	53.0041	47.5435	71.3163	55.1856	129.15	85.8049	52.4744	49.1491	46.4488	108.077	93.2844	65.4904	114.634	85.8652	111.044	54.109	79.2011
chr7	45053584	45062677	ENSMUSG00000007837.11	2348	-	Prrg2	16.6329	15.657	11.2468	17.1935	10.766	8.03253	9.88381	8.13728	4.61605	5.11071	8.65133	9.64429	9.08675	8.47644	8.14159	8.10596	10.855	7.0727	9.19463	4.3544	7.1089	4.08382	4.42781	7.31244	6.76285
chr11	50376990	50386528	ENSMUSG00000007850.16	5842	+	Hnrnph1	43.6707	54.0231	54.6834	48.4048	178.793	111.482	106.492	103.738	121.509	115.411	69.781	83.9358	105.335	91.9844	67.1159	72.225	53.5391	134.867	122.441	55.8016	50.045	51.103	57.3771	78.3194	117.752
chr12	86082541	86162459	ENSMUSG00000007867.9	1547	+	Ift43	148.451	179.125	181.231	199.422	51.6356	44.7539	53.1161	61.3195	33.4269	45.8841	45.7003	56.4604	30.3053	35.3472	167.61	91.493	158.128	45.8358	43.0054	39.2728	43.1589	58.7649	50.8666	48.5413	47.901
chr4	136143497	136145755	ENSMUSG00000007872.3	1451	+	Id3	4.97346	6.09498	7.09069	7.24679	36.7013	46.3986	51.4175	10.3956	7.19968	8.8308	16.7445	5.28034	15.6715	19.12	23.5462	17.1815	27.1119	25.9783	33.553	8.13031	10.1991	13.7252	7.04152	15.0838	36.7393
chr11	98383811	98384953	ENSMUSG00000007877.2	948	+	Tcap	0	0	0	0	0	0	0.362669	0	0	0	0	0	0	0	0	0	0	0	0	0	0	0.194515	0.189082	0	0
chr4	133679008	133756769	ENSMUSG00000007880.16	9393	-	Arid1a	71.2696	101.039	70.6863	70.9058	114.395	72.9459	67.1845	161.658	72.6117	78.9044	72.638	60.2704	195.165	123.302	77.5101	82.0499	86.2405	145.284	189.689	79.2082	88.2655	105.245	105.206	72.8756	71.9483
chr8	70493158	70504081	ENSMUSG00000007888.15	1644	+	Crlf1	1.80748	1.58219	0.93874	0.91372	3.07525	1.45218	1.98674	4.68952	3.33609	0.989727	2.42275	1.44992	5.63515	3.42399	3.09256	2.77199	1.01109	4.16883	6.164	1.07638	1.15138	0.448662	0.981295	1.72151	1.7248
chr7	142375911	142388038	ENSMUSG00000007891.16	2127	-	Ctsd	10.378	13.9411	8.22313	11.2997	99.6723	73.9676	108.784	136.633	21.9175	25.2443	26.7781	29.8578	111.792	78.449	87.0069	64.1497	63.3005	86.0071	68.9784	38.9169	42.9592	29.563	33.5409	49.0542	54.3028
chr9	61913284	61914542	ENSMUSG00000007892.8	499	-	Rplp1	847.297	799.276	782.469	729.629	1885.17	1511.38	1086.21	2126.06	1373.88	1339.35	1258.76	1283.96	2013.51	1715.46	737.255	849.866	760.049	2138.37	2542.89	1186.41	1389.39	1237.22	1368.98	1154.75	1154.31
chr5	87979439	87981544	ENSMUSG00000007907.4	1505	+	Cabs1	0.846178	2.99576	1.25332	1.49717	2.01557	1.26904	4.68313	2.44996	2.77654	0	0.661629	0.339392	2.61147	0.801478	2.29716	1.9593	2.02486	2.80237	1.46376	1.17579	1.25772	0.73515	0.119103	1.1283	0.753639
chr9	76014855	76136350	ENSMUSG00000007908.14	3737	+	Hmgcll1	71.4504	63.897	62.5887	63.4105	101.737	66.7601	49.4049	120.105	58.1112	47.1871	46.7366	43.5108	108.477	71.4955	78.691	64.847	72.8734	107.64	94.5557	47.7208	37.9431	48.8017	63.891	41.9058	57.2122
chr7	27653915	27657346	ENSMUSG00000007944.8	2052	+	Ttc9b	2.89619	2.87324	1.50418	2.65366	3.28507	2.55958	2.93211	2.12358	5.72738	2.8744	2.03809	3.89975	3.42023	3.52697	1.28839	2.61275	3.37521	3.21148	3.86484	4.3118	6.54103	2.69591	3.49415	2.75844	3.04008
chr7	101818313	101822726	ENSMUSG00000007946.11	1609	+	Phox2a	0.527656	1.29329	0.852587	0.233399	0.62843	0.890264	0.320519	0	0	0	0	0	0	0	0	0	0.17218	0.163827	0	0.122199	0	0	0.222809	0	0
chr8	71456705	71463655	ENSMUSG00000007950.9	1978	-	Abhd8	0.643831	1.13969	1.30038	1.51886	2.72637	1.68976	2.86798	3.7282	0.462128	0.822604	0.302048	0.258233	1.27735	1.9311	1.95347	0.948672	0.980416	3.59816	1.6706	0.198805	0.608976	0.466128	0.724974	0.286163	0.477851
chr5	136908150	136915404	ENSMUSG00000007987.12	3302	+	Ift22	1.28558	1.73303	2.3369	1.42163	0.408295	1.66293	1.66595	0.710597	0.39547	0.739148	1.68874	0.257816	0.340076	0.974136	0.985423	1.4613	3.5238	0.878129	1.06745	1.25045	0.57325	0.725985	0.542852	2.45703	0.572495
chr14	65192449	65262463	ENSMUSG00000007989.7	12804	-	Fzd3	6.86281	8.4781	8.16937	7.84573	8.34459	5.74286	5.43749	13.4299	5.24213	4.73367	6.03486	5.54507	10.8092	7.44234	4.51079	5.33874	5.8203	9.82008	10.8221	7.00233	5.53707	5.91913	6.14579	5.06911	4.47348
chr7	44360043	44385820	ENSMUSG00000008028.15	3675	-	1700008O03Rik	0.11551	0	0.0466603	0.306562	0	0.064963	0	0	0	0	0	0	0	0.054704	0	0	0	0	0	0	0	0	0	0	0
chr7	16738410	16749294	ENSMUSG00000008036.11	975	+	Ap2s1	27.8646	21.8761	19.1702	30.6209	62.5699	73.703	84.9829	60.1639	32.8135	44.4326	78.026	78.233	44.3414	43.7127	70.9176	48.6646	49.4405	52.1789	39.9922	41.1385	38.4752	32.9083	36.7692	35.8002	27.3378
chr5	108692382	108706924	ENSMUSG00000008090.14	2703	+	Fgfrl1	10.5222	11.9326	9.95997	8.12765	13.841	4.68116	5.46942	32.6146	6.47365	3.76228	5.96788	6.86589	11.9439	9.89196	9.8561	11.5042	13.0166	9.4595	11.8991	5.74651	6.11159	5.93519	6.89678	5.65403	2.93733
chr8	84148025	84172590	ENSMUSG00000008129.14	2406	+	4930432K21Rik	23.6421	20.2526	28.3656	31.2949	36.9828	27.3865	33.0092	49.4578	49.2812	34.6589	31.7846	44.0868	53.0895	56.6514	37.6135	64.9557	53.3119	50.7257	53.1054	37.8363	31.3977	25.4451	33.302	41.2486	46.0416
chr1	43123074	43196984	ENSMUSG00000008136.14	1897	-	Fhl2	0.447548	6.216	0.723148	2.77151	3.02046	4.78233	0.271858	1.4136	0	0	0.104982	0.359012	2.51579	0.635859	2.5729	2.11967	3.79703	1.2506	3.83224	0.103647	0.272134	0	0.75593	0.895146	0.199302
chr7	44489937	44496529	ENSMUSG00000008140.18	1971	-	Emc10	2.3691	0.351919	0.608998	0.857395	4.10408	2.54364	2.87817	4.4217	3.97517	1.44467	3.33433	1.46852	12.2491	5.30388	0.722256	1.22405	0.702784	4.5471	6.14727	1.69584	1.30958	2.1518	1.90982	2.10598	3.26093
chr6	124430581	124464794	ENSMUSG00000008153.12	5445	-	Clstn3	0.857574	1.24204	0.535372	0.793149	2.84742	2.27997	2.93612	4.86331	1.2231	1.75561	1.90189	1.03189	4.17619	4.6521	2.4277	4.18471	2.6966	5.76092	4.53134	1.98604	1.92779	1.72716	1.90936	2.11374	2.11778
chr8	85060055	85067121	ENSMUSG00000008167.14	2742	+	Fbxw9	14.5525	17.2017	14.8213	18.01	27.0425	21.4186	21.9427	44.6198	19.9543	13.8708	13.2912	14.9646	33.2743	27.8607	18.4676	16.6198	19.4997	29.6091	35.1895	10.8993	13.3672	10.491	11.7016	12.2482	14.8914
chr7	44525993	44532071	ENSMUSG00000008193.13	2868	-	Spib	0	0	0	0	0	0	0.419573	0	0.0455314	0.0709166	0	0.178098	0	0	0.141818	0	0.289788	0	0	0.0685558	0.0599998	0	0	0	0
chr2	90745370	90781021	ENSMUSG00000008200.15	6583	+	Fnbp4	56.7461	58.3998	61.7086	50.9998	88.5243	71.1539	74.7629	94.4036	75.4583	72.235	69.8221	59.4609	95.3544	83.2795	89.9595	72.2801	73.6045	88.4934	105.848	46.1453	49.7443	58.9644	73.5461	54.6857	65.8459
chr8	4493026	4523692	ENSMUSG00000008206.16	1118	+	Cers4	0	0.620423	0.153378	0.671805	3.91916	0	1.07633	2.39856	0.233603	0	0.178131	0.304582	0.251103	0.359637	2.91043	0	0.247797	7.0733	3.74385	0.175866	0	0.824688	0	0	0
chr2	73312601	73337818	ENSMUSG00000008226.14	4815	+	Scrn3	13.7532	9.47173	12.2509	12.674	12.3199	19.4859	18.2794	6.47425	14.7534	18.6704	13.1526	14.9222	13.7014	16.8679	10.0099	12.0811	14.5567	12.1534	11.804	23.684	22.0862	22.2889	19.2466	14.4594	12.5633
chr18	56562443	56587712	ENSMUSG00000008301.11	2223	+	Phax	122.022	82.6868	95.5733	93.3357	110.53	143.587	129.374	125.455	155.021	158.1	126.137	148.586	117.698	128.689	99.3505	114.8	116.523	121.424	130.314	176.187	206.758	195.018	204.811	201.238	149.325
chr4	72117142	72200919	ENSMUSG00000008305.18	7600	-	Tle1	18.5439	21.7217	18.1178	17.344	24.9238	14.0102	16.6929	19.6709	8.04124	9.39335	7.67777	5.84714	16.9548	8.33247	15.8679	14.6379	12.1751	20.741	20.9281	7.21795	6.70204	7.42454	9.29269	4.94036	6.61633
chr5	3571566	3584356	ENSMUSG00000008307.11	880	+	1700109H08Rik	0	1.97055	0.779438	0.213374	6.51115	2.17036	4.10228	3.80908	0.890347	3.69798	3.39461	1.74131	2.55212	0.685354	5.08417	4.56934	1.57408	10.1845	7.51009	1.34058	2.73763	1.46682	0.814772	1.28643	2.36297
chr7	100845847	100863446	ENSMUSG00000008318.10	3280	-	Relt	0	0	0.104559	0	3.59655	1.67408	3.66871	7.15363	0.836057	0.868123	0.789315	0.51909	1.54061	1.40971	1.05403	1.06246	2.53388	3.13425	2.08206	0.0599445	0.472169	0.674635	0.765091	0.17257	0.749235
chr2	143063039	143072853	ENSMUSG00000008333.12	2243	+	Snrpb2	127.179	130.501	137.38	114.185	146.51	155.505	146.154	156.615	166.447	145.718	151.827	145.591	145.06	144.482	124.305	136.962	128.082	144.198	144.179	178.297	232.61	211.448	196.751	153.516	188.954
chr5	125385965	125390202	ENSMUSG00000008348.9	2893	-	Ubc	162.727	95.9649	114.574	96.773	118.019	179.157	152.89	81.6852	97.9946	107.916	89.0084	179.56	93.06	130.712	99.8205	231.93	144.312	128.656	131.203	111.8	115.334	102.303	132.346	188.742	140.945
chr7	3629985	3642486	ENSMUSG00000008373.16	4923	+	Prpf31	24.1438	19.9721	21.1428	25.8598	17.8006	14.8394	20.0434	24.1033	20.4245	27.6804	23.3818	22.2381	19.3884	19.8056	18.3001	26.5182	20.6526	19.0617	17.1833	29.0354	25.132	20.9009	23.3028	16.3267	14.5916
chr7	27486910	27490316	ENSMUSG00000008384.8	1344	+	Sertad1	84.963	105.671	109.597	120.29	116.111	106.047	142.998	201.768	130.681	186.137	109.948	142.391	226.633	216.145	114.242	137.026	110.691	189.265	271.764	111.622	91.5452	85.4772	116.699	108.096	172.159
chr16	8658580	8672155	ENSMUSG00000008393.9	2858	-	Carhsp1	82.8799	91.8008	70.0786	84.0298	70.9947	56.5523	85.8323	90.8954	38.8371	41.6314	47.2442	36.4591	64.6333	49.3097	77.2765	77.5689	85.3989	70.6495	73.6118	44.1668	39.8588	37.422	45.032	34.3949	37.7017
chr10	93247414	93311135	ENSMUSG00000008398.15	4212	-	Elk3	0.705483	1.72914	0.366403	1.51571	2.80073	0.963572	4.61189	4.21784	1.61215	6.03599	1.65486	2.02115	1.86622	3.81837	5.21453	3.81863	3.68331	2.19039	3.19042	2.75415	0.735382	2.10143	1.40438	0.895902	2.06452
chr9	25108132	25151820	ENSMUSG00000008429.8	2781	-	Herpud2	169.739	270.681	213.467	181.963	176.099	99.8395	115.16	207.315	103.068	71.0142	88.0815	57.4273	223.9	132.724	124.755	113.454	144.745	206.253	281.529	111.495	111.007	139.842	120.144	107.602	92.1058
chr7	4424770	4445649	ENSMUSG00000008435.15	4176	-	Rdh13	4.77765	5.39825	3.57243	3.77697	4.60051	6.57447	11.3615	5.37795	2.12637	1.80206	2.14602	3.4248	3.42849	4.23642	5.06469	4.55766	3.91408	4.22919	4.80051	4.33162	7.66445	4.76897	3.34806	3.47896	1.85598
chr12	81558584	81568474	ENSMUSG00000008438.3	2911	-	Adam21	0.583304	0	0.117813	0.387021	1.85255	0	0	0	0.628024	0.0698691	0	0	1.83233	0.138123	0	0.552527	0.571015	0	0	0.675431	0.17734	0.506768	0.615767	1.49075	0.519513
chr8	105860580	105879330	ENSMUSG00000008450.8	1769	+	Nutf2	71.0298	62.2466	69.211	85.234	69.734	108.236	105.631	69.541	79.7974	81.9764	96.3666	102.215	52.8457	78.3011	118.18	117.592	128.731	66.1603	47.4464	147.714	128.987	107.992	101.835	94.0718	74.1618
chr7	45617289	45621059	ENSMUSG00000008461.6	2786	+	Fut1	0	0.0622427	0	0	0	0.0856924	0.123406	0.721893	0	0	0.0714825	0	0	0	0	0	0	0	0	0	0	0	0	0.0677233	0
chr1	152766542	152775597	ENSMUSG00000008475.13	1914	+	Arpc5	124.2	82.0835	92.0992	88.4891	76.4257	69.4763	117.298	73.9049	23.0603	40.4865	63.7822	64.493	58.5226	44.955	65.9826	74.79	44.5807	62.5254	60.0807	57.1158	64.1027	60.5997	56.2848	60.3293	38.815
chr17	24715839	24718063	ENSMUSG00000008482.9	1195	-	Rnf151	9.23597	7.40069	3.30038	5.49952	9.02555	6.79258	12.3714	4.76852	4.37102	3.0636	6.83277	4.84426	4.22861	1.85055	5.78616	8.07568	10.2005	7.94103	10.5078	6.25229	6.76797	4.7836	5.55	8.68388	9.33325
chr4	91250763	91400785	ENSMUSG00000008489.18	5815	-	Elavl2	81.9798	123.578	97.0176	87.7334	290.157	175.431	190.766	415.9	154.635	98.1793	94.3866	84.794	320.465	199.101	205.535	157.614	163.173	269.401	275.152	108.165	101.354	128.525	122.223	108.372	155.294
chr7	25087344	25132488	ENSMUSG00000008496.19	7514	-	Pou2f2	8.86963	10.0389	8.99145	8.82122	30.1432	11.3428	11.2102	46.885	9.33241	7.87678	8.08369	7.65882	44.3105	19.2636	16.5367	14.0563	13.4942	22.4869	29.6406	7.85007	7.35127	9.44824	10.401	7.18148	11.0947
chr6	138140316	138156755	ENSMUSG00000008540.11	2013	+	Mgst1	3.16318	2.1536	0.93703	1.3059	2.67897	1.06739	2.39113	1.49865	0	0	0.989321	1.26871	0	0	3.73799	0	1.51387	0	0	1.07442	0.683872	1.09926	1.1576	0.656105	0.469543
chr4	82290173	82705750	ENSMUSG00000008575.17	9621	-	Nfib	0.750077	0.811077	0.374286	0.722115	0.770715	1.51368	2.46574	2.40398	1.01796	1.35297	0.765883	1.53963	1.16717	1.67165	2.70564	1.1981	2.87951	1.36991	1.786	0.531345	0.697546	0.632492	1.3787	0.705994	0.668048
chr9	48935008	48964990	ENSMUSG00000008590.4	2411	-	Htr3b	0.176068	0.57539	0.213368	0.467282	0.978571	1.78237	0.213901	0.278058	0.758266	0	0.495604	0	0	0	1.01219	0	0.459622	0.109331	0	0.0815504	0	0.688346	0.817814	0	0
chr3	88542029	88548300	ENSMUSG00000008601.12	1228	-	Rab25	4.1482	4.09515	4.18916	1.98779	3.5681	0.972065	1.53987	1.63778	0.744372	0.496878	4.37871	2.63434	1.82888	0.818556	1.49047	0.436592	4.06081	1.28794	0.538182	0	0.840779	1.35147	1.45969	0.614583	0.769698
chr3	88553758	88569725	ENSMUSG00000008604.11	3335	+	Ubqln4	12.8559	7.4355	7.147	6.75632	11.8245	6.80066	10.0514	17.3881	3.95472	4.93988	5.13551	2.65475	20.7919	9.34356	6.70774	6.18927	5.23339	8.45727	15.7873	5.4829	6.70774	6.52451	6.23478	6.44953	4.30791
chr16	5885355	7411526	ENSMUSG00000008658.16	4400	+	Rbfox1	0.964771	1.30056	0.506635	1.23757	2.06825	1.1937	3.47717	2.74254	1.6323	2.21879	1.22206	0.851308	1.53127	1.23364	4.62197	2.13236	3.65186	0.958539	3.10417	1.07246	0.586634	0.712455	0.977726	0.857623	0.472595
chr17	33951999	33956001	ENSMUSG00000008668.15	1602	-	Rps18	55.911	65.8129	65.4008	68.0987	72.1644	116.538	106.448	140.608	75.3182	107.915	79.685	87.7878	132.656	139.17	72.4859	92.3679	72.9774	129.66	105.885	122.61	118.372	113.955	118.045	92.5719	77.9988
chr7	118104372	118116188	ENSMUSG00000008683.16	6000	-	Rps15a	37.4267	38.9591	39.954	37.0845	44.4903	56.7005	40.7988	64.4699	46.2268	49.2201	50.385	44.4383	66.1125	61.5844	34.5045	34.402	33.2445	63.5272	67.5574	51.4484	63.6694	54.06	57.8081	45.5969	46.9444
chr15	89355719	89372826	ENSMUSG00000008690.15	3319	+	Ncaph2	24.9405	19.9584	22.5776	22.4599	30.6684	34.3111	40.3477	33.732	32.3411	39.3419	23.7012	23.495	25.4596	33.9807	38.3572	49.5105	54.1721	41.1401	27.6117	29.7385	22.9681	20.1123	24.4653	24.4444	18.7386
chr3	103739815	103791563	ENSMUSG00000008730.17	8432	-	Hipk1	342.237	268.914	290.505	333.006	104.568	126.646	111.742	121.287	168.713	220.298	205.291	254.463	161.275	194.91	133.93	177.016	148.474	157.246	153.988	283.291	280.323	285.807	264.942	211.009	190.361
chr7	118972047	118995211	ENSMUSG00000008734.9	4518	-	Gprc5b	0	0.345435	0.0379541	0	0.447607	0.0528418	0.418538	0.667727	0.404643	0.0900349	0.837506	0	0.372819	0	0.135038	0.118667	0.0613186	1.16688	0.390077	0	0	0.244887	0.0396746	0.0835223	0
chr3	100562208	100685503	ENSMUSG00000008763.16	7969	-	Man1a2	16.8862	18.1046	13.3842	20.5701	28.549	26.1238	25.5409	37.8986	18.1727	13.3227	20.9921	17.2206	30.578	25.9086	32.2569	29.9049	21.2063	33.6734	25.1838	22.9951	23.1051	24.2504	21.6386	21.0009	20.5667
chr7	17713238	17761132	ENSMUSG00000008789.10	3273	+	Ceacam5	2.46425	4.5564	3.66739	4.18795	0.102978	0	0.735311	0.204827	2.59333	0.0621414	0.608464	1.0404	0.343089	0.307115	4.28729	1.06474	7.19468	1.12752	1.07691	1.20145	0.0525754	0.450719	0.164299	1.72939	0.346541
chr14	51918425	51920700	ENSMUSG00000008813.13	742	+	Tppp2	0	0	0	0.253059	0	0	0	0	0	0	0	0	0	0	0	0	0	0	0	0	0	0	0	0	0
chr12	85272398	85288438	ENSMUSG00000008822.15	1380	-	Acyp1	140.577	123.899	127.365	109.94	79.3772	114.699	114.853	85.2571	119.418	140.604	78.9385	102.897	67.742	104.161	54.3785	74.787	63.4376	103.529	82.5311	141.622	164.224	123.334	150.804	131.39	132.19
chr5	134914249	134915526	ENSMUSG00000008843.4	1067	-	Cldn13	0	0	0	0	0	0.671244	0	0	0	0	0	0	0	0	0	0	0	0	0	0	0	0	0	0	0
chr6	124304656	124330527	ENSMUSG00000008845.9	4487	+	Cd163	4.54111	5.41055	3.0573	5.77495	3.68071	5.58672	3.90781	4.55697	13.591	5.62073	3.15125	3.37715	2.3775	1.12011	5.93738	3.94305	3.39582	2.93736	2.50392	1.62132	2.22434	0.575352	0.599231	5.13006	5.01348
chr11	102194432	102230166	ENSMUSG00000008855.17	5910	-	Hdac5	0.502791	0.79222	0.609307	0.730744	1.25466	1.97939	0.669005	2.38212	1.01639	1.23892	1.55007	0.950699	1.80505	1.80287	1.47966	0.589658	2.06255	1.02585	1.3419	0.365956	0.203816	0.780035	0.545939	0.574651	0.543764
chr13	17880571	17944239	ENSMUSG00000008859.8	2899	-	Rala	47.736	55.8089	53.5309	42.6189	145.329	73.6229	87.5833	205.814	69.3236	66.3697	57.6361	47.7484	142.448	94.3121	84.4613	70.8313	65.7474	126.116	146.889	63.4142	49.8015	56.8021	53.6698	57.5989	64.3603
chr8	114418086	114425846	ENSMUSG00000008874.3	591	+	Clec3a	0.718273	0	0	0	0	0	0	0	0.220955	0	0	0	0	0	0	0	0	0	0	0	0	0.312014	0	0	0
chr8	22577075	22593813	ENSMUSG00000008892.12	1423	-	Vdac3	204.643	256.517	200.036	189.485	125.534	122.138	149.919	130.028	79.4701	62.4602	138.132	103.736	80.0966	71.2037	224.089	188.194	189.818	105.587	96.602	115.097	101.821	152.393	114.881	106.471	139.753
chr4	107968332	108013532	ENSMUSG00000008932.10	3007	+	Slc1a7	0.14117	0	0.0570258	0.0624441	0	0.0793944	0.228673	0.111473	0.0434267	0	0	0	0	0	0	0	0	0.613631	0	0.0653868	0	0.0613237	0.119222	0.250984	0
chr3	95111022	95123051	ENSMUSG00000008958.14	1940	+	Vps72	31.9469	27.4414	26.4286	26.1329	104.068	132.168	149.309	98.8318	114.564	121.509	82.0211	100.051	118.66	129.327	165.209	178.113	213.347	112.912	91.2979	126.991	98.7239	105.032	90.3641	102.216	114.592
chr16	84834925	84863779	ENSMUSG00000008976.16	5259	+	Gabpa	665.929	556.1	589.196	575.448	144.33	185.671	204.887	128.432	313.387	297.754	273.903	305.623	155.767	228.37	227.884	279.282	279.671	143.102	156.205	314.2	313.401	335.981	299.636	347.217	398.996
chr2	172868012	172940321	ENSMUSG00000008999.7	3670	-	Bmp7	0	0.330751	0.560686	0	4.95929	2.21175	3.232	2.28337	1.74349	0.387935	0.705437	0.0463928	2.60079	4.32751	3.60186	2.26433	1.88718	3.80673	2.5211	1.60723	0.797098	0.803925	0.341893	0.925391	1.39074
chr5	115297110	115300999	ENSMUSG00000009013.5	2689	-	Dynll1	473.911	496.493	493.449	456.47	524.687	539.715	456.07	475.935	638.789	703.352	613.3	664.9	512.919	555.787	413.918	509.717	470.933	671.102	693.903	574.938	687.933	618.005	589.278	739.973	753.972
chr2	37350074	37359332	ENSMUSG00000009030.14	3751	-	Pdcl	58.5087	68.3277	61.1665	59.7699	37.1103	44.0436	56.0032	48.2558	45.6053	43.0527	46.5091	50.4294	29.4129	43.8948	46.9516	53.7422	37.8148	38.0886	36.1189	49.7966	52.8028	32.0033	38.4687	43.4596	40.4181
chr15	79360684	79403569	ENSMUSG00000009035.15	3999	-	Tmem184b	1.27382	2.86195	1.92959	2.44161	8.09117	8.47736	5.41637	15.7583	4.11443	4.42481	5.5776	4.89624	17.2694	9.95383	5.08544	5.5638	5.61141	12.0626	13.1109	5.31001	3.31336	4.7956	6.23049	2.97241	6.19254
chr16	88777896	88778728	ENSMUSG00000009047.4	833	+	Gm5965	0	0	0	0	0	0	0	0	0	0	0	0	0	0	0	0	0	0	0	0	0	0	0.215186	0	0
chr10	74957477	75032586	ENSMUSG00000009070.14	2479	-	Rsph14	0	0	0.276687	0	0	0	0.138689	0	0	0.574313	0	0	0	0	0	0	0	0	0.0888648	0.158627	0.0694148	0	0.0723073	0	0
chr11	4765845	4849536	ENSMUSG00000009073.16	6281	-	Nf2	29.1966	27.3599	28.1744	24.155	43.7341	32.4603	31.6387	66.6022	36.7781	30.3416	34.6555	27.5411	78.2619	51.2435	30.2411	30.8997	34.2272	55.691	58.5725	36.7191	43.5609	31.0612	46.803	31.2709	38.4938
chr11	4736892	4746778	ENSMUSG00000009075.2	2628	-	Cabp7	1.45376	0.791818	0.391499	0.714496	0.51301	0.545066	0	0.765294	0	0.077393	0.0757801	0.0647875	0.85459	1.68296	0.232154	0.306013	0.527088	1.10334	0.586785	0.22445	0.654792	0.28067	0.204623	0.502564	0.0719322
chr11	4704678	4737669	ENSMUSG00000009076.10	1248	+	Zmat5	234.699	198.975	177.797	218.613	132.334	199.141	208.407	143.695	199.539	251.791	235.693	216.647	176.583	199.588	188.212	224.893	198.455	154.611	115.444	221.983	237.436	208.928	217.599	183.083	184.494
chr11	5069689	5099266	ENSMUSG00000009079.16	5907	-	Ewsr1	37.7285	41.2751	43.1376	51.6231	37.1454	44.1346	31.5756	47.7234	27.3018	34.7761	37.9286	39.5173	35.9292	41.8615	58.5622	65.1676	61.7671	38.7343	35.6531	44.0368	34.5207	39.2088	41.3	31.8135	29.3142
chr11	4986824	5042791	ENSMUSG00000009090.17	4957	+	Ap1b1	10.4476	11.999	12.661	13.2958	11.899	11.4626	11.9643	15.891	7.74496	7.79582	10.767	13.1895	16.9334	14.5597	17.6823	23.362	22.4111	15.634	13.5991	12.4547	8.1926	11.904	11.4992	13.0555	9.41948
chr10	75893413	75895941	ENSMUSG00000009092.5	1321	+	Derl3	43.3818	28.3544	35.5674	39.9419	20.922	20.422	23.6841	23.3447	14.3336	8.77605	18.8446	18.3021	36.7651	19.632	24.17	9.94346	24.7467	20.7526	31.5185	16.9678	22.5358	11.0277	19.404	34.1361	30.9101
chr10	75814943	75822543	ENSMUSG00000009093.7	989	-	Gstt4	0.429221	0.175337	1.73384	1.13915	0	0.724183	1.91199	0	0.132037	0	0.40273	0	0	0.203273	3.29006	1.6263	1.40059	0.79959	0.445492	0	0	0.372902	0.181244	0	0
chr16	18580979	18590671	ENSMUSG00000009097.10	2814	-	Tbx1	0.754263	0	0.243748	0.0667269	0.479101	0.0848398	0	0.595591	0	0.216832	0	0	0	0.357209	0	0	0	0	0	0	0	0	0	0	0
chr3	108092789	108101432	ENSMUSG00000009108.15	2418	+	Gnat2	2.1067	4.08779	1.20558	1.00951	6.96956	4.14683	3.62579	3.60429	5.45451	2.10286	3.2121	3.4503	0	1.24713	6.56021	4.87799	5.84322	1.85325	2.36877	0.650515	0.782826	1.90654	0.296526	1.24848	1.71995
chr6	120836212	120892842	ENSMUSG00000009112.4	6951	+	Bcl2l13	43.3599	43.5579	45.3916	39.3854	48.5861	51.2442	34.6481	48.9465	44.3922	48.9526	43.7494	48.5237	60.9042	52.8695	35.1964	40.6864	37.1057	51.5744	54.6382	49.6424	43.6944	45.2578	54.3603	41.0415	36.252
chr10	76449081	76461110	ENSMUSG00000009114.17	1705	+	2610028H24Rik	10.2079	7.72963	8.64925	7.04824	0.197682	0.560092	0.705769	3.14556	1.91472	2.14721	3.1537	3.89455	0.329305	4.12687	2.62409	5.03118	7.79929	1.85524	0.904441	4.3821	6.45928	8.76036	3.78475	4.09446	4.54578
chr10	76562272	76570201	ENSMUSG00000009115.5	1332	+	Spatc1l	0.318693	0	0	0.140968	0.759117	0.179234	0	0.754952	1.66662	0.152694	0.299024	0	1.0538	0.150929	0	0.201252	0.415972	0.197897	0	0	0.129189	0.415316	0.269144	0	0
chr6	83057844	83067318	ENSMUSG00000009145.6	3419	+	Dqx1	0.496636	0.659347	0.050154	0	0.492904	0.768099	0.452514	0.29412	0.0381937	0	0.174744	0	0.656877	0.2352	0	1.09767	0	0.616784	0.708761	0.287537	0	0.107868	0.262138	0.11037	0.165871
chr11	82115185	82116799	ENSMUSG00000009185.2	511	+	Ccl8	0	0	0	0	0	0	0.336409	0	0	0	0	0	0	0	0	0	0	0	0	0	0.33675	0	0	0	0
chr2	74520291	74579435	ENSMUSG00000009207.15	9154	-	Lnpk	21.1925	17.9963	18.0018	21.8046	24.4115	21.4119	23.0421	21.7143	16.9471	14.5754	13.8583	15.8097	18.4007	20.4244	24.7266	19.7961	19.5809	20.0132	16.172	15.5937	19.0426	16.76	18.3675	19.9931	22.6127
chr11	106365472	106377558	ENSMUSG00000009210.10	1724	+	Prr29	0	0	0.0994643	0	0	0	0	0	0	0	0	0.0987596	0	0	0	0	0	0	0	0	0	0	0	0	0
chr2	27110380	27142491	ENSMUSG00000009216.7	2959	-	Fam163b	0	0	0	0.0634571	0	0	0	0	0	0	0.0673032	0.0575402	0	0	0	0	0	0.0890836	0.0744494	0	0.0581546	0	0	0	0.319429
chr7	143069153	143094642	ENSMUSG00000009246.14	4935	-	Trpm5	0	0.0702769	0.034747	0	0	0	0	0.0679228	0	0	0.0403547	0	0	0	0	0	0.224549	0.053414	0.089279	0	0	0.0373658	0.0363222	0	0.0383055
chr7	142966829	142969264	ENSMUSG00000009248.6	1623	-	Ascl2	2.87707	3.84639	2.43004	3.58648	0.415339	1.17678	0.211836	4.95673	0.724127	1.62912	0.49082	0.209811	2.4216	2.84896	4.2603	0.82584	2.21903	1.94897	6.78669	1.69603	2.33256	1.3634	2.31931	1.04627	0.349423
chr6	48569696	48572789	ENSMUSG00000009281.6	832	-	Rarres2	0	0	0	0	0	0	0	0	0	0	0.239363	0	0	0	0	0	0	0	0	0	0	0	0	0	0.227209
chr10	77581720	77598732	ENSMUSG00000009291.13	2551	+	Pttg1ip	553.962	521.856	473.694	550.869	387.123	429.655	531.552	498.134	569.277	638.231	566.068	615.838	712.671	828.185	379.549	545.488	385.854	665.97	514.254	621.069	604.672	577.199	593.049	429.645	365.923
chr10	77907722	77970563	ENSMUSG00000009292.18	8031	-	Trpm2	0.0528576	0.172739	0	0	0	0.0594544	0	0	0	0	0	0	0.0349561	0.300392	0.0253227	0	0.17248	0	0.0274307	0	0	0	0	0.0704808	0
chr10	77622275	77645993	ENSMUSG00000009293.17	2157	+	Ube2g2	19.2865	24.0376	24.1673	27.4211	45.1585	30.88	31.0816	54.5456	22.7629	14.9925	24.5591	27.5481	44.2509	30.85	32.2445	31.6909	34.9347	36.784	29.9243	27.0726	21.3803	23.595	22.8529	13.8206	19.0177
chr11	87793581	87804413	ENSMUSG00000009350.13	3143	+	Mpo	0.135062	0.165519	0	0.179226	0.643426	0.075959	0.164084	0	0	0	0.0633631	0.0541717	0.26796	0.255854	0.258818	0.0852904	0.0881443	0	0.070091	0	0.1095	0.11734	0	0	0.0601457
chr11	87806428	87828289	ENSMUSG00000009356.12	3057	-	Lpo	1.11089	0	0.0560931	0	0	0.0780959	0.3374	0	0	0.0665322	0	0	0	0	0	0	0.362496	0	0	0.0643173	0	0	0	0	0
chr6	17463800	17573980	ENSMUSG00000009376.15	6923	+	Met	0	0	0	0.0271226	0.0486852	0	0	0	0	0	0	0	0	0.261351	0.235004	0	0.120051	0	0	0.0284007	0	0.213087	0.0258919	0.0545073	0
chr19	34668403	34747289	ENSMUSG00000009378.4	4170	-	Slc16a12	0.203597	3.65945	0.246729	1.44092	0	0	0.371018	0.160767	0	0.0975486	0.382063	0	0	0.433893	1.31676	0.385709	0.79723	0	0.0528287	0.235753	0.949119	0.619089	0.0859712	0.588202	1.76798
chr6	115134902	115282006	ENSMUSG00000009394.13	5507	+	Syn2	0.231251	0.0629774	0	0.272772	0.244814	0.21676	0.593099	0	0	0	0.0723262	0.0309173	0	0.0730115	0.0369287	0	0.150919	0.047866	0	0.285626	0	0.100454	0.260396	0	0.0343268
chr1	135434580	135688105	ENSMUSG00000009418.16	14408	-	Nav1	9.69325	11.2051	8.8309	11.1296	6.99454	3.82765	6.70535	7.11902	5.15702	3.61379	3.02706	3.60423	4.4035	6.22311	8.11603	7.1445	8.5757	4.18962	4.63282	2.64741	3.11721	2.55969	2.50064	2.7893	4.18539
chr13	98839019	98926384	ENSMUSG00000009470.17	8579	-	Tnpo1	74.5682	74.0608	63.8814	64.9828	135.974	91.1934	101.873	147.223	87.5077	62.5411	86.5638	79.0082	133.478	115.411	113.69	105.209	90.6451	140.356	152.119	96.4182	83.9235	104.721	103.07	78.3607	82.0802
chr7	46376474	46379099	ENSMUSG00000009471.4	1861	+	Myod1	0	0	0	0	0	0	0	0	0	0	0.107012	0	0	0	0	0	0	0	0	0	0	0	0	0	0
chr7	46240987	46311434	ENSMUSG00000009487.10	10123	+	Otog	0	0	0.0169393	0	0	0.0235838	0	0.0331126	0.0128998	0	0	0	0	0.0198595	0	0	0	0	0.0217619	0.0194229	0	0	0.0354144	0	0.0186741
chr18	68300355	68324852	ENSMUSG00000009535.13	5513	+	Rnmt	166.935	142.3	166.22	145.161	73.7311	88.4716	96.6012	101.721	108.579	110.715	99.4848	121.187	83.4101	107.32	104.321	98.5135	102.061	84.6785	74.2445	158.671	135.841	154.631	144.33	130.359	118.95
chr7	143106362	143427042	ENSMUSG00000009545.14	4093	+	Kcnq1	1.65942	3.13516	2.05286	3.62418	3.1292	0.233315	1.04999	2.62066	0.66999	1.44106	1.26506	1.28954	1.44036	0.834995	3.47805	1.83384	3.24891	0.772827	3.55229	0.960753	1.34536	0.946104	0.788296	0.875852	0.923713
chr2	118475850	118479711	ENSMUSG00000009549.14	1195	-	Srp14	554.869	559.55	496.78	506.271	378.227	441.517	492.267	366.054	391.097	441.669	448.296	513.492	394.905	410.991	521.435	405.13	424.945	397.493	359.11	524.699	777.021	578.507	561.6	458.982	445.94
chr2	32732620	32741016	ENSMUSG00000009551.2	1431	-	6330409D20Rik	0	0	0	0.131216	0	0.166834	0	0	0.0912538	0.284261	0.278337	0	0.392359	0	0.142115	0.187329	0.580791	0	0	0.137399	0	0.128861	0	0	0.264204
chr2	32707438	32713076	ENSMUSG00000009555.16	2561	-	Cdk9	70.2802	77.8678	66.4881	75.0051	82.2549	81.4752	56.4515	101.044	62.4112	72.6672	67.4202	71.4686	127.925	110.527	56.4598	57.2562	39.5922	119.088	122.75	57.9643	55.7696	56.7385	75.7315	58.7175	74.626
chr2	32757234	32762244	ENSMUSG00000009563.16	1721	+	Tor2a	129.496	99.9541	109.502	114.233	66.587	78.5162	85.5031	87.0621	84.1475	74.3356	94.8885	115.849	100.32	101.395	50.4576	65.2646	61.4923	80.5652	65.2823	113.561	104.787	89.8964	98.6343	88.8021	93.5853
chr2	32682609	32704145	ENSMUSG00000009566.12	2637	-	Fpgs	36.3811	33.6032	30.7578	39.7328	72.7267	52.6005	50.6524	105.759	36.9914	37.9474	47.4275	36.9965	126.261	92.4756	50.6681	57.8424	53.3694	99.6615	107.683	38.5482	46.9189	44.1246	51.389	44.1463	52.9765
chr16	13256481	13417529	ENSMUSG00000009569.14	8990	+	Mrtfb	12.1353	10.5511	11.4826	15.3933	14.9216	10.4365	15.5843	13.9822	9.32537	5.90484	10.3452	10.246	12.9905	12.4335	16.9434	14.7303	11.1246	13.8983	15.9035	8.52959	8.0393	11.0148	12.6013	8.77275	11.9226
chr15	103191544	103239816	ENSMUSG00000009575.14	9006	-	Cbx5	65.2822	59.3624	55.4452	69.9705	77.2448	84.6164	89.0639	72.4664	107.718	87.3763	119.057	118.99	83.1974	88.6877	85.7635	99.7143	84.4709	62.8702	77.468	83.5725	80.9189	101.905	94.7202	105.505	100.018
chr5	87885029	87894174	ENSMUSG00000009580.15	1376	+	Odam	0	0	0	0.13646	0	0	0	0	0	0	0	0	0	0	0	0	0	0	0	0	0	0	0	0	0
chr15	79891659	79915906	ENSMUSG00000009585.18	5081	+	Apobec3	3.25831	1.60405	2.39615	3.8803	6.23548	6.53114	9.94688	7.5207	5.32	6.08445	6.81994	7.03698	7.45895	9.61466	10.2864	12.4511	14.3399	7.57436	4.59582	11.0286	10.6682	10.561	10.7952	8.54078	8.59432
chr11	116765025	116775507	ENSMUSG00000009588.9	2392	-	St6galnac1	0	0	0	0	0	0	0	0	0	0	0	0.0711796	0	0	0	0	0	0	0	0	0	0	0	0	0.316117
chr2	27188393	27248337	ENSMUSG00000009614.16	5003	-	Sardh	6.36367	6.5509	5.48396	6.00502	8.62325	9.35296	11.82	17.3529	6.7341	7.60218	6.05054	10.2096	20.5373	20.373	13.658	16.7174	16.8891	14.858	7.13331	10.8861	7.53256	8.5879	15.4779	7.99511	10.7309
chr2	27262104	27427033	ENSMUSG00000009621.18	6915	-	Vav2	1.65748	1.50463	2.45498	3.63863	3.80184	2.00244	1.96392	8.87077	1.34078	0.882381	2.18878	1.4527	5.52128	3.05263	2.97036	1.27928	1.5224	4.61249	2.73976	1.62071	1.74195	1.38667	2.46258	1.50068	1.25752
chr8	33516738	33585582	ENSMUSG00000009628.14	9622	+	Tex15	66.2646	75.4764	57.5806	64.2811	31.561	43.1973	47.3266	21.6336	27.9164	15.0713	19.9937	25.4631	24.0995	31.9044	48.5273	25.0182	38.2071	20.3548	21.155	25.8493	14.1641	33.7869	22.9325	38.5315	29.0571
chr8	33599625	33619441	ENSMUSG00000009630.10	1469	+	Ppp2cb	151.999	205.635	182.216	158.371	153.725	141.878	83.6707	181.633	115.472	129.87	116.996	116.946	236.97	147.391	72.4035	93.7963	90.3342	189.13	260.336	133.042	140.334	166.324	170.708	122.531	144.513
chr1	193272161	193273217	ENSMUSG00000009633.3	871	-	G0s2	0	0	0	0	0.386966	0	0	0	0	0.233512	0.228645	0	0	0.692436	0	0	0	1.81583	0	0	0	0	0	0	0
chr4	117674681	117682273	ENSMUSG00000009640.11	2636	-	Dmap1	6.60261	1.77618	4.29342	4.20273	15.7272	15.9401	13.6298	31.7905	6.19235	8.1016	12.2391	12.3369	11.8214	12.2026	11.8811	16.3729	12.0862	16.0999	15.1265	11.1884	10.8366	10.2134	12.7841	13.5996	17.0679
chr10	59403660	59421976	ENSMUSG00000009646.13	1182	+	Pla2g12b	0.359136	0.440122	1.5958	0	1.99605	4.24156	1.16349	0	0	1.54865	0	1.72854	0	1.53074	0.344106	1.13396	2.3438	6.02128	0.745502	2.16247	1.31025	6.24028	1.97145	0.957751	3.03868
chr10	59446984	59616692	ENSMUSG00000009647.13	6936	-	Mcu	74.0548	90.8293	80.324	79.8345	47.1847	52.8696	61.6638	61.6174	49.8728	45.305	50.2757	43.7682	72.0855	61.3604	86.4367	58.3596	59.8331	54.7643	68.2866	49.1829	52.1498	48.8916	51.0924	24.5639	36.3304
chr10	59422958	59441778	ENSMUSG00000009654.4	2717	-	Oit3	0	0.0638234	0	0.414655	0	0.263606	0.506162	0.123371	0.76899	0.374289	0	0.0626653	0.929921	0.665931	1.12275	0.197326	1.83536	2.03738	0.891886	0.0723658	0	0.271476	0.923628	0	0.904487
chr10	75060592	75184921	ENSMUSG00000009681.10	7562	+	Bcr	3.53656	4.63217	4.08169	4.22121	9.22625	4.60935	5.91052	10.9044	3.14286	3.17375	4.8721	2.45418	8.39005	4.25363	6.69641	7.6925	5.7884	5.47275	8.36087	2.60008	2.04802	3.82846	3.05782	2.66972	2.37485
chr7	31032722	31042481	ENSMUSG00000009687.14	3807	-	Fxyd5	2.11859	1.41205	2.25212	1.57831	0.973871	0	0.18062	1.76096	0	0.10685	0.0523116	0.0894466	0.368706	0.369651	0.213677	0.211243	0.0727705	0.346202	0.115732	0.206586	0.361606	0.920306	0.470843	0.346924	0.347587
chr15	100498012	100552008	ENSMUSG00000009733.9	6313	-	Tfcp2	33.2176	32.9621	33.9802	34.8294	47.8904	58.7677	43.8681	59.362	54.5669	54.1575	44.4168	55.6121	55.2305	59.4546	43.4566	55.4564	49.1058	60.9621	48.1559	62.7259	68.6627	56.6374	59.9676	43.5753	50.486
chr13	18121098	18397686	ENSMUSG00000009734.18	6928	-	Pou6f2	2.69601	3.80457	3.24241	1.95141	0.681101	0.999341	0.32257	0.241916	1.28172	0.93944	0.316203	0.786427	1.53982	0.232145	0.733858	1.08341	1.39958	2.28289	1.20832	1.24873	1.66416	0.71865	1.00906	2.31489	2.07374
chr15	100575318	100599984	ENSMUSG00000009739.17	6455	-	Pou6f1	6.24747	8.13984	7.51787	9.48301	17.2309	13.0558	10.7591	26.9509	9.9329	8.34981	9.00881	10.3133	31.0959	19.3095	16.2252	14.1613	19.5707	19.5197	24.9134	12.2448	7.38435	13.198	14.2456	10.0257	9.42993
chr9	113930934	113977199	ENSMUSG00000009741.15	3944	+	Ubp1	62.9645	70.6559	66.8254	67.4618	100.157	101.997	81.2452	133.264	60.2926	54.1476	79.4278	60.9125	105.702	82.933	83.3267	81.1544	90.3322	101.924	99.4236	48.2572	44.5033	56.8069	58.8107	54.4408	67.4382
chr1	132316126	132333488	ENSMUSG00000009772.15	3446	+	Nuak2	1.47823	0.754824	0.298566	0.708358	0	0.900641	0	0	0	0	0	0	0	0	0	0.388955	0	0.076494	0.831064	0	0	0	0.0520168	0	0
chr9	78109192	78172107	ENSMUSG00000009828.15	8950	+	Ick	5.64418	4.03005	4.3875	5.60161	10.7705	6.53532	8.10547	8.68895	5.03369	4.7268	5.02882	4.31836	4.61092	7.30024	8.72545	6.22995	10.8339	4.91854	4.3813	5.27244	5.51808	6.84032	6.06846	3.24651	4.98469
chr4	140961203	140979193	ENSMUSG00000009863.14	2239	+	Sdhb	24.6471	20.2142	15.4704	19.4562	83.9985	115.904	107.642	66.92	60.3055	61.8614	55.1466	58.4015	62.8169	60.1585	97.5506	92.9078	107.029	59.3361	64.1505	100.109	89.7672	90.1	86.3025	46.5162	55.217
chr2	152754173	152765037	ENSMUSG00000009876.13	788	+	Cox4i2	26.9352	29.9283	21.3258	28.1178	21.3863	33.0236	30.3234	37.8588	4.97148	9.54998	14.1528	8.85878	19.5943	30.1046	27.3564	24.8337	35.157	22.078	31.3111	22.9554	32.1011	43.2919	27.0695	19.3945	16.5528
chr11	59407134	59451186	ENSMUSG00000009894.15	2651	-	Snap47	44.996	37.9392	46.1195	36.2648	22.758	32.9606	47.8559	27.5644	40.6875	53.9352	54.5391	56.711	30.9219	59.4543	70.4994	73.1094	82.7664	31.8187	27.3396	74.9833	50.5658	58.638	52.808	57.6493	57.1178
chr11	59248033	59290752	ENSMUSG00000009900.7	2761	-	Wnt3a	0	0	0	0	0	0	0	0	0	0	0	0	0	0	0	0.0970908	0.200679	0.572832	0	0.142425	0	0	0	0	0
chr1	106720459	106759727	ENSMUSG00000009905.5	5518	-	Kdsr	12.6165	12.6961	13.7355	16.8441	15.3315	15.4891	15.8571	17.6772	8.80343	10.3574	8.8423	8.20761	21.6731	12.4237	11.9779	10.2019	10.5935	15.6688	14.5719	9.79883	13.1601	11.1616	9.90779	15.0107	10.9627
chr1	106764071	106796728	ENSMUSG00000009907.17	7797	-	Vps4b	9.36436	5.60458	8.09328	8.83819	15.562	21.4948	19.931	22.3982	15.3244	10.2516	12.3112	10.307	21.7832	20.8334	17.2406	13.1679	13.0044	21.096	16.02	13.3651	14.8751	10.5716	15.0122	11.0104	11.88
chr9	44407139	44410427	ENSMUSG00000009927.9	1373	+	Rps25	706.468	773.328	785.944	738.359	788	825.067	642.297	718.737	801.291	763.338	839.825	854.284	768.181	785.993	407.326	487.13	443.704	817.865	726.832	881.559	990.992	848.536	891.68	752.372	731.093
chr11	114765388	114790739	ENSMUSG00000010021.13	3847	+	Kif19a	0	0	0.22287	0.0976187	0	0.0620585	0.0446855	0	0	0.105739	0.465909	0	0	0	0	0	0	0.0685205	0.0572643	0	0.0447308	0	0	0	0
chr11	61223417	61267464	ENSMUSG00000010025.19	5619	-	Aldh3a2	1.13321	1.23444	1.64793	1.83793	6.05834	2.29434	4.742	4.65305	0.95283	1.23069	1.24048	1.75746	2.1983	1.1449	1.91821	3.38722	3.40195	1.9703	2.862	0.699833	0.765614	0.623528	0.669914	1.51103	1.74942
chr9	107547298	107551319	ENSMUSG00000010044.12	1861	+	Zmynd10	0.684308	0.745441	4.42282	1.91704	0.362222	1.28285	0.831352	0.180118	0.912195	0.10929	1.28415	0.548936	0.15085	0.756185	1.85773	1.72854	1.19092	1.41643	0.4735	0.105652	0.924661	1.28813	1.63742	1.318	0.812629
chr9	107533945	107538673	ENSMUSG00000010045.2	2194	+	Tmem115	3.67616	3.95187	5.23652	2.22516	6.45215	1.30577	3.91762	5.34729	1.42845	0.278107	0.998474	1.08645	2.55909	5.03968	1.94654	1.71055	2.27287	4.8058	2.30939	1.43386	1.41177	1.17667	2.1242	1.97793	0.947774
chr9	107567945	107572779	ENSMUSG00000010047.12	3293	+	Hyal2	0.386729	0.421277	0.312438	0.513187	0.102353	0.942486	0.835251	0	0	0.741168	0.604768	0.25852	0.0852513	0.305249	0.370543	0.569837	0.0841292	0	0.0668982	0.0597079	0	0.223991	0	0.114593	0.057406
chr9	107587642	107593385	ENSMUSG00000010048.10	2422	+	Ifrd2	7.36126	4.43902	3.39838	5.8145	7.23637	5.61855	8.58816	7.88866	2.96537	3.35902	5.75579	5.69413	12.75	7.71943	6.12955	6.64082	5.71919	6.74777	5.00259	6.4944	4.61815	5.93857	7.17888	4.44037	3.27811
chr9	107576927	107581710	ENSMUSG00000010051.15	3777	+	Hyal1	0.561953	0.0459116	0	0.795423	1.24932	0	1.13784	2.04119	0	0.269247	0	0.0450785	0.148654	0.266134	0.592278	0.780711	0.366743	0.0697904	0.174977	0.31234	0.273359	0	0.189833	0.399634	0
chr9	107563255	107566112	ENSMUSG00000010054.4	1785	+	Tusc2	1.42689	4.08019	1.63311	1.68309	11.8958	10.2985	10.0158	13.3328	1.6826	2.84858	0.780981	1.33538	6.13366	2.13989	5.01296	3.60427	2.63845	7.53138	5.55368	1.43195	2.69928	1.8595	0.903781	1.37412	1.90626
chr9	107542226	107545706	ENSMUSG00000010057.8	1441	+	Nprl2	19.4427	29.7237	16.5408	34.1399	56.6034	41.5847	78.9738	31.1705	27.8205	34.7215	29.8518	22.9221	9.35126	24.5542	56.8749	47.8094	55.7535	31.6464	14.5233	16.237	14.6882	17.5315	16.9174	32.6028	25.1876
chr9	107650634	107669530	ENSMUSG00000010064.15	4298	-	Slc38a3	2.27163	0.403463	0.638349	1.52907	1.96049	1.72194	2.59978	4.91334	0.486121	0.615183	0.741369	0.594212	3.39649	0.701619	2.08193	0.686074	3.02949	0.919957	3.74165	0.365971	0.520482	1.24421	1.50139	0	0.0879655
chr9	107399612	107529343	ENSMUSG00000010066.15	6020	+	Cacna2d2	0.0705148	0.0864161	0.0284845	0.155955	0.055988	0.118973	0.0571114	0.0556809	0	0.101357	0	0	0.0466333	0.13358	0	0.089059	0.0460195	0.437871	0.329346	0.228626	0.0285846	0.0918938	0.0297757	0	0
chr9	107551555	107562267	ENSMUSG00000010067.13	2626	+	Rassf1	4.84957	4.82056	3.78737	5.4343	4.23556	5.81847	9.03386	1.91469	0.845366	0.697068	0.227514	0.583531	1.92429	1.53113	7.82179	4.18537	6.75186	2.20836	0.335561	1.64722	1.90034	1.3342	1.16041	2.51474	1.79968
chr11	94489599	94499974	ENSMUSG00000010080.15	4067	-	Epn3	0	0	0.0421629	0	0.580117	0	0	0	0	0	0	0.0418642	0	0	0	0	0.0681184	0	0	0	0	0	0	0	0
chr11	61448442	61454131	ENSMUSG00000010086.17	3923	-	Rnf112	0	0	0	0	0	0	0	0	0	0	0	0	0	0	0	0.0683323	0	0	0	0	0.0438642	0	0	0	0
chr19	8706882	8723369	ENSMUSG00000010095.13	3343	-	Slc3a2	78.9825	67.2262	74.1714	95.3732	88.6225	83.6979	114.209	122.228	56.0539	44.8392	64.4572	68.9602	118.071	97.9027	152.631	123.168	115.108	79.0874	100.296	64.7551	68.4611	56.153	52.279	60.2209	58.1307
chr19	8757073	8770922	ENSMUSG00000010097.15	4113	+	Nxf1	142.738	116.407	123.198	129.471	82.0289	98.5604	74.9812	78.2375	112.582	146.175	163.562	142.278	118.695	115.793	97.6041	124.355	133.366	96.5181	112.585	130.266	134.049	157.007	161.033	162.804	152.085
chr19	8741413	8756069	ENSMUSG00000010110.17	3681	+	Stx5a	48.6658	48.9463	37.7798	54.4792	33.7872	26.5266	33.1575	31.7806	21.3206	31.2183	33.6516	30.8515	27.9894	25.669	60.1095	45.5883	47.7158	23.4166	30.7612	21.7396	25.4309	19.487	27.9515	18.4013	22.5449
chr11	61343401	61378345	ENSMUSG00000010122.14	3383	-	Slc47a1	0	0.358811	0.405502	0	0	0	0.152443	0	0.0386001	0	0.588679	1.15756	0	0.41598	1.50286	0.633917	0.737019	0.155837	0.130237	0	0.966452	0.763111	0.529855	0	0.782303
chr3	105996957	106014646	ENSMUSG00000010136.14	1127	-	Pifo	0	0	0	0	0	0	0.4576	0	0	0	0	0	0	0	0	0	0	0	0	0.174461	0	0.327241	0	0	0
chr11	61126755	61149372	ENSMUSG00000010142.12	2836	+	Tnfrsf13b	27.3919	24.0301	30.5344	36.2165	13.0731	8.16562	15.6388	13.2378	9.94576	14.1999	12.008	17.8907	16.7291	26.7246	17.7121	16.3525	24.9099	20.0766	18.0214	22.1854	21.1155	17.1006	21.4266	29.2729	18.9971
chr8	123332713	123369515	ENSMUSG00000010154.7	2510	+	Spire2	0.169123	1.10539	0.683173	0.822894	2.41708	0.380461	2.53406	1.20191	0	0.324126	0.555399	0.135667	0	0.88104	1.05329	1.068	1.43486	0.525096	0.96544	0.548337	0.891248	0.367331	0.571314	0.601361	0.150628
chr1	190118035	190170714	ENSMUSG00000010175.13	8390	-	Prox1	0.0505959	0.3927	0.0817528	0	0.241035	0.0569104	0.840061	0.0399522	0.32685	0.0484836	0.332313	0.223227	1.7734	0.215654	0.218153	1.11828	0.693419	0.534108	0.393854	0.445261	0.0410201	0.219786	0.0640941	0.224883	0.33797
chr11	78261752	78290623	ENSMUSG00000010277.7	7909	+	2610507B11Rik	32.6868	34.8176	31.5461	29.7715	48.1558	34.5325	38.3847	52.9351	41.8385	46.5976	43.3855	41.1822	61.0165	45.4997	36.59	37.1478	33.0315	55.6593	52.0309	37.9861	33.5934	31.9419	38.3702	27.506	32.0043
chr1	43098710	43115947	ENSMUSG00000010290.7	3458	+	AI597479	27.1297	26.1767	33.968	34.3719	51.4636	39.7668	36.9362	49.1457	38.2916	29.0555	40.2562	36.5338	52.4446	40.8702	34.1689	49.2258	34.129	42.3068	41.9824	38.8346	40.5068	38.5545	45.2012	34.5926	31.2148
chr7	47050601	47054777	ENSMUSG00000010307.7	1887	+	Tmem86a	4.94912	2.5731	3.6349	5.17436	9.82386	6.07285	6.92358	6.21725	0.484414	2.0479	1.79415	3.51892	7.73614	6.28574	4.63422	4.11975	5.28529	6.7052	3.15209	4.27204	4.19483	3.51797	4.46462	1.79978	4.60824
chr1	133897199	133907999	ENSMUSG00000010311.15	2067	-	Optc	0	0	0	0	0	0.462001	0.665332	0	0.0631757	0	0	0	0	0.389042	0	0	0.134029	1.14774	0.106578	0	0	0	0	0	0.18291
chr11	87405065	87555823	ENSMUSG00000010342.16	5014	+	Tex14	15.4086	14.9752	12.3118	14.8298	6.65491	9.57051	11.0398	12.3677	6.77142	5.76011	6.47417	5.67086	4.53517	9.42237	19.3876	11.3343	18.4544	6.20355	4.65723	5.76443	5.49116	5.33267	8.75872	7.45075	7.05028
chr11	101448407	101458698	ENSMUSG00000010358.13	1565	+	Ifi35	135.623	87.8676	106.283	109.182	63.1022	106.632	107.537	94.2412	77.1824	154.653	134.633	113.363	66.9095	111.373	127.868	168.72	144.626	66.1943	85.5846	135.057	128.757	138.212	134.351	145.878	111.973
chr11	101627195	101636100	ENSMUSG00000010362.9	1510	+	Rdm1	192.009	182.71	185.672	192.744	55.5794	91.543	103.143	89.2384	138.8	101.694	105.642	119.296	97.7917	100.386	98.451	87.8765	112.466	88.5062	74.2587	95.5746	123.305	133.476	97.341	131.199	128.946
chr14	55662263	55672124	ENSMUSG00000010376.15	886	-	Nedd8	435.998	520.42	563.008	493.584	367.861	397.719	337.99	331.037	295.067	342.272	450.448	414.508	287.387	297.472	487.529	429.332	549.385	357.315	377.686	507.301	567.318	603.984	488.385	489.581	372.315
chr11	76726602	76763579	ENSMUSG00000010392.8	4289	-	Gosr1	44.5383	30.0402	38.941	32.7907	26.4043	46.5344	30.7016	30.636	37.9665	45.7139	35.9854	45.6121	23.8253	28.8268	28.1176	35.5632	32.0379	25.0753	30.0474	50.9309	47.6237	42.1339	42.4198	50.9415	47.6451
chr14	54426909	54429756	ENSMUSG00000010406.12	491	+	Mrpl52	25.9368	36.3769	37.3686	23.3278	62.4671	79.2555	75.6243	103.768	60.6379	60.8924	66.5186	69.6997	132.076	74.5189	29.4074	26.2062	36.675	90.1925	97.8096	96.9075	111.449	102.904	84.6965	68.0159	61.2159
chr8	12573029	12600744	ENSMUSG00000010435.7	979	+	Spaca7	0	0	0.175155	0.191797	1.03283	0.48772	0	0	0	0	0	0.173914	0.286755	0	0	0	0.28298	0	0.225021	0	0	0	0	0	0.386186
chr1	36335730	36369181	ENSMUSG00000010453.12	4903	-	Kansl3	19.2207	21.256	20.7045	23.093	52.2448	49.1794	36.6039	85.3892	41.8945	35.3846	38.8308	33.0244	68.4798	52.2377	34.2608	39.8575	36.1058	52.096	57.3767	33.9259	35.553	38.1738	43.8345	24.7824	15.6536
chr10	23102963	23350786	ENSMUSG00000010461.15	6931	-	Eya4	3.85853	6.17975	3.6616	3.68441	3.015	1.55003	1.51294	3.53045	1.58261	2.52365	1.66653	0.663261	1.70116	1.62431	5.34017	5.37605	3.35754	2.47207	3.17841	1.24819	1.21655	0.665128	1.81034	1.38833	3.05472
chr7	137193673	137314445	ENSMUSG00000010476.14	5477	-	Ebf3	0.93007	0.633223	0.782712	1.09706	1.78462	0.0871788	0.439414	0.244805	2.16965	0.557026	1.09084	0.839339	0.563823	1.50494	0.816883	0.489443	0.961057	1.68449	0.241332	0.430786	0.659789	0.639694	0.72001	0.172245	0.655782
chr2	181578480	181585170	ENSMUSG00000010492.10	2522	+	Uckl1os	0	0.137516	0	0.0744526	0	0	0	0	0	0	0	0	0	0	0	0	0	0	0	0	0	0	0	0.149625	0
chr2	181763332	181827797	ENSMUSG00000010505.16	5966	+	Myt1	6.75954	7.87691	5.86343	4.9413	4.80206	2.48103	2.6509	4.4386	2.16692	2.14775	1.80257	1.05593	7.15243	5.72852	5.45402	2.0669	5.1544	5.08109	5.68648	2.66947	2.45168	3.86356	4.50678	2.05565	2.05958
chr4	109676588	109963960	ENSMUSG00000010517.7	5093	+	Faf1	32.673	54.8178	52.9951	39.707	49.2369	43.5946	31.323	58.6417	35.6908	39.6954	47.0015	35.0686	60.6885	43.4206	44.323	43.213	36.8803	52.8956	65.7038	42.2345	38.3149	51.4496	61.2047	40.751	44.6891
chr12	111484609	111485823	ENSMUSG00000010529.6	1215	-	Gm266	0	0	0	0	0	0	0	0	0	0	0	0	0	0	0	0	0	0	0	0	0	0	0.147531	0	0
chr3	88282757	88296999	ENSMUSG00000010538.14	645	-	Tsacc	11.8465	13.7113	17.0147	17.4669	40.2367	29.9812	25.8524	22.3466	36.4421	22.0732	19.1431	20.5898	15.2336	18.7011	15.7649	19.5336	24.4824	15.9385	13.3202	26.8254	25.0782	22.2996	17.2302	19.8915	28.1359
chr11	74770830	74828525	ENSMUSG00000010554.14	13310	+	Mettl16	6.44244	9.27623	7.80727	9.39553	15.371	18.6543	21.6205	19.8953	18.8077	20.9043	16.8926	22.0406	22.2519	21.8407	21.8799	26.4644	24.9354	17.8439	15.8229	20.4152	22.9612	16.9992	21.844	19.3638	18.9748
chr17	50279395	50293636	ENSMUSG00000010592.9	3050	-	Dazl	193.182	207.635	212.069	208.455	156.037	116.943	210.513	231.672	136.107	68.352	74.11	98.4167	188.505	156.545	248.107	171.124	194.017	135.775	146.984	86.4475	73.6274	89.5399	121.42	76.2131	105.303
chr15	77388219	77399110	ENSMUSG00000010601.14	2527	-	Apol7a	0.671942	1.02933	0.135715	0	0	1.79503	1.08844	2.12235	0.0516756	0	0.945707	0.741146	0	0	0.0804775	0.74257	0.986679	0.625876	0	0.778069	1.15764	0	0.354669	0.447987	0.299229
chr9	22156846	22158358	ENSMUSG00000010607.8	777	+	Pigyl	234.376	249.065	201.27	275.009	191.297	220.611	200.445	163.07	146.718	198.939	235.546	212.772	168.006	199.226	183.475	187.337	193.962	184.892	197.898	230.273	240.955	243.731	247.305	280.223	281.489
chr12	83631236	83683123	ENSMUSG00000010608.15	5303	+	Rbm25	245.43	319.185	270.974	273.139	281.498	262.194	251.066	347.904	285.424	237.217	274.634	259.614	372.74	292.742	225.072	202.352	186.398	310.87	295.528	293.537	254.306	259.301	270.852	250.87	249.068
chr1	180227004	180263438	ENSMUSG00000010609.15	2537	-	Psen2	2.50985	5.67319	5.60999	4.81081	6.64264	11.01	10.2994	16.3834	12.5077	4.08862	7.77133	5.63735	9.51636	11.0939	15.1503	13.4192	8.62671	12.9877	13.8933	6.66502	4.68012	5.16059	5.36972	4.68532	3.12952
chr9	119148023	119157093	ENSMUSG00000010651.4	1689	-	Acaa1b	0	1.12936	1.52288	1.33406	1.39688	0.141349	0.610676	5.15996	0.386573	0.240839	0.23582	0.403224	0.166212	0.952219	0.120407	0.634855	0.164025	0.468203	0.652149	0.116411	0.509412	0	0.212256	0.335128	0.223846
chr9	119071527	119093502	ENSMUSG00000010660.3	3093	-	Plcd1	1.23521	0.168194	0.388081	0.303539	2.17942	0.849056	1.22273	3.57632	1.22436	0	0.0643874	0.165142	0.363056	0.909965	0.131501	0.0866691	0.179138	1.53403	1.13958	1.0171	0.22254	0	0.17386	0	0.061118
chr19	10182888	10196877	ENSMUSG00000010663.5	3837	+	Fads1	3.42963	1.71736	1.56416	3.13194	5.79754	6.78201	1.74728	11.4441	1.46341	2.59736	4.15221	2.83991	3.58507	2.67211	3.7631	3.63292	4.8375	2.40447	3.84671	1.28107	3.09447	1.10534	1.02776	1.57354	2.95603
chr5	29229802	29378390	ENSMUSG00000010721.15	5850	-	Lmbr1	9.94127	9.2188	9.93684	11.202	10.2555	9.05984	9.96168	12.7204	7.52254	6.01475	6.6043	10.6814	9.5977	9.55357	18.8766	12.0974	12.6916	13.5629	15.2889	5.71369	4.70644	6.30428	6.09756	3.54777	8.98334
chr7	143634806	143649661	ENSMUSG00000010751.15	4217	-	Tnfrsf22	6.54315	4.11212	2.3178	1.51391	1.91822	2.54761	2.16053	5.16669	3.654	0.626999	1.51122	2.82625	4.4603	1.2395	4.09916	5.0219	3.94172	5.37573	4.4404	2.89076	4.73351	3.23586	5.52584	1.387	3.27241
chr7	143557230	143600090	ENSMUSG00000010755.17	3746	-	Cars	8.49905	7.08261	3.47897	6.51629	8.90756	10.3883	17.4842	20.2229	5.961	3.90923	6.85808	8.6358	13.5645	10.0358	13.6808	16.1728	11.1673	11.1885	7.057	9.76267	8.13082	4.43033	10.4794	12.1386	9.48722
chr7	143501545	143503150	ENSMUSG00000010760.5	1121	-	Phlda2	254.472	204.965	180.807	263.815	3.90867	12.9912	4.75384	15.5489	3.02871	4.35444	4.79666	2.88579	15.2763	16.6784	7.0752	8.84791	28.1733	8.2301	18.4726	9.47134	7.21475	10.8567	5.75646	7.23739	1.18043
chr6	18050964	18109061	ENSMUSG00000010796.11	1830	-	Asz1	27.3721	34.7764	14.2429	28.3193	26.706	15.9159	27.5236	30.9555	14.2715	7.44648	15.3444	16.561	15.9542	15.0503	29.1159	20.2149	23.7677	25.4956	26.9652	14.8269	15.5154	20.5561	25.2713	8.76369	20.9698
chr6	17988940	18030585	ENSMUSG00000010797.6	2255	-	Wnt2	0.188248	0	0	0.333072	0.448401	0.211742	0	0	0	0.0901946	0	0	0	0.0891518	0	0	0	0	0.195384	0	0	0.490644	0.07949	0	0
chr11	42130939	42182930	ENSMUSG00000010803.13	7326	-	Gabra1	0	0.710107	0.0234066	0	0	0	0	0	0	0	0.027184	0	0	0.0274416	0.138798	0	0.0378156	0	0.0300704	0	0	0	0	0	0
chr5	143357338	143392152	ENSMUSG00000010825.17	4697	+	Grid2ip	0	0.258433	0.109523	0.159906	0	0.25414	0.146396	0	0	0	0	0.108747	0	0	0.0432971	0.741937	0	0.112241	0	0.0418603	0	0	0	0	0.281726
chr15	79516411	79527739	ENSMUSG00000010830.8	1411	+	Kdelr3	1.2034	1.10608	1.09375	0	3.10533	2.87637	4.62962	6.41415	0.0925473	0.720726	1.69369	3.62002	4.17816	1.85222	8.07125	3.6097	2.55244	0.747266	4.83995	0.836079	2.43911	1.56825	1.52445	1.60462	2.27756
chr11	101984279	101992264	ENSMUSG00000010841.13	798	+	Cfap97d1	0	0	0	0	0	0	0.64626	0	0	0	0	0	0	0	0	0	0	0	0	0.246388	0	0	0	0	0
chr2	103073675	103092644	ENSMUSG00000010911.12	1000	+	Apip	178.714	208.09	196.512	221.005	112.574	73.0542	137.524	78.7717	86.8385	109.016	153.943	106.243	97.1335	87.0492	215.975	160.841	177.304	83.5606	96.9302	65.2772	103.764	107.321	83.8889	59.4333	91.4943
chr2	103021075	103073513	ENSMUSG00000010914.10	3930	-	Pdhx	47.3106	45.7568	45.8143	56.4742	45.8831	50.9675	39.63	29.767	25.552	35.192	22.0433	31.7562	33.2879	32.9435	56.8702	48.7706	50.7549	18.311	30.662	33.0698	32.4017	26.792	35.3939	24.7248	34.9215
chr8	110618585	110720398	ENSMUSG00000010936.11	5746	+	Vac14	9.38242	19.4051	12.8324	16.2084	22.7592	14.0019	14.121	27.768	12.8175	14.4064	15.8045	13.1859	25.2591	18.9981	20.1385	16.4685	18.6588	19.8639	21.0481	15.7062	8.80462	15.8534	15.5666	13.6927	17.9958
chr3	146149833	146195513	ENSMUSG00000011008.13	2804	+	Mcoln2	0	0	0.978468	0.0669649	0.48081	0	0	0	0	0	0.852283	0	0.300356	0.64527	0.290109	0	0	0	0.0785649	0.140241	0.245477	0	0.894971	0	0
chr5	33104219	33162870	ENSMUSG00000011034.6	4104	+	Slc5a1	0.310307	0	0.376045	0	0	0	0	0	0	0	0	0	0	0	0	0	0	0	0	0	0.0419297	0.179727	0	0	0
chr7	44848991	44855421	ENSMUSG00000011096.17	2759	+	Akt1s1	3.0772	3.77111	3.54265	4.2876	9.28439	4.67267	3.5515	8.01853	3.5971	5.82375	5.05274	4.07295	14.347	8.59819	3.24325	3.40064	4.01649	9.84075	8.86294	3.70574	4.05406	4.01015	5.06759	2.11997	3.97397
chr9	37648763	37657312	ENSMUSG00000011114.18	2255	-	Tbrg1	288.584	213.319	262.956	271.704	96.2567	178.075	147.129	140.323	137.649	153.962	164.001	249.39	86.3984	124.278	205.711	192.224	220.524	107.31	72.9761	262.622	303.485	241.07	228.852	220.137	114.596
chr9	37659902	37669235	ENSMUSG00000011118.4	2672	-	Panx3	0	0	0	0	0.252281	0	0	0	0	0	0	0	0	0	0	0	0	0.098652	0.164892	0	0	0.0690121	0	0	0
chr12	112620045	112641360	ENSMUSG00000011148.14	2035	+	Adssl1	0	0.0852129	0.0842636	0.09227	6.45939	8.44679	11.9953	15.154	2.82344	0.699618	3.42519	0.0836666	3.58676	2.66733	5.89613	6.71816	0.952954	6.86521	7.14473	1.54589	0.16912	0.634301	0.0880835	1.48346	0.27868
chr7	83774101	83794880	ENSMUSG00000011154.17	3188	-	Cfap161	0	0.217576	0	0	0	1.7224	0.161768	0	0	0.0637982	0.124937	0.53407	0	0	0	0	0.1738	0	0	0	0.107954	0	0	0	0.0592967
chr12	112960085	113000704	ENSMUSG00000011158.8	3191	-	Brf1	10.5094	17.6614	13.3806	12.769	29.7861	27.5324	35.2861	58.5101	24.8401	23.7106	20.1584	18.5682	46.1876	38.4938	28.6791	25.8743	31.4282	49.2336	52.5369	20.2718	22.002	26.5245	35.4455	18.507	30.2129
chr12	116077728	116146261	ENSMUSG00000011171.11	3728	+	Vipr2	0.113868	0.558181	0	0.0503673	0	0.896552	0.415007	1.07897	0.0350279	0	0.0534201	0	0.225912	0	0.0545511	0	0	0	0.177277	0.105482	0	0.296781	0	0	0
chr12	17544794	17551505	ENSMUSG00000011179.8	2806	+	Odc1	412.699	455.768	409.93	359.68	594.818	588.935	427.802	596.214	606.058	560.298	568.565	542.822	613.59	532.04	328.242	406.209	345.26	642.462	610.328	488.112	482.816	492.15	506.767	347.163	369.452
chr11	45946843	45955494	ENSMUSG00000011254.16	3015	-	Thg1l	27.8776	23.6387	27.4135	22.4825	16.4332	25.8139	27.9382	23.4584	23.6914	25.1622	27.9405	28.3487	23.9298	33.1395	28.9367	30.052	39.2355	22.9064	23.6005	31.1719	37.4408	31.7425	33.9475	28.9743	33.7948
chr11	46055992	46147343	ENSMUSG00000011256.16	6809	+	Adam19	1.43391	1.40071	1.51103	1.68218	8.16756	1.40249	1.69153	4.57828	1.70686	2.80783	1.08218	1.8504	9.11175	7.02701	3.58408	2.08659	1.42404	3.67775	7.5384	3.60952	1.89543	3.46647	4.42267	1.96741	1.41591
chr4	123262351	123298925	ENSMUSG00000011257.19	3528	+	Pabpc4	160.03	119.734	127.635	153.015	298.069	227.641	228.037	374.818	167.746	156.923	209.085	213.744	373.674	277.395	191.896	140.492	152.653	315.451	394.634	192.327	199.637	162.918	228.076	172.419	231.796
chr7	19463331	19496762	ENSMUSG00000011263.16	4016	+	Exoc3l2	98.62	103.112	97.1814	106.602	91.9832	95.0557	85.4389	134.797	105.059	102.758	95.0625	110.695	163.644	146.673	93.7836	102.061	100.095	153.394	147.449	112.213	117.79	116.765	142.07	124.36	118.572
chr7	19577287	19580656	ENSMUSG00000011267.8	1530	+	Zfp296	180.065	102.798	111.292	154.634	87.8968	96.7439	118.648	160.151	57.5253	66.8657	157.238	154.682	175.779	197.095	167.08	210.424	167.128	141.275	166.446	141.745	135.527	131.009	167.3	137.747	135.786
chr17	56111601	56117596	ENSMUSG00000011305.11	2087	-	Plin5	0	0.415449	0.575149	0.179942	0.322997	0	0	0	0.625703	0	0	0.0815819	0.26903	0.288985	0	0	0	0.126305	0.316669	0.659476	0	0	0	0	0
chr8	70042813	70072347	ENSMUSG00000011306.7	2681	+	Sugp1	64.9178	52.1324	55.9649	64.084	31.8064	36.9551	66.1716	46.1352	40.3783	45.3661	46.4263	45.9154	40.7329	52.2652	75.8548	87.9894	103.334	54.5681	43.6319	52.2897	43.8382	48.3526	42.9905	60.5934	62.049
chr7	24870057	24877651	ENSMUSG00000011349.5	1619	+	Dmrtc2	0.786595	0.642649	0.21183	0.231957	0.832731	0.589843	2.44214	3.31265	0.241972	0.376879	0.123008	0.420658	0	0.124174	0	0.331152	0	0	0.136069	0	0.318862	0	0	0	0.233524
chr7	24818795	24840275	ENSMUSG00000011350.15	1968	+	Gm5893	0	0	0	0	0	0.242621	0	0.170325	0	0	0	0	0	0	0	0	0	0	0.111939	0	0.0874387	0	0	0	0.0960558
chr7	45470987	45488805	ENSMUSG00000011382.8	5647	-	Dhdh	4.96139	3.8078	3.58318	2.26108	6.44611	6.25702	4.20098	10.3284	4.04679	3.70977	3.20926	3.8593	5.61764	2.95486	4.86178	5.41167	3.58132	6.34839	2.69177	3.51663	5.3632	3.62465	4.60266	2.00471	2.94587
chr7	29816114	29831005	ENSMUSG00000011427.16	3658	+	Zfp790	9.39979	10.8558	8.01599	6.72439	10.8725	3.78537	7.47209	5.0399	3.92681	7.95096	7.34972	6.5163	9.51636	8.02391	17.9016	13.3374	20.3726	11.3135	7.22676	8.92252	7.57375	14.1148	4.75321	11.399	7.90672
chr3	20248264	20275733	ENSMUSG00000011463.5	3001	-	Cpb1	18.2474	23.8068	25.0844	21.6489	8.42339	2.46615	10.8264	3.90935	11.9227	5.48967	8.16244	7.20534	2.6193	2.94756	23.3794	15.4534	15.3243	2.72294	5.28534	5.6345	5.218	7.98801	8.95951	6.91585	4.85036
chr17	57032773	57041654	ENSMUSG00000011486.14	1331	-	Slc25a41	4.78399	2.34512	7.4723	6.34833	25.5761	24.9322	22.473	36.7686	12.0675	10.391	9.87522	13.4316	31.6378	11.1771	18.7935	29.4049	22.6875	28.7166	31.2817	23.7832	16.0314	16.0709	26.9346	13.1833	13.4926
chr17	55986509	55996881	ENSMUSG00000011589.9	2011	+	Fsd1	64.8042	42.5975	31.5496	65.4532	19.1066	19.5882	34.6204	22.1688	18.7662	24.6777	20.7964	16.2557	21.4982	34.0894	81.7107	85.1791	100.428	23.8562	21.69	29.4292	22.5047	24.5745	23.8881	15.5745	17.4844
chr7	24541658	24546118	ENSMUSG00000011632.7	843	-	Pinlyp	40.2846	38.878	39.462	49.8937	125.143	161.425	99.3094	95.0326	64.595	65.1423	69.2183	52.5125	67.6023	94.199	66.8239	75.6822	75.2569	79.7361	76.5678	75.3353	73.8941	99.0905	92.2828	60.2065	61.4429
chr7	44896079	44902631	ENSMUSG00000011658.16	3583	+	Fuz	0.236952	0	0.335008	0.104811	0.0940686	0.399786	0.575736	0.280658	0	0	0.111164	0	0.391756	0.561087	0.340553	0	0.15464	0	0.430385	0.0548752	0.14408	0.360257	0	0.105318	0
chr7	27356383	27447686	ENSMUSG00000011751.16	9563	-	Sptbn4	0.133169	0.398931	0.251037	0.23562	0.881125	0.249649	0.934756	0.736084	0.0136551	0.12761	0.208251	0.0534126	1.08618	0.420448	0.42532	0.168191	0.550425	0.385901	0.552871	0.308404	0.12596	0.482067	0.31865	0.157839	0.158141
chr19	41911923	41918660	ENSMUSG00000011752.7	1775	+	Pgam1	36.3515	23.9352	29.1752	38.8233	29.0526	28.9177	48.5208	23.2279	27.6618	25.7817	44.6545	58.1287	35.4277	52.8926	50.0683	38.2091	35.1174	27.6221	28.1731	65.4655	53.902	53.6059	59.8846	56.9751	38.4466
chr5	107744795	107875107	ENSMUSG00000011831.16	7244	-	Evi5	230.298	282.231	217.731	213.172	293.73	222.59	187.805	317.847	184.033	128.48	160.607	149.555	284.492	228.012	234.585	217.999	209.346	255.156	247.392	179.98	145.617	185.138	187.91	141.794	137.76
chr8	4166567	4211257	ENSMUSG00000011832.15	6239	+	Evi5l	0.884515	0.778239	0.687115	0.932979	2.16091	0.727046	2.34203	2.09533	1.02559	1.62998	0.542644	0.627667	2.29482	1.7078	0.651921	0.644497	1.0657	2.366	2.54228	0.630287	1.62729	1.18224	1.72383	0.423382	1.63617
chr8	4253080	4256220	ENSMUSG00000011837.4	1769	+	Snapc2	165.576	113.906	157.712	169.088	78.1173	84.6181	97.7595	115.396	90.2795	90.5994	99.8566	108.374	111.722	168.194	99.5565	118.804	109.625	124.125	134.992	144.268	130.835	103.093	124.735	153.48	127.593
chr11	77493562	77507786	ENSMUSG00000011877.13	3512	+	Git1	5.31833	6.91263	5.61498	4.49107	14.9714	9.44896	8.51694	21.7612	8.44038	4.51718	5.50045	4.79951	11.8304	7.84229	7.35409	4.96139	6.46841	9.98251	17.5007	3.07915	2.49887	2.99283	4.23626	2.84735	6.88976
chr5	114669398	114690984	ENSMUSG00000011884.13	1762	-	Gltp	33.0059	47.83	43.7936	29.5188	36.3445	15.9882	20.4881	34.2428	18.3796	8.31101	14.2412	11.4989	19.4378	20.0809	33.8175	23.7336	30.9741	35.306	44.6343	18.8584	16.0165	21.9773	23.2964	10.1727	22.7446
chr9	69989466	70008317	ENSMUSG00000011958.17	3328	+	Bnip2	11.3523	8.38904	7.93491	7.78611	13.6723	14.706	17.8724	19.842	8.31846	7.39485	12.4469	10.1809	14.8464	19.2097	11.7327	7.73272	10.7385	13.3858	16.2177	19.9099	24.9225	14.4617	15.3504	20.2397	10.7356
chr15	98538689	98570923	ENSMUSG00000011960.12	7397	-	Ccnt1	94.9772	95.3663	93.8867	86.4598	82.838	80.1068	89.4269	80.7976	83.2547	98.1612	83.6501	94.7867	85.8859	95.8032	60.7323	81.2502	69.6994	82.0693	76.2414	111.108	99.2416	94.5808	100.009	91.5965	101.713
chr16	17797282	17808293	ENSMUSG00000012017.4	3558	+	Scarf2	0	0	0	0.0527739	0.189459	0.469695	0.483151	1.03631	0	0.0571638	0	0	0	0	0.114315	0	0	0.222258	0.309578	0.165782	0.0967281	0.0518269	0	0	0
chr3	138164078	138239663	ENSMUSG00000012042.9	2379	-	4930579F01Rik	3.21185	4.30058	3.89228	4.57782	6.94214	9.83456	6.50335	4.36787	8.12378	3.24875	2.17651	4.93823	2.83211	4.14074	4.18872	4.95796	5.12385	6.86973	5.92641	2.06618	2.02531	3.95309	1.43159	7.05853	6.43635
chr12	55836324	55869736	ENSMUSG00000012076.8	3073	+	Brms1l	112.168	93.0525	107.64	93.5487	53.8531	39.2331	44.4168	65.12	39.6469	58.1773	59.0387	56.957	66.9629	70.1308	41.4278	42.8315	42.5518	53.6117	61.4362	51.5698	63.2208	58.6264	62.7637	52.8025	64.3455
chr16	17651208	17732891	ENSMUSG00000012114.17	4530	-	Med15	23.146	28.5186	20.7816	28.3934	28.3477	25.0333	19.8848	42.2513	24.4161	20.1593	20.3107	20.8974	48.8339	30.2222	43.3669	32.7244	47.5795	34.7391	50.6243	23.8285	19.6391	27.1105	29.9937	17.4099	21.1572
chr4	133969028	134000918	ENSMUSG00000012117.13	3784	-	Dhdds	42.0685	40.1442	37.1593	36.9187	39.1916	39.243	54.8334	37.0278	51.7989	59.0172	39.8932	42.9253	44.8846	45.3184	45.1448	63.6873	44.8063	38.5227	40.8688	47.3879	37.3809	38.303	48.3652	54.1	50.8564
chr4	134060815	134092504	ENSMUSG00000012123.17	5663	+	Crybg2	9.07018	6.36922	7.08555	7.32775	3.51153	3.70988	3.21772	6.45182	1.61414	3.41196	2.42652	2.94643	2.82567	2.66251	4.16573	3.78694	3.62013	4.32891	4.66811	2.49982	1.8232	1.85605	2.15239	2.33222	3.2046
chr4	134102570	134127593	ENSMUSG00000012126.16	4742	+	Ubxn11	7.69864	5.37558	7.0876	7.04828	2.41662	1.46002	1.99384	3.25161	2.0378	1.93009	2.30984	1.54392	4.4993	2.5861	0.514635	1.97857	2.04477	5.5588	2.83384	2.57071	3.33853	1.82767	3.43984	3.38202	2.63106
chr1	78510991	78538173	ENSMUSG00000012187.13	1558	+	Mogat1	9.53625	13.1336	10.0156	10.7262	9.95135	11.0329	6.50989	7.74529	12.9914	9.39923	4.7295	3.49703	3.60376	6.1937	5.22122	5.67794	5.15667	11.8433	9.47357	5.80515	6.18514	7.57485	5.86761	17.1965	15.5307
chr12	113074502	113088917	ENSMUSG00000012211.13	1270	+	Tex22	0	0	0	0	0	0	0	1.31968	0.102822	0	0.313622	0	0	0	0	0	0	0	0.693845	0	0	0.145197	0	0	0
chr18	34542313	34548273	ENSMUSG00000012282.2	1746	+	Wnt8a	1.45876	0.695222	0.98211	0.430171	1.73736	0.957144	2.36296	3.45566	2.09413	1.0484	0	0.975152	1.92943	2.53312	1.16476	0.767662	2.85606	2.26459	2.77578	1.12611	1.37979	0.844904	1.74527	0.540312	0.108269
chr17	46257851	46283026	ENSMUSG00000012296.16	3559	-	Tjap1	14.313	14.6659	14.4061	13.0315	15.7207	16.9043	16.0361	28.1608	11.0441	11.7153	11.4152	13.9692	30.6842	26.6619	16.971	15.5161	17.2808	22.4418	28.9065	13.0379	9.62174	10.6733	20.7505	11.1329	12.0572
chr2	103263433	103303278	ENSMUSG00000012350.15	5033	-	Ehf	17.7964	32.008	31.6514	21.2281	27.1888	20.3969	26.9146	22.3777	19.9003	10.7493	13.4534	13.4978	24.2636	20.2116	38.3459	32.2235	37.2099	14.6647	25.9558	15.3919	11.6247	12.7135	12.5364	9.37199	18.8174
chr6	122707489	122714633	ENSMUSG00000012396.12	2242	+	Nanog	3.40811	1.54691	1.45319	0.502505	3.45767	1.91673	3.91042	1.49509	1.74734	0.453588	2.48716	1.59478	3.63124	1.52437	3.5376	0.956531	2.22421	2.46903	8.25373	0.35079	2.83985	2.79644	1.27921	0.420778	0.75885
chr14	18267823	18271391	ENSMUSG00000012405.16	2397	-	Rpl15	90.319	103.669	87.5625	100.661	64.6817	101.591	100.188	80.5484	107.758	118.028	130.939	152.575	89.0099	94.7735	80.8546	95.5068	95.9287	89.5156	76.6486	152.57	129.365	124.164	136.101	111.459	74.2114
chr13	90089123	90143907	ENSMUSG00000012422.14	10807	+	Tmem167	23.5287	26.6202	27.6406	23.6819	36.8329	38.1735	44.221	32.2885	31.9845	32.1824	32.0092	33.6049	29.276	28.2572	33.3079	27.3351	31.2234	34.5383	29.1703	35.2955	44.5683	38.426	39.5753	38.5141	38.7976
chr5	7960457	7982213	ENSMUSG00000012428.9	3155	+	Steap4	0.134548	0	0.0543507	0.0595149	0	0	0	0	0	0.386793	0.252488	0.377759	0.177961	0	0	0	0.87809	0.0835494	0.139649	0.311597	0	0	0.113629	0	0.958671
chr13	17695192	17699105	ENSMUSG00000012429.9	2839	+	Mplkip	16.1486	15.6367	13.4089	17.9899	33.0043	21.6959	23.2517	36.4834	23.3662	23.0684	16.9057	17.332	44.3991	35.4772	10.4584	16.9962	16.0036	38.6252	34.1424	21.4694	24.1238	22.0189	27.7177	18.0768	16.247
chr19	37376403	37421859	ENSMUSG00000012443.4	4819	+	Kif11	192.65	184.527	174.501	171.677	187.793	164.427	191.097	142.106	199.087	189.461	188.323	207.854	135.56	214.178	155.342	194.862	179.192	157.481	141.851	254.8	222.071	256.53	229.614	229.787	231.914
chr6	8255936	8259173	ENSMUSG00000012483.4	670	-	Rpa3	238.86	354.063	393.628	304.355	317.932	254.774	316.357	295.675	345.171	389.474	267.812	285.633	172.211	204.338	210.651	213.254	266.7	267.139	248.573	255.016	251.184	228.161	237.038	274.567	228.538
chr8	111311797	111338177	ENSMUSG00000012519.14	2303	-	Mlkl	0.184324	1.50593	0.967952	1.38605	1.02446	3.2136	4.18006	1.60104	1.07733	1.85461	0.864743	2.21791	2.07228	0.261881	2.64915	0.931195	4.45088	1.3735	2.3914	1.70749	1.41967	0.400348	0.0778332	0.573486	1.06708
chr5	67094399	67099301	ENSMUSG00000012520.10	3013	-	Phox2b	0	0	0	0.186959	0	0	0	0	0	0	0	0	0	0.0667233	0	0	0	0	0	0	0	0	0	0	0
chr6	29540827	29609887	ENSMUSG00000012535.14	4494	-	Tnpo3	147.545	144.353	144.576	130.987	179.699	147.047	138.626	148.952	199.625	183.747	176.949	215.953	217.015	184.754	164.449	187.838	178.28	186.349	185.443	185.768	155.653	184.482	198.276	166.635	188.281
chr12	85824659	86061893	ENSMUSG00000012609.19	13916	+	Ttll5	9.33435	9.96886	8.18198	8.63556	11.7468	8.28622	11.686	13.513	9.77786	9.06159	7.84236	11.7455	14.9888	10.0548	14.4823	10.4792	12.0641	9.88778	9.05499	7.34704	7.06074	6.57247	5.98959	7.64687	7.87884
chr7	43296197	43313263	ENSMUSG00000012640.16	4718	-	Zfp715	12.6864	10.7691	15.374	13.4917	44.6492	34.308	45.6908	40.1414	28.4252	29.4435	34.4017	23.4209	18.3863	29.1031	61.1652	41.7613	61.1855	29.1645	28.249	25.3795	17.9082	25.7957	19.3763	38.6712	26.8852
chr8	3655770	3660110	ENSMUSG00000012705.16	1579	+	Retn	1.88188	7.35804	0.760187	12.2484	1.70765	1.81436	5.22574	7.21771	0.909706	1.03047	3.78373	1.72526	2.66687	1.27319	7.0837	1.69771	1.05271	3.50574	3.4879	5.47891	28.0078	4.43775	0.794648	1.4339	2.03524
chr7	44252148	44257378	ENSMUSG00000012777.14	1749	-	Acp4	0	0	0.294128	0.429433	0.963544	0.1365	0.0982877	0	0	0	0.113865	0.194696	0	0	0.813932	0.153269	0.316795	0	0	0.112417	0.0983873	0	0	0	0.108083
chr10	60302748	60696490	ENSMUSG00000012819.15	14914	-	Cdh23	0	0.279053	0.183963	0.214033	0.316392	0.272131	0.184423	0.292181	0.113826	0.190924	0.160239	0.114162	0.150587	0.390913	0.245447	0.12582	0.055727	0.0883728	0.265879	0.145018	0.103843	0.284377	0.180283	0.025302	0.114077
chr7	12922290	12926686	ENSMUSG00000012848.15	921	+	Rps5	489.949	535.664	489.481	438.129	975.279	931.368	756.495	797.417	844.189	813.114	787.519	861.29	859.877	805.022	646.092	689.525	690.338	825.998	851.045	846.247	902.249	844.517	836.499	690.996	807.054
chr8	84125989	84132527	ENSMUSG00000012889.8	2090	+	Podnl1	0.20311	0	0.0820462	0.628893	0.483801	0.913834	1.80953	2.7265	0	1.55704	1.14345	2.28102	0.537287	0.673331	0.681132	2.18045	0.927877	0.630618	0.421619	0.658529	0.164669	1.32345	0.343062	1.08331	1.08538
chr8	83900105	83941954	ENSMUSG00000013033.16	8536	+	Adgrl1	0.0994609	0.0609448	0.180798	0.0439947	1.69787	0.867023	0.664582	1.21733	0.290663	0.619507	0.163314	0.418872	0.657762	0.306172	0.357369	0.471065	0.9412	0.494092	0.851659	0.161238	0.201592	0.194424	0.419986	0.0884147	0.177168
chr9	14541966	14645056	ENSMUSG00000013076.17	9621	-	Amotl1	0.397099	0.234311	0.196055	0.487916	0.875813	0.272958	0.285883	1.11489	0.176447	0.803323	0.186296	0.0530906	0.408508	0.522392	1.14144	0.278628	0.489516	0.136991	0.412153	0.326981	0.107315	0.287496	0.596195	0.960937	0.726993
chr7	30698926	30700536	ENSMUSG00000013083.8	616	+	2200002J24Rik	0	0	0	0	6.01871	3.87563	4.46507	3.80908	1.90789	0.660353	1.93977	0.552797	0.91147	3.58995	4.62197	1.30552	0.449736	6.84671	2.50336	1.91511	0.27935	4.78962	6.69277	1.53147	1.22752
chr16	22381309	22439719	ENSMUSG00000013089.15	4103	-	Etv5	13.9672	19.9485	18.2635	19.9988	27.5191	16.6413	19.1052	28.6753	18.3957	16.2096	19.5122	18.6736	43.7896	32.3384	16.654	16.8563	20.3913	37.8404	38.4431	18.9286	16.3566	16.8535	19.0478	13.9795	20.6407
chr7	4782937	4784341	ENSMUSG00000013091.5	589	+	Tmem190	7.20712	7.36028	14.2654	10.5202	33.762	25.5358	18.679	15.3657	35.4728	36.2578	33.4735	31.5085	20.0183	26.6229	28.6578	44.147	39.9799	18.3489	23.9371	29.042	25.1253	33.1858	45.0407	34.2758	39.1556
chr8	105713854	105758664	ENSMUSG00000013150.15	4608	-	Gfod2	6.90917	6.73613	5.32143	5.99004	15.4334	14.7658	16.9741	23.8596	12.4406	15.0953	16.0772	9.75457	29.1821	26.613	17.5651	25.3059	21.5834	19.1635	18.9795	17.9209	13.481	15.9669	18.9442	13.9624	12.7994
chr8	105703651	105708210	ENSMUSG00000013155.10	1673	-	Enkd1	2.02988	3.10953	4.61234	5.94847	6.24536	3.28213	3.39084	11.8211	1.79524	2.18828	3.69017	5.69913	7.04768	2.16298	4.74076	7.37066	2.98068	4.25413	5.39876	3.52573	5.45141	3.74752	2.46428	1.57889	3.3898
chr8	105707655	105710246	ENSMUSG00000013158.6	1487	+	4933405L10Rik	1.99832	0	0.115317	0.378822	0	0	0.346816	0	1.31726	0	0.133928	0	0.566374	0.540786	1.0941	0	0.558919	1.06361	0	0	0	0.620041	0	0	0
chr8	105524465	105566047	ENSMUSG00000013160.7	1629	-	Atp6v0d1	91.9879	86.2251	90.9488	92.7897	183.731	115.193	115.026	156.179	78.7994	72.7905	117.974	101.697	163.201	123.288	99.3737	91.166	110.713	149.033	157.006	115.509	115.776	121.236	108.606	107.716	102.468
chr17	56412426	56476483	ENSMUSG00000013236.17	7360	-	Ptprs	7.6133	7.44525	6.59346	7.42404	8.28881	7.55791	8.85218	12.6155	3.69042	3.31612	5.03287	3.77074	5.7596	5.18982	6.46573	4.84416	5.11917	7.12718	6.70466	3.84687	4.88649	3.00653	3.87238	3.81968	4.23794
chr1	131827493	131848865	ENSMUSG00000013275.9	4803	+	Slc41a1	11.4013	13.4668	11.6388	9.61717	8.14023	3.52914	6.19188	12.4923	2.47411	1.27039	3.73173	3.01316	6.83859	4.26937	9.65388	5.97194	8.19057	3.18316	6.42128	4.01178	3.47526	3.53213	2.31386	1.29634	1.77112
chr2	156019139	156052947	ENSMUSG00000013338.16	6106	-	Fer1l4	0	0.0567993	0	0.0307516	0.110399	0.195495	0.168921	0.878346	0.0855448	0.0666193	0.130462	0	0.321836	0.329245	0.133224	0.0439023	0.181485	0.0431704	0.974122	0.128803	0.028182	0	0	0.216302	0
chr7	43492044	43505940	ENSMUSG00000013353.10	5571	-	4931406B18Rik	0	0.031127	0	0	0	0	0	0	0.02344	0	0	0	0	0	0	0	0	0	0.0395433	0	0	0	0	0	0.0339325
chr7	43472904	43490075	ENSMUSG00000013367.5	2622	-	Iglon5	0	0	0	0	0.128546	0	0	0	0	0	0	0.0649357	0	0	0.0775616	0	0	0	0.0840183	0	0	0	0	0	0.0720968
chr11	95957163	96005940	ENSMUSG00000013415.9	9682	-	Igf2bp1	7.40967	5.99998	6.21651	10.8411	2.33239	2.24388	1.31388	0.796279	0.472056	0.840276	0.617074	1.07271	2.17465	0.415281	2.05845	1.60586	2.03157	1.52463	0.750854	1.13722	1.13748	1.31415	1.05528	0.272824	0.91766
chr11	95865943	95914891	ENSMUSG00000013418.8	1722	-	B4galnt2	62.6149	56.9971	65.2248	66.6244	28.7724	29.2532	38.8334	21.4122	62.0313	94.962	62.22	54.1831	23.802	38.4096	25.5094	43.5882	37.6462	23.5738	27.505	36.9943	46.5673	47.7599	54.0248	54.1268	45.8872
chr9	121759330	121771742	ENSMUSG00000013419.7	6515	+	Zfp651	0.130314	0.186317	0.236882	0.576422	0.776012	1.02605	0.633265	0.411603	0.22048	0.43706	0.0611359	0.0784013	1.07726	0.0308576	0.405797	0.164585	0.212615	1.01151	1.04822	0.301793	0.237715	0.622687	0	0.0868812	0.203111
chr2	25199712	25211489	ENSMUSG00000013465.19	2637	-	Nelfb	26.8833	22.9501	18.2076	23.7115	20.706	20.7324	30.4436	39.2781	11.3401	16.3513	24.0158	14.8503	27.0406	19.1355	22.2878	15.96	19.8559	25.6901	36.7577	13.1228	18.6631	25.244	22.2958	15.8841	21.0042
chr11	119307768	119345375	ENSMUSG00000013483.14	4605	+	Card14	0.460911	0.263596	0.74474	0.163101	0.731917	1.76268	1.53053	1.23743	0.48207	0.662504	0.475712	0.591571	0.365775	1.0041	2.25227	0.814972	1.26336	0.686901	0.239192	0.982023	0.747359	0.200217	0.272475	0.819444	0.574708
chr5	108629770	108648782	ENSMUSG00000013495.15	5543	+	Tmem175	7.73488	8.54058	8.53825	8.87527	6.93189	11.7151	9.36593	7.31717	7.46801	6.86157	10.0599	8.23202	7.24243	12.549	10.4197	11.1231	8.74645	6.22973	3.25893	11.3863	9.18915	12.1093	13.1616	6.97795	6.24101
chr2	170346991	170427845	ENSMUSG00000013523.13	3775	-	Bcas1	3.93576	4.45579	6.22312	3.73052	2.2321	2.4032	5.82884	5.59405	1.90255	2.53226	2.585	3.15717	6.09803	3.72784	17.7777	5.18383	7.70568	3.0724	8.16991	3.07297	3.92022	3.02856	3.60874	3.84851	4.80732
chr16	18300825	18348103	ENSMUSG00000013539.14	2261	-	Tango2	62.5202	59.5923	53.6954	65.275	129.84	151.205	170.004	138.468	143.117	114.423	118.997	121.164	118.576	154.357	207.234	213.885	197.026	124.163	112.048	158.268	132.047	132.856	141.275	139.192	145.562
chr17	31557126	31559113	ENSMUSG00000013562.12	1373	+	4833413E03Rik	0.927529	0.631494	0.874243	0	0	0.173881	0	0	0	0.740673	0	0.868049	0	1.02495	0	0	0.807101	0.575961	0.160449	0.42961	0.125331	0	0.652767	0.13742	1.37682
chr9	71215789	71296243	ENSMUSG00000013584.5	2264	+	Aldh1a2	4.49999	5.43816	2.4237	1.07818	3.12633	2.42535	3.79649	4.44168	2.59553	2.15607	2.1991	3.08336	3.22396	1.95354	10.1504	7.22267	6.11832	5.47222	4.9625	2.25798	0.912081	1.87332	0.633392	3.16684	1.58645
chr1	171234853	171251388	ENSMUSG00000013593.12	1881	-	Ndufs2	85.3061	83.1548	91.4359	97.5283	34.762	44.6763	47.7057	70.9246	53.5249	51.1446	62.3602	54.853	53.1318	43.7131	54.8149	56.7203	59.3546	47.7868	52.7024	44.111	53.609	54.8005	60.0358	61.0868	59.4952
chr15	36504062	36555573	ENSMUSG00000013611.14	2862	-	Snx31	1.18658	0.302949	0.778894	0.459254	0.706599	0.333667	6.36686	3.51361	0.501896	0.781718	0.695843	0	1.37326	0.632193	2.98442	3.93391	2.61356	1.84206	1.15459	0.343498	0.721507	0.515444	1.12736	0.395549	0.264204
chr5	31048312	31054623	ENSMUSG00000013622.15	1458	+	Atraid	120.246	122.147	88.4433	120.028	182.857	157.522	128.87	95.1799	201.788	219.292	175.247	185.559	115.528	180.492	119.537	145.433	145.929	158.014	108.184	134.45	149.301	135.454	159.087	191.136	259.83
chr5	31054780	31078479	ENSMUSG00000013629.16	7454	+	Cad	23.6339	18.2853	19.5539	21.0592	19.3077	23.5408	21.6784	32.5126	23.4225	19.2092	22.7364	22.8873	32.8036	29.9102	22.4811	33.913	27.8375	34.1256	32.6277	29.2263	27.9104	29.1913	33.6665	22.1482	17.5749
chr11	58379043	58390728	ENSMUSG00000013643.13	1284	+	Lypd8	0.330607	0	0	0	1.31249	0	0.133883	0	0	0	0	0.132602	0	0	0	0	0	0	0	0	0	0	0	0	0
chr11	58330724	58347728	ENSMUSG00000013646.17	6352	+	Sh3bp5l	2.13854	3.22137	2.32163	2.60134	4.93474	4.51018	2.35449	8.81269	4.35829	5.57142	2.60225	2.78766	10.0767	6.17164	3.55379	3.75599	3.88166	6.59826	5.79178	4.39543	4.44285	3.30945	4.09182	3.59413	2.67843
chr11	58421111	58426024	ENSMUSG00000013653.2	926	+	1810065E05Rik	0	0	0	0	0	0	0	0	0	0	0	0	0	0	0	0	0	0	0	0	0	0.597409	0	0	0
chr19	32671638	32739786	ENSMUSG00000013662.6	5659	-	Atad1	203.586	214.868	201.172	205.919	137.464	115.889	157.263	130.431	132.199	115.873	129.752	144.266	149.221	144.694	123.084	115.962	128.556	133.034	120.211	132.827	130.907	167.293	148.398	130.33	117.652
chr19	32757497	32826160	ENSMUSG00000013663.7	8292	+	Pten	264.775	238.928	235.956	241.234	184.173	207.759	201.385	140.515	176.443	147.832	151.524	161.843	133.155	163.216	202.508	171.826	196.552	159.202	126.327	186.635	193.973	206.194	195.16	162.1	154.112
chr7	131137713	131146314	ENSMUSG00000013668.9	1826	-	4933402N03Rik	0	0	0	0	0.184583	0	0	0	0	0	0	0	0	0	0	0	0	0	0	0	0	0	0	0	0
chr1	172196728	172206804	ENSMUSG00000013698.12	3269	-	Pea15a	2.33741	0.636555	1.25893	0.746713	4.63969	7.011	9.3078	1.53808	1.6378	0.311087	3.95985	3.43752	3.95035	1.47595	3.04832	9.02033	2.54241	1.45144	4.31292	2.88702	1.57919	5.69728	1.4805	1.03891	1.09872
chr14	32180162	32201898	ENSMUSG00000013701.13	1425	-	Timm23	644.047	522.05	642.465	654.492	420.068	557.728	617.652	374.482	448.66	490.131	657.825	660.495	305.161	489.402	622.373	622.293	623.869	353.869	329.439	702.306	699.91	653.359	626.934	533.195	462.712
chr3	95139521	95142360	ENSMUSG00000013707.3	1122	-	Tnfaip8l2	53.3462	37.5563	34.2342	44.6831	41.4551	50.2161	47.3429	30.4726	12.4532	17.0397	39.759	40.8203	39.783	55.7242	33.8944	47.545	40.9877	54.0353	30.6294	32.7697	33.741	35.9926	34.508	34.3049	23.4191
chr6	106769120	106782474	ENSMUSG00000013736.16	4252	+	Trnt1	202.466	132.462	152.441	167.588	84.579	120.492	126.786	67.4024	150.823	163.161	135.593	140.95	86.8872	94.7504	109.288	113.04	125.423	82.4519	74.6063	179.231	204.456	180.28	172.336	169.685	138.133
chr17	35076902	35078804	ENSMUSG00000013766.11	1177	+	Ly6g6e	0.360662	0.294661	0.728447	0.159532	0	0	1.02238	0.284791	0	0	0	0	3.33922	0	0.172784	0.45551	1.17688	1.11979	0	0.16705	0.292403	0	0.456882	0	0
chr17	34898469	34914051	ENSMUSG00000013787.15	4632	+	Ehmt2	5.95692	5.61555	5.51597	6.64814	22.1206	21.6989	21.0428	23.6636	8.59848	13.4363	14.2312	13.4901	24.9702	21.1367	22.3914	16.2044	20.1558	20.43	18.1678	13.7106	11.145	14.252	13.6991	12.1793	14.6104
chr9	22112989	22117172	ENSMUSG00000013822.7	1702	-	Elof1	216.988	223.128	202.104	236.973	237.24	281.662	300.481	167.993	233.087	333.285	329.031	330.119	189.354	266.711	252.595	266.02	274.759	242.69	186.902	369.439	364.076	334.131	319.638	294.545	304.104
chr10	79894708	79908923	ENSMUSG00000013833.15	3306	-	Med16	7.83256	3.46187	4.72001	6.47481	11.3165	7.00475	7.5917	18.2504	5.17439	4.86017	5.72271	7.26161	23.8614	12.466	3.99844	5.75705	5.1955	18.5779	10.7283	6.77993	6.66248	4.62953	7.69918	5.36468	6.11829
chr15	67102875	67176830	ENSMUSG00000013846.10	6851	-	St3gal1	0.619617	0.0506228	0.800941	0.10963	0.196787	0.348473	0.0752759	0	0.209667	0.0296875	0.523238	0.0745562	0	0	0.534316	0.782565	0	0	0.192932	0.0286992	0.0502348	0.107663	0.026164	0	0.248335
chr10	79977118	79984330	ENSMUSG00000013858.14	2297	-	Tmem259	1.10884	0.301973	1.26909	0.817455	0.146734	0.20787	1.49678	4.5238	0	0.177091	0.693601	0.370617	3.78873	0.437608	0.61975	0.816924	0.603042	1.72136	1.05497	0.77038	0.674233	0.240836	0.546256	1.06783	1.15217
chr8	26119368	26151790	ENSMUSG00000013878.18	5977	+	Rnf170	30.1844	37.7164	27.9435	31.5096	42.0111	37.0271	34.4558	48.8469	27.266	20.4512	23.0904	26.4636	42.6007	35.3169	36.0664	25.4299	28.7374	39.5155	35.2355	21.8428	14.9134	17.462	15.6248	18.4984	23.1514
chr7	30291729	30308367	ENSMUSG00000013921.15	3509	+	Clip3	1.69364	1.43313	1.41716	1.12373	8.93287	3.26574	2.93939	7.25993	0.781496	0.985355	1.81613	1.31008	3.28015	2.06251	4.40463	2.13904	0.789505	4.88284	5.77578	0.952552	0.784631	0.893361	0.919492	1.2367	3.28621
chr7	30280094	30290237	ENSMUSG00000013928.13	1184	+	Thap8	4.66089	2.48981	2.60691	3.33037	24.4815	12.9048	19.7459	14.1554	12.5731	15.4603	8.91466	8.48432	8.7729	8.48975	13.2257	12.6789	9.82734	9.57325	12.8382	8.96738	10.1736	8.72163	9.235	26.2937	17.0837
chr5	122100951	122113472	ENSMUSG00000013936.12	1950	+	Myl2	1.08846	1.15605	1.05524	0.770336	0	0.489721	0.528939	0	0.267865	0	0.510642	0.349254	0.431896	0	0.104291	0.137471	0.14207	0.135179	0	0.403319	0.617721	0.0945642	0.275769	0	0.193885
chr1	171329145	171342331	ENSMUSG00000013973.12	3483	+	Dedd	1.21877	2.14084	0.787718	2.80333	2.2257	2.74176	3.84973	0.769908	1.34971	1.45987	3.03042	2.10199	1.93442	2.13562	3.91202	6.15717	4.53377	1.74067	1.07523	2.48383	2.96433	2.38243	1.85271	2.27517	2.22525
chr8	3665754	3669259	ENSMUSG00000013974.3	1494	+	Mcemp1	0.852408	0	0	0	2.25601	1.27839	0.230127	0.224363	0	0	0.7998	0	0	0.403689	0.272244	0	0	1.05863	0	0	0.345541	0	0	0	0
chr1	171338008	171345646	ENSMUSG00000013997.10	4016	-	Nit1	12.7899	10.363	11.8274	9.95889	8.89618	5.46912	10.0592	6.09301	6.53571	5.36833	9.02523	5.72343	9.92631	6.80804	9.21632	8.94449	7.10529	10.7645	6.25342	11.9949	7.88411	7.94354	6.91826	12.3561	8.61403
chr4	44524757	44710487	ENSMUSG00000014030.15	8853	-	Pax5	0.623347	0.901026	0.193693	0.72113	2.05587	1.13262	0.660203	2.08245	0.560511	0.22974	1.21474	0.423106	1.26842	0.817502	1.49315	1.0598	0.312931	0.53595	0.646978	0.355347	0.116624	0.354095	0.0607421	0.618054	0.427059
chr16	97791467	97851850	ENSMUSG00000014039.18	6538	-	Prdm15	8.5705	5.35767	7.71093	12.4644	8.86697	8.72723	4.81166	16.56	10.2063	8.30603	8.19385	10.1042	14.6421	11.2542	8.55396	10.8654	12.712	10.8858	12.3996	6.8266	8.50132	9.44847	12.5294	7.61865	10.4379
chr16	32277459	32301434	ENSMUSG00000014074.17	4462	+	Rnf168	12.0823	21.8801	19.5995	15.8649	21.3771	13.5368	19.9567	35.5332	20.2812	17.7316	16.4694	19.9567	35.2961	24.0145	19.4616	20.1862	20.0545	25.9345	37.9667	15.2024	12.6881	16.9853	21.1709	15.7724	18.3446
chr16	32419702	32429099	ENSMUSG00000014075.15	838	+	Tctex1d2	56.735	52.3536	54.0212	36.075	109.4	155.836	158.161	111.2	123.728	91.258	113.359	115.404	77.3857	95.7206	99.7419	102.685	117.691	122.677	100.421	115.906	90.7626	93.7404	115.507	99.2918	166.028
chr2	119547697	119587027	ENSMUSG00000014077.13	3299	+	Chp1	115.422	132.146	119.446	129.088	142.625	165.865	152.886	188.581	104.697	96.4232	102.865	90.524	182.191	145.034	194.86	176.816	185.335	170.752	179.295	116.219	118.093	142.814	135.347	144.353	123.428
chr5	114622152	114658421	ENSMUSG00000014158.12	3290	-	Trpv4	0.258054	1.00145	0.573326	0.228291	1.63914	0.798216	0.679261	2.13957	0.555677	0.989125	1.6949	1.50079	1.62125	1.28322	0.370881	1.38515	1.51571	2.88436	1.20527	1.13548	0.261519	0.784682	0.599316	0.458789	0.861875
chr13	58000228	58113592	ENSMUSG00000014164.15	7322	-	Klhl3	0	0.213149	0.398129	0.333379	3.13019	0.45648	0.868682	0.640916	0.142676	0.277778	0.0815966	0.534829	0.191705	0.686415	0.999891	0.475946	1.09725	0.540013	0.842432	0.34909	0.0235017	0.327397	0.367215	0.18038	0.258178
chr11	62879455	62916780	ENSMUSG00000014177.10	2235	+	Tvp23b	47.4831	55.2424	54.2433	52.9283	45.3921	53.3024	80.5301	49.1925	51.3573	55.42	35.4639	54.2399	70.717	62.515	50.6824	53.7335	58.6303	63.0985	58.7456	63.1641	59.7466	61.7968	43.7097	59.0935	43.3899
chr11	100582818	100620168	ENSMUSG00000014195.15	4863	-	Dnajc7	81.0067	70.5329	77.8573	73.0923	39.3673	77.9105	73.5979	58.1066	62.1369	79.6742	67.0386	71.1086	73.3727	67.8392	79.9583	90.7891	92.3458	69.9785	59.117	90.5664	90.0913	79.7437	83.9301	84.9687	76.3848
chr11	100627543	100692455	ENSMUSG00000014198.15	3101	-	Zfp385c	1.64269	2.18088	1.65891	1.57433	1.30428	0.846865	0.831531	2.16188	0.968538	1.37735	1.2202	0.988296	0.724238	0.713128	0.590229	0.259337	1.51875	1.19006	0.426242	1.3949	1.9422	0.535183	2.25435	0.669283	1.03633
chr1	160202367	160212875	ENSMUSG00000014226.10	2098	-	Cacybp	129.292	75.1326	123.662	135.949	57.674	62.4727	96.6045	102.253	47.6775	47.8904	65.0228	69.1434	92.9977	99.4646	45.4618	38.2041	50.1784	78.401	102.798	95.6849	149.442	70.5783	76.4674	122.577	76.5883
chr16	3908801	3941147	ENSMUSG00000014232.14	2076	+	Cluap1	6.33886	5.09533	1.65199	2.44209	8.92949	5.28998	7.36973	12.5942	3.01929	4.31075	7.38659	5.41294	4.8682	6.4882	5.97561	4.7777	5.33791	4.57107	3.3957	7.19796	6.87986	4.26359	4.9216	3.72628	4.1887
chr11	62267224	62281375	ENSMUSG00000014243.5	732	-	Zswim7	37.1147	21.7945	29.0479	22.5734	63.5418	62.2939	64.1122	56.3244	27.4726	47.2351	41.0815	45.5892	46.0218	26.6402	49.1747	64.0872	40.1174	30.9692	42.1331	32.5011	50.7775	40.3061	37.711	44.8494	50.6167
chr11	62458460	62514417	ENSMUSG00000014245.8	2268	+	Pigl	30.6957	22.7847	20.3383	28.0661	14.7124	16.0001	21.526	23.056	16.0639	24.751	23.7962	18.0922	12.2542	26.149	24.2103	36.9952	40.6761	20.1069	10.4903	22.7134	21.5479	22.9281	25.0539	16.8046	13.5861
chr18	36742332	36744557	ENSMUSG00000014294.4	572	-	Ndufa2	362.16	467.172	462.867	436.597	707.093	519.216	457.713	460.019	617.992	648.569	607.199	653.066	541.834	598.894	212.255	385.23	277.522	539.178	675.908	549.293	566.779	509.357	580.055	517.872	586.612
chr16	4616464	4624988	ENSMUSG00000014301.13	596	-	Pam16	187.321	197.266	202.837	192.18	208.676	209.498	215.17	219.342	118.534	129.336	170.748	168.547	165.331	163.596	171.633	165.968	145.491	169.835	168.549	202.556	221.451	266.7	212.634	189.627	150.977
chr16	4594713	4624924	ENSMUSG00000014303.13	4213	+	Glis2	6.14632	12.4304	8.99509	6.28424	10.4002	9.23676	8.48713	15.1965	3.81245	2.99314	5.9088	4.56671	10.1285	7.34862	8.78536	5.02667	7.03608	13.0767	6.17017	5.83367	3.67604	4.2894	4.59506	4.20974	3.49987
chr15	35925886	35938246	ENSMUSG00000014313.15	1841	-	Cox6c	150.8	180.19	188.335	176.958	100.693	104.003	115.973	95.589	108.241	120.862	135.868	98.6795	143.797	105.924	158.628	98.7235	141.604	121.562	142.756	90.4592	99.8266	112.383	107.978	109.148	110.486
chr10	70922832	71159700	ENSMUSG00000014329.14	5555	-	Bicc1	6.87758	7.5232	13.4897	8.9575	8.43378	13.7527	5.75596	8.5082	14.4101	18.856	7.74374	7.17213	8.49021	8.28759	19.4763	19.1098	16.6073	11.3886	13.9197	10.5476	7.1248	10.7885	6.96993	12.703	13.7142
chr11	96047432	96065388	ENSMUSG00000014349.7	3997	-	Ube2z	34.6227	42.0397	33.3772	34.5755	36.7658	27.4756	23.9558	51.1562	21.9546	25.1883	27.4037	32.374	70.3763	44.2614	24.4223	25.0161	18.6447	57.0459	67.5163	33.2042	32.2891	29.8953	37.6707	27.7563	34.951
chr11	96024545	96030831	ENSMUSG00000014351.12	687	+	Gip	5.56113	15.3972	11.7313	9.83945	32.8707	32.3184	19.7678	41.4729	22.8095	24.2764	17.6829	25.5268	26.5613	18.4357	21.3135	11.3158	25.0019	27.626	14.7505	35.7747	27.5527	18.789	18.2642	19.774	9.35559
chr2	128818118	128854261	ENSMUSG00000014353.15	5258	+	Tmem87b	39.9633	39.9386	34.5692	38.0681	95.7682	61.115	63.6226	92.1191	43.288	53.1101	46.5871	38.7606	82.223	61.7488	56.972	46.6493	49.6328	69.7347	71.8957	51.7534	42.3817	49.0986	53.25	32.116	40.1948
chr2	128610104	128687391	ENSMUSG00000014355.10	16714	-	Anapc1	20.6738	25.6886	23.7814	20.9856	19.48	19.5402	16.6927	20.3959	17.8055	14.639	17.3247	13.9253	19.8364	16.8513	22.6801	19.9359	21.1333	15.2349	13.4966	14.234	11.253	15.4899	15.3361	14.9799	14.4657
chr2	128698956	128802894	ENSMUSG00000014361.5	4336	+	Mertk	22.7131	23.3957	23.7678	28.2347	19.1222	17.8944	21.6071	34.865	14.7269	10.4134	12.5387	11.1518	30.6242	25.5006	24.2483	21.6383	19.615	23.1621	23.4725	18.8184	20.6765	21.6041	21.3727	13.881	14.9975
chr7	46888949	46919969	ENSMUSG00000014402.15	2268	-	Tsg101	141.125	144.966	167.016	140.33	127.21	159.265	168.646	90.0071	228.407	177.651	203.014	189.179	100.881	102.735	179.515	163.701	143.527	113.319	84.1165	215.777	183.764	220.093	193.713	176.115	119.691
chr7	46760466	46796064	ENSMUSG00000014418.16	5155	-	Hps5	12.1874	11.9082	13.2059	12.1294	37.072	19.1269	19.4748	36.2184	17.1748	25.8428	19.0844	18.9253	20.8575	26.714	33.2172	27.4048	30.5252	27.3058	28.4611	14.6081	15.3887	18.1717	16.8297	20.3866	27.0997
chr17	12227621	12318796	ENSMUSG00000014426.9	6038	-	Map3k4	5.27285	7.38091	5.73671	6.1574	11.7224	7.78927	9.13905	10.9919	5.64466	5.52431	5.50813	5.24489	9.20588	8.09077	9.83489	9.94488	7.79999	8.16377	10.1063	3.41916	3.22043	4.70315	3.94837	2.7811	5.57283
chr8	122481698	122551329	ENSMUSG00000014444.17	8228	-	Piezo1	0	0.27398	0.166725	0.0684624	0.69638	0.116062	0.22982	0.896254	0.111095	0.222472	0.193632	0.331087	1.29653	0.464233	0.123582	0.488699	0.13468	0.448514	0.240965	0.0477924	0.167311	0.224113	0.065356	0	0
chr14	63372836	63417037	ENSMUSG00000014453.4	2326	-	Blk	0.182502	0.149104	0	0	0	0	0.221718	0	0	0.262324	0	0	0	0	0	0	0	0.113327	0	0	0	0.396389	0	0	0
chr8	122466147	122476064	ENSMUSG00000014470.4	1827	-	Rnf166	1.62643	0.379657	1.68942	1.6444	6.64134	1.17605	4.4223	11.5586	1.42949	3.11707	1.96207	1.67745	9.98775	4.07136	4.00722	3.52141	0.758176	2.45275	6.99352	1.82951	1.60118	0.908375	1.86412	2.1687	0.827752
chr14	31698768	31830651	ENSMUSG00000014496.8	7230	-	Ankrd28	34.3475	46.53	36.5722	27.9187	56.5942	49.696	40.135	54.7074	30.8489	33.2792	27.1594	27.7411	67.3293	43.2383	44.5269	32.6279	45.4065	53.8499	62.9199	36.305	26.1808	33.7684	48.0231	28.9409	36.9709
chr10	128377119	128408704	ENSMUSG00000014498.9	6773	+	Ankrd52	0.689428	1.38256	0.75953	1.1921	2.63746	1.3042	1.77667	2.82096	0.906165	1.68164	1.32316	1.30719	3.81329	2.01839	2.28198	1.02905	1.51342	2.84109	1.62628	0.551564	0.736793	1.7969	1.16448	0.334287	0.921047
chr18	34408489	34444116	ENSMUSG00000014503.15	5804	+	Pkd2l2	271.931	420.046	337.487	314.653	565.966	544.32	883.043	303.608	365.181	282.41	556.413	407.085	169.436	247.279	1645.26	1095.92	1170.68	237.983	231.683	213.048	119.127	198.634	157.569	183.411	374.395
chr18	34330847	34336599	ENSMUSG00000014504.16	1320	+	Srp19	316.123	251.311	363.088	411.813	221.124	294.445	330.266	275.777	195.085	224.96	284.996	317.822	283.072	339.174	198.282	166.324	177.766	293.353	293.227	327.697	422.768	282.468	370.585	277.441	280.979
chr5	3651181	3680325	ENSMUSG00000014529.9	2016	+	Tmbim7	1.68452	0.344064	0	0	1.50468	0	0.255811	0	0.971609	0.605324	0.493924	0	0	0	0.302629	0	0.274839	1.30753	0.655642	0.0975288	0	0	0.355654	1.12308	0.281306
chr6	83644542	83656187	ENSMUSG00000014542.3	2471	-	Clec4f	0	0	0	0	0	0	0	0	0	0	0	0	0	0	0	0	0	0	0	0	0	0	0	0.0763565	0
chr6	129831154	129876672	ENSMUSG00000014543.14	1192	-	Klra17	0	0	0	0	0	0	0	0	0	0	0	0	0	0	0	0	0	0	0	0	0.288724	0.154698	0	0	0
chr14	62837678	62961509	ENSMUSG00000014547.10	6646	+	Wdfy2	7.72862	4.90532	5.67632	7.06325	6.13644	5.20872	7.06141	6.90976	2.84904	1.34654	4.34499	4.63697	6.54733	6.26162	4.92658	3.6705	5.79419	6.22704	6.82831	2.69218	3.36598	3.32953	3.82989	2.21439	3.32793
chr6	92186712	92214925	ENSMUSG00000014550.14	5757	-	Rbsn	109.277	124.582	92.7528	102.153	122.478	137.305	103.585	143.465	143.536	166.823	112.219	114.868	202.662	187.383	83.5792	106.445	81.9515	157.555	162.629	135.894	124.135	120.948	139.147	117.427	119.097
chr6	92169525	92184033	ENSMUSG00000014551.8	6073	-	Mrps25	10.8344	7.5668	10.4755	8.81184	10.7669	12.0686	14.6061	8.7208	8.77299	7.40144	14.9863	9.64432	9.75376	12.2483	11.3856	11.0352	11.7238	12.2402	9.54023	9.38897	9.71896	8.927	10.5667	9.50686	10.3344
chr6	83480217	83506969	ENSMUSG00000014554.13	2169	-	Dguok	16.4398	12.3121	16.0487	17.2274	9.94516	19.9224	22.033	15.7632	12.342	14.722	21.8524	25.1193	6.08319	13.2542	27.5656	17.1791	23.5016	8.1425	10.6644	17.6766	14.9945	20.914	16.1978	18.3545	20.2198
chr4	150917322	151861876	ENSMUSG00000014592.20	14570	-	Camta1	2.0686	3.27298	3.35421	3.0672	9.06814	5.19425	3.62216	7.45398	2.1062	2.58249	2.65169	2.05669	8.07323	5.35364	6.40668	6.66029	4.56342	5.28282	6.51665	4.49374	3.43686	3.06279	2.84192	2.83598	3.24361
chr3	107741048	107760469	ENSMUSG00000014599.10	4860	-	Csf1	2.09629	4.74553	2.11699	1.15907	2.01119	1.12984	2.7236	3.72443	1.45094	1.67398	2.13083	2.13703	5.02546	2.81287	3.26391	5.5158	3.76224	3.14582	3.62627	1.94191	1.09763	2.84568	2.47114	0.854093	1.94483
chr3	107612532	107631694	ENSMUSG00000014601.13	3963	-	Strip1	20.8876	26.2978	24.5337	21.2265	58.0032	33.3138	31.4053	83.99	46.8891	46.6516	39.1969	37.4206	81.2517	58.9973	32.124	38.3534	38.3085	70.9048	70.6526	39.8892	37.5596	37.2709	44.6428	20.7578	28.6204
chr1	93015464	93101951	ENSMUSG00000014602.15	8980	-	Kif1a	0.189087	0.308968	0.286431	0.250917	1.50133	0.478542	0.516864	1.82904	0.581667	0.203842	0.37701	0.417122	1.43805	1.76859	0.498226	1.25377	0.586159	0.909972	0.5397	0.766329	0.421575	0.308018	0.219571	0.210108	0.336816
chr3	107595031	107605776	ENSMUSG00000014603.3	1892	+	Alx3	0	0	0	0	0	0.126183	0	0	0	0	0	0	0	0	0	0	0	0	0	0	0	0	0	0	0
chr11	70644196	70647479	ENSMUSG00000014606.14	1955	-	Slc25a11	34.5245	30.6015	45.5224	41.0115	36.5494	38.7111	50.6483	78.5274	34.3994	27.6734	34.1255	45.374	56.1465	61.1853	38.4888	23.3102	35.2851	56.6298	57.3558	35.703	42.6898	33.2015	46.8525	44.0085	43.0291
chr11	70614883	70619216	ENSMUSG00000014609.16	1616	-	Chrne	32.3103	34.6602	45.9464	34.8582	42.9652	14.9212	20.4244	64.0943	58.1811	57.8953	45.5975	37.5081	92.5931	56.8528	18.1218	28.6978	30.1724	45.8361	32.5809	30.2957	42.9134	48.0399	48.251	49.2708	45.6218
chr8	116888685	116921455	ENSMUSG00000014633.15	1678	-	Cmc2	29.0926	26.9723	24.4236	27.6395	140.403	114.105	100.09	87.4953	69.0275	72.483	69.3109	85.2322	75.4532	73.5619	85.4431	85.9478	82.8801	83.8864	60.9161	77.452	73.3234	86.8154	72.64	55.6586	79.1976
chr5	110135842	110171972	ENSMUSG00000014668.15	3893	+	Chfr	36.7471	42.5837	38.4534	34.4863	48.2239	37.2857	42.612	53.2116	31.0947	21.3681	30.5913	25.5414	52.2813	42.7585	58.56	55.4314	55.9341	46.1788	55.4559	31.3134	26.0351	30.9307	33.336	31.115	22.0455
chr7	19852097	19861299	ENSMUSG00000014686.8	1635	-	Ceacam16	0	0.21212	0	0.114844	0.412291	0.438053	1.05141	0.820058	0.79868	0.37319	0.121804	0.416542	2.40383	1.96734	1.36822	1.4756	0.847209	3.22444	1.48211	0.601278	0.526237	0.112783	0.548165	0.461595	0.462478
chr6	52162417	52164831	ENSMUSG00000014704.10	1775	-	Hoxa2	0.239155	0	0	0	0	0.134501	0	0	0	0	0	0	0	0	0	0	0	0	0	0	0	0	0	0	0
chr14	68606027	68655842	ENSMUSG00000014725.16	4463	-	Adam28	0	1.51533	0.115265	0.084145	0.679684	0.053493	0.616286	0.0751062	0.117037	0.319006	0	0.305197	0.377413	0	0.273403	0.600645	0.124149	0.059063	0.098721	0	0.0385569	0	0.0803271	0.126827	0
chr6	83762644	83768326	ENSMUSG00000014747.6	1739	+	Ankrd53	0.488211	0	0	0	0	0	0	0	0.225275	0	0	0	0	0	0	0	0	0	1.77351	0.339192	0	0	0	0	0
chr6	83768885	83775813	ENSMUSG00000014748.13	2984	-	Tex261	10.2426	11.1576	12.1826	16.5494	23.9458	15.1212	20.3936	29.3187	5.64523	9.47421	9.61047	7.58873	16.1816	13.946	17.1744	8.08515	14.9474	19.1692	22.443	10.7402	7.55442	7.04478	13.0953	7.01848	7.15861
chr17	15396202	15433438	ENSMUSG00000014763.8	4420	+	Fam120b	1.63269	0.313861	0.310365	0.892117	1.06757	1.29632	1.43903	0.834205	0.502247	1.4725	3.55947	2.2342	0.889199	2.22869	1.47234	3.88152	2.25641	1.66985	2.34251	3.73663	3.65961	2.41973	3.69044	6.958	1.58244
chr17	15499888	15528379	ENSMUSG00000014767.17	13266	+	Tbp	54.7504	49.8813	59.6923	58.1596	20.8591	20.6418	27.1088	17.8641	31.8733	39.0649	30.6997	41.8916	22.1353	21.898	35.5041	39.6666	37.0051	20.8836	19.6284	48.3764	39.8743	43.5911	44.0896	43.8767	36.85
chr17	15475021	15499751	ENSMUSG00000014769.10	4595	-	Psmb1	183.75	163.747	187.299	188.096	177.436	239.778	229.332	140.28	204.018	249.821	234.473	230.733	141.741	210.488	180.706	212.004	192.509	163.322	204.619	259.561	284.09	240.061	260.546	230.97	242.314
chr17	15367354	15376872	ENSMUSG00000014773.13	3858	-	Dll1	1.21034	0.719163	0.533364	0.730052	0.174727	1.11387	0.490139	2.34587	0	0.316312	0	0	0	3.17866	0.368991	0	0.143617	0.2733	0.51391	0	0	0.191187	0	0	0
chr8	105276140	105281939	ENSMUSG00000014776.7	3176	+	Nol3	0.801951	0.163799	0.539913	0.650335	2.97145	0.225509	0.216505	3.48286	0.0411159	0.256157	0.0627047	0.321653	0.707135	0.0632989	0	0.168808	0.348914	0.995963	1.38725	0.495259	0.433449	0.174182	0.169317	0.772292	0.119041
chr8	105329163	105347953	ENSMUSG00000014778.10	3928	-	Fhod1	0.648421	0.52976	0.218275	0.33462	0.0858065	0.972461	1.18163	1.53604	0.132978	0.103558	0.304201	0.0866912	0.571757	0.204722	0.776604	0.341227	1.26952	0.738182	1.28992	0.200222	0.219042	0.0938901	0.319437	0.336237	0
chr8	105373274	105382862	ENSMUSG00000014782.16	5314	+	Plekhg4	0.159766	0.0652647	0	0	0.507411	0.0449264	0.61464	0	0.0245736	0.267919	0	0.128161	0	0.378316	0.11481	0.100891	0.208534	0	0.29019	0.222	0	0.0694017	0	0.106517	0.213441
chr8	105348843	105368743	ENSMUSG00000014786.8	3499	+	Slc9a5	0	0.0991187	0.294044	0	0.0963269	0.0682307	0	0.0957985	0.149282	0	0	0	0.481394	0.172367	0.0581214	0	0.870938	0	0	0	0.0491796	0.0527008	0	0	0
chr8	105305601	105310760	ENSMUSG00000014791.10	3210	+	Elmo3	0	0.486191	0.213678	0.0584952	0.314998	3.19806	0.856848	1.87962	0.488165	0.443527	0.992649	0.159123	0.962012	0.375771	0.443479	0.417551	1.72609	0.246353	0.274512	0.490014	0.268036	0.631901	0.390888	0.176334	0.412232
chr14	69029238	69041804	ENSMUSG00000014813.9	4197	+	Stc1	0	0.371855	0.817138	0.223695	0	0.0568833	0	1.27786	0	0	0	0	0.0668889	0.718504	0.581463	1.02194	0.528068	0.125613	0.419911	0.702709	0	0.92266	0	0.179821	0.7657
chr8	105280409	105289864	ENSMUSG00000014837.15	3889	-	4931428F04Rik	0.218308	0.178358	0.396834	0.386258	1.82001	0.122777	2.91739	2.49955	0.302201	0.261492	0.460877	0.612924	0.216559	0.67202	1.51649	2.13682	1.7809	0.745585	2.26584	0.556132	0.309734	0.331911	0.184366	0	0.194433
chr8	105467493	105471526	ENSMUSG00000014846.12	1848	-	Tppp3	9.87742	10.8849	12.8979	10.4655	12.2198	10.5934	13.1161	16.6874	0.0706624	2.4213	4.31061	3.96171	4.70926	3.37238	12.7654	8.41338	9.59437	3.42335	6.1988	1.80872	1.58298	2.69416	0.678977	1.93986	1.73898
chr13	92211872	92355003	ENSMUSG00000014850.15	8638	-	Msh3	14.4481	15.4377	19.0574	13.1947	17.9098	21.6407	17.8114	19.2085	8.7681	8.14685	10.5362	14.2509	17.0624	12.5677	25.7092	17.1305	23.2522	11.6266	12.471	11.7224	9.44265	11.1648	12.1188	11.5548	10.7015
chr2	26973416	27009628	ENSMUSG00000014852.16	4925	+	Adamts13	0	0.0352098	0.0348176	0.0762516	0.547489	0.0969499	0.558474	0.0680607	0.0795437	0	0	0.0345709	0.0570016	0.0816395	0.0412927	0.10886	0.168754	0.267612	0.0447301	0.0399224	0.0698799	0.0374417	0.218375	0	0.0383833
chr8	105326354	105335219	ENSMUSG00000014856.12	1511	+	Tmem208	83.158	74.7113	90.4479	75.5552	94.3555	97.6444	120.709	115.578	118.139	99.4734	103.859	115.836	120.022	103.778	71.1985	100.947	75.539	109.556	89.8096	112.558	109.215	97.0206	97.8697	105.14	119.728
chr8	105297663	105305370	ENSMUSG00000014859.9	2192	+	E2f4	92.1814	173.646	112.805	111.188	184.823	107.825	118.891	269.749	116.048	92.5085	98.1215	76.4313	287.136	159.216	140.093	115.201	132.199	211.768	288.736	99.0266	102.211	122.064	132.066	95.2853	94.0015
chr2	26920040	26933928	ENSMUSG00000014867.9	3281	-	Surf4	89.7905	93.1785	88.273	106.675	67.1836	44.4589	79.6915	79.892	33.3923	22.0684	51.8361	48.6758	58.0118	57.1679	75.1855	55.9666	62.821	64.594	67.3443	36.0157	41.9053	34.3959	36.3854	31.5708	39.2365
chr2	26916367	26920183	ENSMUSG00000014873.15	2580	+	Surf2	32.7424	19.0883	40.1441	30.7855	17.3749	39.2346	39.5115	31.4411	39.074	56.0502	53.7242	58.0077	38.1927	32.3374	20.1002	32.937	37.7974	22.6817	29.9705	70.1881	76.9021	82.9086	76.9107	96.8981	58.3966
chr12	44205559	44210326	ENSMUSG00000014905.4	2549	-	Dnajb9	1433.21	746.084	1181.43	1244.63	992.103	880.028	1521.52	1742.27	877.614	979.282	1252.64	1406.18	2193.11	2409.53	617.28	599.866	447.781	2223.68	1831.25	1476.22	1434.96	1202.91	1343.99	1636.95	1357.38
chr8	66860217	66890564	ENSMUSG00000014907.10	3094	+	Naf1	4.93923	7.90257	6.76152	5.34057	16.1225	9.95389	7.22291	22.101	8.44112	8.94017	11.8435	10.4556	23.228	17.1538	3.48366	5.45839	2.95483	11.6719	16.8746	13.2816	17.8531	19.0122	19.524	16.587	10.57
chr5	32611171	32687057	ENSMUSG00000014932.15	5399	+	Yes1	20.4426	33.1464	20.9621	22.5713	38.3307	36.8788	28.2104	35.637	20.8248	15.6714	23.6074	24.0933	39.2059	27.2195	35.0307	24.4285	32.6862	27.5365	32.3977	20.7944	19.0916	24.1814	21.8792	13.8738	19.8527
chr5	32458843	32517433	ENSMUSG00000014956.15	7135	+	Ppp1cb	87.7556	118.554	95.5317	87.6872	165.194	88.6363	81.7724	155.455	81.9377	74.3716	68.7187	85.0711	154.196	109.634	102.325	86.9013	104.564	136.399	160.583	78.9779	74.7647	101.233	105.816	76.8194	91.5648
chr2	70661576	70712636	ENSMUSG00000014959.12	4145	+	Gorasp2	37.7902	55.9759	44.4722	44.9831	52.3664	41.1242	39.9384	49.5722	32.8587	29.2448	37.3317	35.1614	43.6846	45.7366	56.9623	49.0865	50.5953	41.7178	49.4271	34.7698	43.5492	40.8394	44.2395	29.4509	31.4683
chr1	152370735	152386688	ENSMUSG00000014980.14	1139	-	Tsen15	77.5205	22.0757	76.0278	80.1194	45.571	58.0603	58.5594	85.0505	15.8214	38.5707	55.9509	80.1231	64.5759	54.01	21.7829	31.7727	34.052	42.583	40.0362	140.343	121.015	90.3383	90.6479	87.464	39.8324
chr15	65876053	65912397	ENSMUSG00000015001.17	1912	-	Oc90	0	0.272084	0	0	0	0	0.0899086	0	0	0.106375	0	0.0890489	0	0	0	0	0	0	0.115218	0	0	0	0	0	0
chr15	65787034	65873816	ENSMUSG00000015002.18	7979	+	Efr3a	22.7705	34.3165	29.2062	29.275	34.5961	22.4407	25.2288	47.6395	22.0123	19.6022	16.548	18.1592	45.9854	30.3609	32.3439	26.1382	25.8323	43.2117	44.0923	25.0608	18.4394	25.8378	27.9018	19.1065	21.915
chr8	122611640	122616660	ENSMUSG00000015013.9	1776	+	Trappc2l	12.9071	15.72	9.269	10.7841	55.2257	83.0747	57.4953	44.9197	58.8952	60.3524	79.7274	57.2332	33.0367	47.9954	33.7799	52.3758	44.613	58.1816	36.0958	56.7934	60.6541	49.2149	57.5295	84.246	98.6701
chr8	122775486	122817880	ENSMUSG00000015016.8	3747	+	Acsf3	0	0	0.137291	0.150336	0.0899514	0.382288	0.0458781	0.0894579	0.139401	0.0542804	0	0.181758	0	0	0	0.35771	0.147872	1.05524	0.999474	0.209894	0	0	0.334868	0	1.00901
chr8	110974996	110997800	ENSMUSG00000015023.7	2547	-	Ddx19a	21.3333	24.9185	21.8806	21.0844	21.4377	17.3407	24.9725	38.0339	10.9205	15.891	16.5763	14.6397	36.0422	32.3617	27.3072	20.5234	29.0416	29.2887	39.008	17.2919	21.6197	16.5794	18.6499	13.26	23.8246
chr8	122578242	122611463	ENSMUSG00000015027.11	2650	-	Galns	12.3345	12.6948	10.871	11.833	21.4947	15.4054	15.958	12.2695	11.2352	12.2801	15.932	11.4364	9.21651	9.02771	23.7901	20.1304	19.5494	13.727	13.8828	13.3552	8.37669	8.90688	12.3107	17.0165	13.9103
chr6	88193891	88207032	ENSMUSG00000015053.14	3683	+	Gata2	9.68177	5.97959	5.40083	6.98464	0.366058	0.0648219	0.0933506	0	0	0.0552237	0.0540728	0	1.29581	1.58297	0.883482	2.83862	0.300882	1.78929	1.91406	0.640623	0.887729	0.600815	0.778712	0.102458	0.615926
chr2	25498651	25501719	ENSMUSG00000015083.11	1493	-	C8g	1.99028	4.18131	0.574268	1.38343	0	1.27924	3.45422	0	0.0874643	0.408685	0.666946	0.456159	0	0.134653	0.40864	1.61595	0.74223	0.353112	0.147552	0	0.576287	0	0	0.126374	0.633081
chr2	25395874	25401321	ENSMUSG00000015085.8	2128	+	Entpd2	4.5881	2.44467	2.65917	1.67651	5.54355	8.07764	8.72451	5.1981	3.1296	2.9629	2.52681	3.76048	0.659616	1.60603	2.48474	4.03109	2.34336	2.10581	6.21135	1.66312	1.69815	2.25301	1.85315	1.50729	3.02034
chr2	25583018	25608521	ENSMUSG00000015087.14	6379	-	Rabl6	0.998196	1.25047	1.586	1.11855	3.75143	2.84436	3.55722	2.67991	1.55579	1.33913	1.15513	1.81498	5.54512	3.02549	3.18806	3.57199	1.99776	4.04964	4.38589	1.81854	2.58969	2.25478	2.6133	2.10003	1.68916
chr2	25466709	25470046	ENSMUSG00000015090.13	968	-	Ptgds	8.77065	6.44907	13.463	8.53498	0.34819	1.72642	0.177588	3.4628	0.809406	1.05056	0	1.58301	1.45007	0.415366	0	2.76929	0.572391	0	1.13789	2.43741	0	2.28595	0	0	1.36701
chr2	25557847	25562082	ENSMUSG00000015092.9	1317	+	Edf1	81.5477	34.1023	63.2783	74.566	24.8243	39.3367	71.3987	103.843	19.4339	17.6054	43.7011	42.1452	90.3802	87.7725	31.0377	18.7261	27.9772	81.061	57.0394	67.7787	102.438	49.7055	69.8217	68.0498	34.0182
chr2	25456838	25458776	ENSMUSG00000015093.15	1012	+	Clic3	0	0	0.169443	0	0.333051	0.235908	2.71787	0.662448	0	0	0	0.336485	0	0	0.200955	0	0.273752	1.30236	0.653051	0	0	0	0	0.18644	0
chr2	25399351	25409494	ENSMUSG00000015094.16	3906	+	Npdc1	2.49961	1.33186	0.526809	2.16324	0.862898	4.21736	2.55261	7.29439	2.90856	0.885205	1.63154	2.22308	4.81544	3.19107	1.82228	2.95108	1.98593	5.1289	3.15836	1.71147	2.33492	3.21024	2.29454	2.27031	1.79068
chr2	25500750	25505471	ENSMUSG00000015095.12	3052	+	Fbxw5	3.89449	1.53408	2.58451	3.50683	3.31305	2.58139	2.19669	2.6359	1.45474	1.06626	1.10929	0.502082	3.12743	2.17373	2.33219	2.54717	2.90472	1.20917	1.80452	1.22403	1.35318	2.71888	2.34928	1.17459	0.929085
chr6	6041218	6217173	ENSMUSG00000015112.15	3635	-	Slc25a13	14.1305	16.1243	18.8695	12.1392	24.0152	18.1928	31.4017	20.5638	10.2384	10.5751	8.27282	8.05639	13.0519	18.7487	43.6945	24.3363	29.8758	11.7477	11.636	12.1703	8.8525	8.3703	11.8349	8.04537	8.11277
chr17	25261916	25274622	ENSMUSG00000015120.15	5181	-	Ube2i	57.6814	55.259	61.1967	72.5564	47.1646	46.6788	59.9229	37.9129	34.3032	33.4467	48.8939	40.7826	35.437	43.7308	100.682	68.6597	86.6243	45.1795	44.0932	42.9971	46.1336	35.734	41.5516	33.6858	37.107
chr17	25240170	25242798	ENSMUSG00000015126.9	1192	+	Tsr3	85.1135	58.6271	58.6933	72.3039	17.2483	46.8666	26.8241	43.8683	22.2388	27.8124	36.7559	44.9936	44.7477	39.9713	19.7907	27.6613	17.431	36.7092	48.4207	34.3092	44.6078	32.0225	34.8876	44.795	45.1978
chr17	25188397	25234443	ENSMUSG00000015127.14	5282	+	Unkl	5.46497	2.56074	3.1815	3.12831	1.7867	4.20347	6.41146	4.12494	2.9667	4.27417	3.77036	3.80365	3.56098	3.5016	8.85542	5.43038	9.07374	4.74098	1.37633	2.71736	1.27056	2.5136	3.18998	3.39347	3.90101
chr7	66226912	66388350	ENSMUSG00000015133.17	9252	-	Lrrk1	0.550583	0.749711	0.389214	0.547965	0.619305	0.387061	0.315866	0.326069	0.155256	0.0439665	0.0430502	0.0920134	0.121372	0.0217291	0.0879233	0.260766	0.179661	0.142455	0.142864	0.127508	0.167392	0	0.116245	0.142752	0.143025
chr7	66390890	66427517	ENSMUSG00000015134.15	4434	-	Aldh1a3	0.287212	0.430196	0.232039	0.296434	2.96456	1.72297	1.00801	1.66314	0.559562	0.596314	0.359315	0.268794	0.633136	0.725439	0.77971	0.362744	0.312401	1.90238	1.68923	0.354746	0.232854	0.74858	0.282984	0.255314	0.213169
chr12	80167547	80260371	ENSMUSG00000015143.15	3953	-	Actn1	6.65797	10.0457	8.28535	9.0726	4.77477	4.04642	8.26258	15.2633	0.924958	0.926132	1.30987	2.49815	4.26106	2.33942	7.40825	4.74696	7.63903	4.20103	3.73383	1.29321	1.74125	1.58604	1.26967	1.95693	1.67375
chr7	28766735	28788661	ENSMUSG00000015149.14	2493	+	Sirt2	3.06498	1.94763	1.6508	4.66976	4.05593	11.3001	5.30955	4.03368	3.56186	5.22137	7.98838	2.93672	2.81521	2.74178	5.2208	7.74203	6.88982	4.54662	3.79973	4.41661	8.49008	2.21902	4.02647	3.63277	4.62548
chr7	28808541	28822266	ENSMUSG00000015165.16	2892	+	Hnrnpl	64.8785	79.0291	76.1327	62.395	156.986	128.203	120.369	234.361	138.26	145.017	133.318	152.894	256.853	209.866	48.5211	62.2896	51.1542	209.183	234.464	104.7	208.018	120.574	156.875	111.562	139.491
chr19	46075863	46085530	ENSMUSG00000015176.11	3759	+	Nolc1	518.569	472.571	488.245	470.847	447.066	603.802	509.039	449.696	614.291	600.211	543.57	588.736	550.786	621.296	474.63	665.712	594.315	511.278	520.236	635.988	528.827	550.503	628.924	636.201	610.765
chr6	4600839	4643355	ENSMUSG00000015189.12	4037	+	Casd1	0	0.0859095	0.0424762	0	1.50281	0.295689	0.0425824	0.415158	0	0.453431	0	0.0421753	0.556319	0.0497987	1.20902	0.132805	0.274498	0.261182	0.0545692	0.48704	0	0.319743	0.488419	0.420632	0.280958
chr10	7119063	7212237	ENSMUSG00000015202.13	3837	-	Cnksr3	6.30609	10.4849	7.15044	7.97665	15.3723	7.77753	6.8547	11.2694	5.13897	5.03569	5.50167	3.63864	19.4618	10.1645	11.7133	8.66312	10.9024	16.9687	21.7597	8.71125	6.8168	8.74664	7.14757	8.90032	11.7748
chr1	66175273	66442583	ENSMUSG00000015222.18	13328	+	Map2	1.91101	3.13561	2.83049	3.36711	4.62783	0.591116	3.40508	2.9677	1.99874	0.778273	2.52524	2.45275	2.52761	2.9866	5.84404	3.27844	4.71845	3.48089	3.35535	1.90304	1.35567	2.64259	2.31325	1.14667	1.88641
chr4	96568429	96591578	ENSMUSG00000015224.10	2037	-	Cyp2j9	0	0	0.168362	0	0	0	0	0	0	0	0.0977664	0.0835844	0	0	0.199673	0	0	0	0	0	0.168954	0	0	0	0
chr4	52989272	53001162	ENSMUSG00000015242.14	1699	+	Nipsnap3a	0	0	0	0	0	0.281035	0	0	0	0	0	0	0	0	0	0	0	0	0	0	0	0	0	0	0
chr4	53030787	53159895	ENSMUSG00000015243.4	10363	-	Abca1	0.122889	0.0669336	0.314393	0.163073	3.80533	1.08277	1.94084	1.35852	0.113409	0.117759	0.0576523	0.213587	1.51703	1.14457	3.10064	0.23281	1.2832	0.305238	1.84944	0.151785	0.182657	0.676176	0.0345942	0.145654	0.0729665
chr4	53011880	53022060	ENSMUSG00000015247.10	1687	+	Nipsnap3b	3.52282	1.1307	4.47242	0.445215	15.3839	13.7271	10.5976	8.3452	0.928874	2.65237	2.95125	4.3398	5.65792	4.88591	4.94252	4.92596	6.0761	2.6563	5.09279	5.2447	5.61017	2.29544	2.44383	13.3092	6.051
chr10	8722219	8886070	ENSMUSG00000015305.6	8049	-	Sash1	3.37532	5.53683	3.32344	2.16953	6.74179	2.96607	4.76269	4.91408	3.17984	2.60269	2.00412	3.29989	7.6034	5.12022	2.77927	2.13149	4.23352	3.76616	7.1434	3.4443	1.81721	3.299	3.11778	2.01593	2.4895
chr10	80930073	80932204	ENSMUSG00000015312.9	1372	+	Gadd45b	93.13	44.3632	80.364	90.737	223.552	192.801	240.442	161.736	97.3671	161.14	145.444	153.508	232.853	230.05	169.423	146.929	129.836	219.793	274.406	146.174	162.422	95.4258	141.1	232.958	261.236
chr1	171917515	171953170	ENSMUSG00000015314.10	7367	+	Slamf6	0	0.0706155	0.18621	0.331343	0	0.388879	0.0700035	0	0	0	0	0.138668	0.0381068	0.0272889	0	0	0.676893	0.322029	0	0	0	0	0	0	0.0513202
chr1	171767127	171801184	ENSMUSG00000015316.11	2693	+	Slamf1	7.7239	6.6324	7.64099	8.43673	10.0126	10.1949	10.1496	3.3607	3.00639	8.30775	5.25053	7.4604	2.50189	3.35933	20.0875	20.008	16.6655	4.40472	6.70786	2.84742	0.830684	3.4237	1.66404	3.01267	5.75607
chr2	30090944	30093648	ENSMUSG00000015335.16	1685	-	Zdhhc12	13.3522	15.6428	13.942	12.9266	3.00043	3.11707	5.71317	3.58076	6.19984	2.1727	7.32778	6.46691	3.66535	10.2607	4.34492	5.56817	7.89187	9.69916	2.48405	4.20074	7.55719	10.287	8.51038	6.71847	6.17038
chr2	30171493	30174069	ENSMUSG00000015337.5	1063	+	Endog	2.79539	0.978786	1.29051	1.76641	1.90243	1.12295	2.42575	2.838	0.49138	0.574004	2.24817	2.88307	0.264095	3.02596	1.3392	1.76526	1.56371	2.47976	3.31584	0.36993	3.3995	0.693886	1.68626	0.35499	1.42267
chr8	23241346	23257074	ENSMUSG00000015341.17	2005	-	Golga7	41.7089	40.1304	41.907	54.2237	74.3018	81.8024	73.9921	88.2718	42.7899	41.2864	58.8015	58.6787	91.5707	71.09	94.1268	87.7069	81.9368	98.8658	102.402	85.0214	72.2647	71.5528	67.9451	59.0968	58.7385
chr9	95637601	95698096	ENSMUSG00000015354.8	4625	+	Pcolce2	3.85491	2.92451	1.74257	2.88252	3.78951	3.61335	2.82482	1.88436	0.50822	0.351808	1.50708	0.184067	1.82097	2.95579	1.9787	0.405724	2.7554	3.53364	4.28684	1.4029	1.71149	1.03663	0.968918	0.448745	1.26706
chr1	171682009	171705258	ENSMUSG00000015355.13	1189	+	Cd48	1.07107	0.437531	2.59594	1.4213	0	0.40158	0	0	0	0	0	1.28878	0	0.676324	1.36832	0.901826	1.864	1.33018	0	0	0.723631	0.155088	0.603027	0	0
chr9	65294260	65330658	ENSMUSG00000015357.10	2886	+	Clpx	418.91	251.7	352.281	445.806	322.917	327.832	411.893	236.939	312.253	341.659	478.554	444.768	339.389	433.979	301.597	260.637	258.223	365.896	295.865	479.146	425.19	347.971	397.008	481.303	444.887
chr15	89075124	89087077	ENSMUSG00000015363.13	3120	+	Trabd	0	0.555796	0.439683	1.08329	4.2131	1.45386	1.76313	2.68589	0.627809	0.717076	0.510642	0.163713	1.61961	2.44853	1.7599	0.773272	0.710352	0.422433	0.564861	0.693205	0.330922	0.709232	0.344711	0.241894	0
chr15	88982909	89055152	ENSMUSG00000015365.15	4137	+	Mov10l1	25.3448	17.3953	24.3308	22.24	1.95532	2.77	2.49319	0.162049	0.946948	4.17889	0.0481388	0.205779	3.46081	2.9157	1.03232	0.194393	0.535726	0.573455	2.50276	3.18429	4.78345	3.47673	4.15953	5.24483	3.88403
chr15	89182213	89196448	ENSMUSG00000015377.10	5285	-	Dennd6b	1.20482	0.45936	0.843593	0.994805	1.40304	0.135519	0.813175	1.83931	1.53192	1.30846	0.979736	0.934264	2.60282	2.24431	0.53872	0.811558	0.524196	1.64593	2.79278	1.15329	0.781439	0.802499	0.949668	1.21382	0.85845
chr13	43784775	43803132	ENSMUSG00000015396.4	2477	+	Cd83	0	0	0	0	0	0	0	0	0	0	0	0	0.680015	0	0	0	0	0	0	0	0	0	0.217097	0	0
chr14	56258838	56262260	ENSMUSG00000015437.5	1436	-	Gzmb	0	0.120758	0	0	0	0	0	0	0	0	0	0	0	0	0	0	0	0	0	0	0	0	0	0	0
chr14	56165797	56174599	ENSMUSG00000015443.9	990	-	Gzmn	0	0	0.692834	0	0	0	0	0	0	1.02722	0	0	0	0	0	0	0	0.266261	0	0	0	0	0	0	0
chr17	34809092	34823464	ENSMUSG00000015451.16	5531	-	C4a	0	0.0627041	0.124011	0	0.0609379	0.302147	0.310803	0	0.118048	0.29418	0.180031	0.0307831	0.152269	0.254432	0.0367685	0.145399	0.0500881	0.190633	0.159317	0.319935	0.0311118	0.0333394	0	0.0682253	0.307601
chr17	34597862	34600936	ENSMUSG00000015452.14	1491	+	Ager	0	0	0	0	0	0	0.115295	0.674444	0	0	0	0	0	0	0	0	0	0	0	0	0	0	0	0	0
chr17	34647146	34655074	ENSMUSG00000015461.15	2575	+	Atf6b	4.61591	5.38744	6.72587	6.19822	5.49748	5.84099	3.605	15.2304	6.5926	4.66017	6.03251	5.88477	19.406	14.6777	6.31819	4.47647	3.87314	11.3629	14.6294	4.81046	5.61346	3.50898	8.423	5.78854	8.58929
chr17	34613350	34615971	ENSMUSG00000015467.14	1282	-	Egfl8	1.32449	1.89369	0.668785	1.75759	7.62433	10.4285	5.49775	10.9816	1.22232	3.96624	2.79618	4.78113	9.63513	3.92038	6.66256	3.34562	3.67366	3.70107	5.49881	1.38031	0.939591	2.15757	2.23713	2.35478	2.6542
chr17	34564268	34588503	ENSMUSG00000015468.14	6912	+	Notch4	0	0.050176	0.049617	0.0271657	0.146288	0.276318	0.522281	0.436457	0	0.176553	0.0288122	0.147796	1.01538	0.232682	0	0.426612	0.0400806	0	0.159358	0.199121	0.199166	0.240104	0	0.027297	0.136746
chr17	34616662	34628510	ENSMUSG00000015474.16	2614	-	Ppt2	12.6668	20.6975	15.1534	18.6046	31.977	21.1888	26.3711	46.8047	20.3819	19.6853	23.1605	19.1495	59.9269	42.2994	29.4858	29.7397	30.5229	38.4204	45.7615	24.3704	24.6204	27.1592	27.9092	19.9937	22.4184
chr17	34629533	34633126	ENSMUSG00000015476.6	1940	+	Prrt1	0	0	0	0	0	0	0	2.07339	0	0	0	0.351055	0	0	0.209656	0	0	0.135875	0	0	0	0	0	0	0
chr17	34601091	34603690	ENSMUSG00000015478.13	1238	-	Rnf5	7.54361	12.1862	8.58767	10.162	18.5131	15.6202	61.0972	13.5379	6.43428	13.4716	18.982	20.6294	3.62821	12.5039	59.9587	30.7477	41.8465	11.072	6.05013	13.9761	8.47887	8.63911	7.38428	8.99188	10.2306
chr1	156075966	156205026	ENSMUSG00000015484.3	3882	-	Fam163a	0.874805	1.83146	1.85523	1.20923	0.955056	0.245996	0.265696	0.518082	0.20183	0	0.256505	0.0877185	0.867798	0	0.576258	0.138108	0.356823	0.271611	0.056748	0.35454	0.398947	0.237507	0.323222	0.194412	0.048696
chr2	27009926	27021089	ENSMUSG00000015488.14	4682	+	Cacfd1	3.89865	3.1852	3.25959	3.04795	1.51175	3.3144	3.78177	11.7413	4.68564	1.6073	3.02001	1.78189	6.05596	3.17744	3.34456	3.03451	4.14195	6.92494	3.10541	2.30969	3.89586	3.30833	3.94334	2.01492	1.85727
chr10	13966075	14151374	ENSMUSG00000015501.10	13094	+	Hivep2	0.389033	1.13893	0.982185	1.03249	1.26129	0.856937	1.03716	1.33117	0.408886	0.512588	0.790882	1.09225	1.00767	1.28968	1.988	1.67875	0.867461	1.42932	0.874858	0.300318	0.486248	1.54911	0.396994	0.345826	1.27045
chr10	28972288	28986303	ENSMUSG00000015519.12	1757	-	2310057J18Rik	0	0	0.0975962	0	0	0	0	0	0	0	0	0	0	0	0	0.152571	0	0	0	0	0	0	0	0	0
chr3	95434388	95497240	ENSMUSG00000015522.18	4831	+	Arnt	38.3113	31.5875	31.1646	38.9065	44.7211	31.9241	40.1029	38.6474	42.6271	36.5856	34.3391	25.7278	38.8179	37.3694	45.085	52.8256	60.3851	29.901	39.6724	26.0882	23.5091	29.3529	30.0543	34.3688	37.7606
chr13	114833081	114932100	ENSMUSG00000015533.9	7133	-	Itga2	0	0	0	0	0.189008	0	0.4579	0	0.0183071	0.0855413	0.0279196	0.0238696	0.275498	0.0563682	0.342128	0.0375813	0	0.110864	0.0617681	0.496162	0	0	0	0	0
chr13	114818236	114832275	ENSMUSG00000015536.14	5282	+	Mocs2	3.21469	5.05583	5.12936	9.27827	4.14769	4.24867	10.74	3.42687	3.68365	3.46554	6.86205	5.09302	3.56098	6.01361	10.3955	7.66343	6.34637	3.29373	3.16972	4.39245	5.53834	4.60826	3.46147	4.89374	3.9368
chr11	115182832	115187859	ENSMUSG00000015542.17	2066	-	Nat9	2.26016	1.17508	1.07899	2.72657	2.4471	7.3956	8.90312	9.41023	4.42444	4.13472	5.01249	6.92254	5.84294	4.67076	8.36697	12.0669	6.3024	4.33802	6.39775	3.52123	3.91468	8.30069	6.68066	8.67585	6.86246
chr8	68880491	68907448	ENSMUSG00000015568.16	4732	+	Lpl	25.4771	31.7353	31.9978	25.8719	10.969	6.65967	8.68245	19.1967	9.35504	5.93146	5.30282	8.23962	12.2212	7.05245	18.3941	14.2191	13.5826	14.372	12.4301	5.60935	5.0911	5.53357	5.90934	3.07019	7.79002
chr17	26663231	26699647	ENSMUSG00000015575.15	3712	+	Atp6v0e	293.559	324.533	338.795	304.62	292.647	369.621	286.987	216.091	334.165	372.039	339.231	351.99	251.389	282.059	265.878	280.706	288.307	301.022	217.032	310.606	353.337	338.448	319.289	398.143	417.493
chr17	26838664	26845009	ENSMUSG00000015579.5	1719	-	Nkx2-5	0	0.100877	0	0.436927	0	0	0	0	0	0	0	0	0	0	0	0	0	0	0	0	0	0	0	0	0
chr17	46383731	46420920	ENSMUSG00000015597.17	13611	+	Zfp318	10.8222	13.9634	12.9007	14.568	21.0732	10.261	10.5712	23.9375	10.7645	9.90719	11.2078	11.9337	24.2968	14.977	21.2167	19.6358	22.2265	21.0902	20.0048	15.0811	10.4428	16.8265	17.8183	11.6303	10.7359
chr17	46442448	46487675	ENSMUSG00000015599.9	14097	-	Ttbk1	0.692593	0.381333	0.291937	0.306356	1.02809	0.795966	0.999945	1.56935	0.713271	0.418406	0.579213	0.519348	1.13512	0.969748	1.06754	0.893749	0.746785	1.04714	1.39082	1.08791	0.91551	1.07263	0.83922	0.896741	1.03255
chr17	46548329	46556175	ENSMUSG00000015605.6	2616	-	Srf	10.8721	13.9204	7.40705	10.7666	35.5601	19.8037	15.7711	39.7216	15.5243	22.3914	10.0489	13.6678	45.9303	26.7435	13.0602	12.1942	11.3314	32.6475	43.2844	12.7772	15.3266	16.9879	20.8303	12.2611	19.1495
chr2	9857078	9890034	ENSMUSG00000015619.10	3978	-	Gata3	1.8141	2.57192	2.8019	2.78492	9.4048	7.92196	5.44496	7.24663	1.67416	4.09027	2.55321	2.01164	6.6337	3.89137	8.12853	5.59317	8.28744	3.84331	7.03308	1.82877	2.98478	3.38392	3.74	1.61262	4.98969
chr2	180325133	180334699	ENSMUSG00000015627.5	3277	-	Gata5	0	0	0	0	0	0.218559	0	0	0	0	0	0	0	0	0	0	0	0	0	0	0	0	0	0	0
chr2	180176373	180225859	ENSMUSG00000015647.9	11388	-	Lama5	0.335484	0.593864	0.346326	0.593581	0.651128	0.649887	1.02648	1.23624	0.160536	0.0357198	0.402218	0.179412	0.221865	0.105921	0.375017	0.117697	0.121636	0.624969	0.21279	0.120858	0.0755529	0.12954	0.314805	0.0331361	0.066399
chr5	5736317	5749326	ENSMUSG00000015652.9	1377	-	Steap1	17.5719	13.7266	17.3095	10.7725	12.9728	7.2818	10.1121	1.46056	8.91424	8.12374	6.79743	9.64444	26.5034	11.9717	1.62457	5.25623	2.61546	16.6544	13.7585	12.4225	17.1205	14.7306	16.0114	6.02889	1.78467
chr5	5664829	5694578	ENSMUSG00000015653.13	11256	-	Steap2	1.77252	2.8963	2.72693	2.15194	2.36556	1.82405	1.29815	3.42465	1.40376	1.68045	1.68082	2.0118	1.39668	1.33953	2.60171	2.09577	2.28896	2.22475	3.562	1.72932	1.1313	1.72015	1.35361	1.27394	2.01533
chr9	40800984	40810087	ENSMUSG00000015656.17	2699	+	Hspa8	406.098	355.04	364.808	334.214	464.299	587.427	563.421	351.22	779.441	852.892	941.739	958.612	404.197	595.887	446.97	627.113	468.469	490.377	460.181	720.908	618.057	681.782	664.466	610.352	605.075
chr17	6042196	6079741	ENSMUSG00000015659.12	4007	-	Serac1	0.847515	1.21174	0.727502	1.49953	4.62631	6.13679	6.60679	4.09901	2.80266	5.83721	2.78323	2.8469	2.94254	1.15395	5.98883	5.88719	5.39279	1.84196	3.79347	3.18946	1.50306	1.01243	2.05777	3.71986	3.91568
chr13	14613240	14674236	ENSMUSG00000015671.11	3673	+	Psma2	207.107	189.13	209.105	179.334	183.986	229.249	219.831	116.357	243.819	249.294	220.947	226.305	128.711	161.957	181.607	183.699	177.778	151.786	142.326	237.355	270.698	262.116	232.59	238.761	232.527
chr13	14608184	14613165	ENSMUSG00000015672.4	3043	-	Mrpl32	68.3551	59.9492	57.4218	49.7962	58.8144	40.2475	52.707	44.8327	53.7271	47.8562	43.1285	57.6304	46.9579	52.9845	51.5935	49.5965	42.4251	39.5008	45.1017	58.8626	69.1032	50.5995	56.4316	45.5727	52.2448
chr3	95323525	95357202	ENSMUSG00000015697.14	4660	-	Setdb1	28.6947	36.7283	28.4077	32.0336	37.1765	24.4887	18.2234	27.9812	25.5844	28.1515	19.1885	20.2779	29.9408	25.3669	33.9526	31.2937	28.1199	28.679	24.4878	21.8558	15.0292	21.4474	18.9251	30.2855	23.8934
chr3	95296096	95307176	ENSMUSG00000015702.13	2073	-	Anxa9	0.819101	1.17111	0.165438	0.63405	0.812947	0.460664	1.40974	1.61697	0	1.76604	1.44103	0.821329	0.947964	2.90937	1.07913	1.03451	1.47005	2.28884	1.91284	0.758777	0.0830098	0.711627	0.259406	0.546098	0.0911905
chr7	84246278	84410176	ENSMUSG00000015709.9	7304	-	Arnt2	0	0.0237415	0	0.0514155	0.138437	0	0	0	0	0.0278462	0.0545318	0.0233107	0.230613	0.0825728	0	0.073403	0	0	0.030161	0.0269192	0	0	0	0	0.0258814
chr3	95253674	95282076	ENSMUSG00000015711.8	3140	-	Prune1	29.8772	41.861	30.0357	32.77	61.3985	36.267	41.9908	68.4275	37.7197	32.9697	32.4729	31.6123	92.3557	55.3173	61.9815	64.1143	62.9069	73.0352	82.2952	45.3975	38.1424	48.3316	47.6668	37.6753	42.7442
chr3	95314791	95323599	ENSMUSG00000015714.11	2592	+	Cers2	55.1915	44.8908	54.5787	46.7975	47.3323	44.5794	61.5463	54.8319	26.1471	37.9	59.238	47.3606	90.8699	70.5802	31.0699	45.8156	42.7527	38.7465	32.3815	70.8492	61.2767	63.2453	64.1759	21.9832	21.9523
chr7	23385889	23441922	ENSMUSG00000015721.18	3541	+	Nlrp5	177.424	177.522	167.651	179.338	79.5741	94.8619	144.525	67.6835	82.7906	74.9569	80.3687	76.9326	52.4838	65.3471	210.546	200.994	190.429	52.7048	48.5883	91.7292	67.646	96.965	77.3999	82.3763	74.3125
chr6	17636234	17666972	ENSMUSG00000015733.13	2685	+	Capza2	301.023	228.434	235.213	230.988	287.212	285.331	276.201	218.847	197.749	211.949	214.504	233.357	205.557	218.483	245.252	171.124	220.598	184.372	212.091	211.337	287.183	246.279	266.705	265.202	194.107
chr3	95988429	95996001	ENSMUSG00000015745.9	1985	-	Plekho1	0.213854	0.611515	0.518317	0.189188	0.509392	0.481086	0.519613	3.71505	0	0.204926	0.200655	0.514644	1.13142	1.62045	0.717162	0.540187	0.837393	2.39031	0.776862	0.495259	0.0866898	0.0928968	0.180604	0.190103	0.2857
chr3	95999832	96058466	ENSMUSG00000015747.5	2730	-	Vps45	0.621977	1.20687	0.753743	0.6878	2.09883	3.58546	3.6522	2.33289	1.33933	2.30954	2.33436	3.74201	0.308497	2.5774	1.78784	3.43677	4.97247	2.31735	4.84167	2.73681	1.76492	3.57993	2.75769	2.14249	3.73921
chr3	95830124	95855885	ENSMUSG00000015748.13	3458	-	Prpf3	54.2593	59.0731	59.9523	64.8342	49.3193	62.619	68.1556	40.9063	66.1606	58.8169	69.4549	73.954	41.1601	58.0206	78.9237	93.4128	78.4325	40.9347	41.9186	79.2044	69.618	76.0958	78.5838	102.414	104.851
chr3	95929246	95947390	ENSMUSG00000015749.12	3463	+	Anp32e	159.969	175.461	153.948	186.685	216.945	200.753	182.776	200.074	172.101	167.386	179.482	194.156	241.416	277.725	179.524	242.677	206.638	228.508	234.545	218.931	213.223	209.427	224.955	211.397	258.91
chr3	95893969	95898288	ENSMUSG00000015750.15	2863	+	Aph1a	3.41023	1.87763	2.9947	3.0169	1.64816	2.58502	3.06223	4.80026	1.59638	1.27873	1.87812	0.535227	4.02027	2.73855	3.97783	2.34079	1.83853	2.57798	3.77035	1.30483	0.300523	1.28816	1.56523	1.51574	2.97126
chr10	7905653	7956230	ENSMUSG00000015755.16	5557	-	Tab2	77.3067	97.9225	103.404	89.4076	171.708	114.665	94.1039	212.206	106.216	94.0266	78.9505	76.1382	179.796	118.408	116.304	108.346	119.051	176.412	196.55	93.9747	91.1336	107.481	109.156	86.1728	91.2362
chr10	7792891	7823135	ENSMUSG00000015757.10	5539	+	Ppil4	65.6024	71.3795	75.2589	57.8326	91.64	89.9959	108.965	74.6769	110.993	98.8119	98.1909	105.249	86.7692	109.102	93.0001	89.6785	88.4279	85.5659	66.0609	134.285	127.063	132.266	134.559	100.998	89.5532
chr14	46775567	46788411	ENSMUSG00000015759.11	1586	-	Cnih1	350.359	329.432	346.845	330.432	259.055	261.619	300.78	296.099	174.881	213.392	282.527	245.731	265.51	249.839	317.488	270.096	260.967	312.296	293.219	340.796	349.041	326.828	298.26	255.654	246.727
chr6	137477245	137654876	ENSMUSG00000015766.14	5356	-	Eps8	27.1058	38.3013	27.7577	28.2215	37.1281	17.4731	22.2745	38.489	21.3577	11.3922	17.9592	15.2587	52.3622	29.0896	37.0206	31.8318	32.69	34.4016	36.812	16.5929	13.8152	16.7324	21.6867	19.7625	20.5768
chr2	26905262	26910677	ENSMUSG00000015776.12	3614	-	Med22	17.384	15.4983	18.22	20.6785	8.95312	10.8998	8.229	10.388	7.94923	11.0305	12.8946	9.79922	13.1278	14.8525	15.1371	11.2746	14.2582	13.7853	12.6789	9.24877	12.9512	12.2457	14.4332	10.7547	5.96301
chr2	26842503	26864979	ENSMUSG00000015787.15	1920	-	Abo	4.86405	3.07077	3.48312	5.28102	0.175546	0.74606	1.61161	2.44416	3.12858	0	0	0.266034	2.63187	2.09414	0.31776	0.698093	1.4429	2.05936	1.03264	2.45773	4.48123	1.53667	1.68047	3.14462	1.96914
chr2	26913383	26916530	ENSMUSG00000015790.16	1278	-	Surf1	30.8908	29.4441	42.9362	22.9202	28.2192	50.8114	53.5354	46.162	31.1645	38.1951	47.3722	45.1633	44.5921	39.1692	35.9631	38.1755	36.6348	43.5205	33.0961	31.5389	51.7046	41.6993	58.0669	38.8279	48.2209
chr5	45520229	45529276	ENSMUSG00000015804.14	4705	+	Med28	120.989	65.3091	116.079	133.135	106.093	109.196	153.673	125.317	47.0436	55.4618	120.337	116.161	131.446	146.858	120.68	75.492	92.7972	95.859	121.596	148.811	157.962	102.645	107.702	178.932	172.886
chr5	45434021	45450236	ENSMUSG00000015806.12	1769	-	Qdpr	46.0734	22.35	37.5135	51.0555	34.867	34.8189	39.8424	37.3285	14.3207	9.31288	18.9131	18.0945	20.6304	17.1603	26.901	21.0635	22.708	21.9044	14.072	14.449	36.5754	11.0494	16.7192	30.7173	27.8908
chr14	67745181	67749439	ENSMUSG00000015812.8	642	+	Gnrh1	238.698	380.31	304.758	283.702	118.124	121.973	93.9855	108.6	156.416	94.4079	180.538	143.476	209.894	173.168	219.839	200.007	211.014	115.786	177.06	76.2584	85.7716	112.306	118.941	116.968	177.554
chr1	159523769	159931729	ENSMUSG00000015829.13	12683	+	Tnr	0	0.10938	0	0	0.0265748	0.0188235	0.013554	0	0.010296	0	0	0.0402732	0	0	0	0	0	0	0.0173694	0	0.0135677	0	0.0141331	0	0
chr11	50199366	50210827	ENSMUSG00000015837.15	2823	-	Sqstm1	10.8268	10.5654	8.6862	9.91061	18.8642	14.7151	25.8802	32.1781	2.91421	2.08936	6.06692	7.23747	11.9334	7.69112	19.0904	13.2942	11.4819	6.90977	7.17932	6.47732	6.58327	4.63777	3.11132	6.95091	9.64274
chr2	75675513	75704641	ENSMUSG00000015839.6	3796	-	Nfe2l2	57.4796	44.6768	46.2571	65.3928	22.7303	23.1444	19.2918	21.1928	11.0082	10.1802	18.3096	16.5059	18.1189	23.7792	56.2526	38.8402	47.5109	16.2492	12.3031	14.5029	19.538	21.2284	16.1967	7.35622	19.3221
chr1	167598384	167639623	ENSMUSG00000015843.10	2297	+	Rxrg	0.184806	0.22648	0.671871	0.0817455	0	0.103935	0	0	0	0	0	0	0.244434	0.262565	0	0	0.844259	0	0	0	0	0.0802787	0	0.0821406	0
chr2	27676440	27762957	ENSMUSG00000015846.15	6303	+	Rxra	2.7613	3.82417	2.39409	3.15779	4.27793	3.37106	3.43647	8.24303	1.96819	2.58149	3.00163	5.32152	7.4381	5.39034	2.64573	3.01964	3.77998	4.89307	6.22127	1.87166	3.27614	2.31122	3.8108	3.14312	2.66926
chr3	95676201	95687917	ENSMUSG00000015850.11	4198	-	Adamtsl4	1.21343	1.85883	1.59304	0.849838	1.52547	0.966785	1.39228	0.399236	0.311063	0.387592	0.521832	0.121673	1.06997	1.19722	0.629768	0.702416	0.593934	0.753497	1.25943	0.84305	0.614862	0.395332	0.555085	0.359556	0.810548
chr3	87250758	87263738	ENSMUSG00000015852.13	2334	-	Fcrls	0	0.148593	0.734689	0.321799	0	0.102288	0	0	0	0	0	0	0.12028	0.0861342	0	0	0.474786	0	0	0	0	0	0	0	0
chr3	87357881	87371073	ENSMUSG00000015854.7	2036	+	Cd5l	0	0	0	0	0	0	0	0	0	0	0	0	0	0	0	0	0.136069	0	0	0	0	0	0	0	0
chr11	116470845	116494202	ENSMUSG00000015869.16	3407	-	Prpsap1	135.685	117.319	118.831	130.673	121.78	123.959	125.536	151.021	116.863	142.736	124.038	117.789	150.213	124.033	142.542	177.741	168.32	133.385	122.336	98.1647	104.349	101.428	103.699	119.342	116.13
chr5	45529705	45639614	ENSMUSG00000015879.8	4236	-	Fam184b	0.501062	0.245621	0.485769	0.664906	1.98919	1.01447	1.50153	0.395655	0	0.384115	0.564165	0.0401939	0.530185	0.427133	0.960182	0.0632832	0.261603	0.0622281	0.312034	0.46416	0.649969	0	0.211579	0.0445413	0
chr5	45669919	45700546	ENSMUSG00000015880.13	3703	+	Ncapg	136.188	114.216	139.432	132.397	189.686	165.177	211.829	125.19	187.113	132.096	161.719	170.491	107.653	153.479	169.372	182.066	188.981	108.7	111.843	143.787	125.005	156.464	143.574	202.027	188.783
chr5	45697181	45857615	ENSMUSG00000015882.18	15579	-	Lcorl	0.653956	0.912734	1.10069	1.28964	6.53369	4.67395	2.18481	4.9487	2.54815	1.6058	1.63626	1.49726	2.36061	1.79371	2.03641	2.2197	1.58266	2.06425	1.97968	1.31255	0.717964	2.45015	0.782399	1.84087	3.03354
chr10	93453411	93484875	ENSMUSG00000015889.8	2247	+	Lta4h	1.13351	1.31194	1.06839	0.250694	7.79995	2.97494	3.28968	1.19341	2.7314	0.0905157	1.77259	1.43968	0.124937	1.1631	1.44809	4.17551	3.2056	1.29042	0.29412	1.66255	2.22087	1.8875	0.079773	1.76334	1.26194
chr10	93523338	93540033	ENSMUSG00000015890.2	2421	-	Amdhd1	0	0.85952	0	0.232676	0	0	0.0710059	0	0	0	0.0822595	0	0	0.166078	0.588008	0	0	0	0	0	0	0.380835	0.0740396	0	0
chr2	143915320	143943324	ENSMUSG00000015932.8	1911	+	Dstn	250.568	233.389	207.997	233.263	231.93	266.598	245.669	141.727	205.272	247.77	250.944	215.077	88.7297	162.324	281.904	275.923	269.789	125.109	127.958	222.34	289.59	244.902	254.477	259.172	261.052
chr13	56073619	56136361	ENSMUSG00000015937.15	2959	-	Macroh2a1	0.860762	1.40649	0.927213	1.39606	3.41718	1.61365	1.3362	4.1914	0.441312	0	0.0673032	1.03572	2.75135	0.747351	2.06184	1.63069	1.21713	0.267251	0.521146	0.53158	1.74464	0.249274	0.181734	0.637638	0.638857
chr5	134184019	134224355	ENSMUSG00000015942.9	6086	+	Gtf2ird2	0.697501	0.854789	0.563511	0.647907	4.20894	2.54979	2.37266	2.6437	1.73798	1.77121	1.50524	0.89523	4.70502	3.99696	3.10764	3.61182	2.86779	3.07517	3.69211	2.09993	3.36468	1.42406	2.1206	1.42608	1.55306
chr3	96196588	96219709	ENSMUSG00000015943.11	1082	-	Bola1	98.4744	92.634	103.964	111.586	157.933	134.373	134.887	174.415	87.2573	78.5735	78.9607	78.8364	128.691	123.001	105.63	108.763	117.779	157.379	179.983	87.2243	79.042	85.0422	82.0043	133.05	145.535
chr5	134099711	134144343	ENSMUSG00000015944.9	7367	+	Castor2	1.90152	1.3417	1.16381	1.60574	4.43785	1.9768	0.956714	7.50751	1.18761	2.7332	1.89229	2.17247	4.45849	3.57485	2.1532	1.74661	2.21871	1.82483	4.9041	1.81485	1.07447	2.00245	1.3139	0.742722	0.795463
chr3	96282909	96293969	ENSMUSG00000015947.10	2589	-	Fcgr1	0.327925	0	0.529862	0.580207	0	0	0	0	0	0	0	0.0657634	0	0	0.942603	0	0	0	0	0	0.132931	0	0	0	0
chr5	134220053	134229625	ENSMUSG00000015950.13	3087	-	Ncf1	1.1001	2.19077	3.49952	2.49386	7.09689	8.50706	8.40871	7.70946	2.24197	6.72033	6.38674	3.30926	2.18257	7.22875	6.06081	5.29709	6.73074	10.4176	9.34848	7.26092	5.07263	6.98893	6.09693	6.90654	9.79788
chr7	98835112	98855195	ENSMUSG00000015957.12	4137	+	Wnt11	0	0.0419164	0.248697	0	0	0.115417	1.28815	0.405123	0.0315649	0.393307	0.0481388	0.205779	0.067859	0	0.098316	0.0647976	0	0.0637172	0.15975	0	0	0	0.476613	0	0
chr1	177762962	177796511	ENSMUSG00000015961.8	2771	-	Adss	162.538	203.634	159.657	174.081	296.787	192.645	201.187	396.166	165.127	117.659	159.622	115.146	265.941	202.561	235.732	186.999	194.456	242.48	307.11	136.873	129.106	140.346	141.084	152.521	147.696
chr1	177729814	177753324	ENSMUSG00000015962.5	768	+	1700016C15Rik	0	0	1.11638	0	0.438864	0	0	1.74583	1.53028	0.264829	0	0	0	0	0	1.39619	0.360726	0	0	0	0	0.240104	0	0.245673	0.492286
chr14	29996135	30008896	ENSMUSG00000015966.17	3352	-	Il17rb	0.379922	1.75891	2.04626	0.616189	3.61984	0.925897	1.79495	2.19999	0.467485	0.182031	1.06942	0.812704	1.84252	2.21909	3.64021	3.03895	1.90091	2.12326	2.30023	0.175971	1.18074	2.09046	0.320853	0.675455	0.958724
chr14	30039941	30491453	ENSMUSG00000015968.18	13587	-	Cacna1d	0.468646	0.510512	1.27468	0.317855	0.793812	0.281138	1.53091	0.542752	0.413272	0.538897	0.351778	0.300749	0.909122	0.28113	0.987871	0.295946	0.530137	0.232809	0.989037	0.202595	0.05066	0.312152	0.197891	0.0833195	0.236523
chr14	30009023	30040527	ENSMUSG00000015970.19	6217	+	Chdh	1.57045	0.948348	0.772292	1.47993	1.73484	1.19043	0.912477	0.485248	0.756157	0.687014	1.66572	1.45148	0.451557	1.19646	1.89726	1.46603	1.51508	0.847992	1.62998	1.10691	0.830365	1.21609	0.403651	0.728365	1.00342
chr14	29978337	30006354	ENSMUSG00000015971.5	3281	+	Actr8	13.0675	9.302	11.7593	11.7892	11.4027	10.8419	21.0624	18.7981	10.2684	9.7944	9.46889	6.17529	15.7436	18.627	23.2437	19.6904	23.3046	13.8186	10.4743	18.3974	12.8496	14.444	12.8933	16.0442	15.2106
chr7	139212988	139242979	ENSMUSG00000015980.14	3141	+	Lrrc27	3.1084	4.19581	3.65773	4.18461	3.43379	4.71246	5.63713	3.41495	3.90796	1.61882	1.8387	2.6561	3.21757	1.66411	4.59695	4.26723	5.20382	5.11923	3.36651	1.56493	2.02704	1.76122	3.02459	3.42394	1.80552
chr7	139103638	139213307	ENSMUSG00000015981.12	2302	-	Stk32c	2.39726	2.63653	2.3092	2.77331	1.9034	2.48903	2.01626	5.24203	5.55919	4.94777	0.95163	1.7751	1.70732	1.6593	2.12024	3.84285	2.76797	2.97722	0.765581	0.93953	1.04653	1.20157	0.622936	2.70475	2.70993
chr8	25998722	26015650	ENSMUSG00000015994.10	1930	-	Fnta	36.5113	43.5767	34.9172	30.3544	93.4303	39.2126	45.8711	70.8607	27.47	28.5587	30.5432	32.4644	72.0014	48.0198	50.6836	41.6686	53.1108	58.0462	92.3416	31.9886	31.6519	40.7974	45.7877	31.1855	38.885
chr13	112867418	112927398	ENSMUSG00000016018.4	3820	-	Mtrex	74.7874	74.4475	61.543	62.7209	94.9381	142.681	134.914	99.9454	84.1619	113.355	100.878	102.157	103.327	124.412	128.249	136.911	128.873	79.7005	73.0667	149.677	120.095	134.197	141.992	104.316	99.2201
chr2	158306493	158332852	ENSMUSG00000016024.9	3818	+	Lbp	8.8947	7.53949	9.43165	10.5737	12.0059	12.8812	10.9861	12.7302	15.904	10.1215	7.71981	7.00133	8.97051	7.7403	18.0569	21.6954	15.8908	9.45861	10.1551	6.5917	4.32677	5.16784	7.04229	9.93297	12.2295
chr15	85898929	86033777	ENSMUSG00000016028.10	10912	-	Celsr1	0.622433	0.985274	0.59715	1.04966	2.74902	1.13769	1.32332	2.58034	0.227374	0.708282	0.657021	0.780157	0.926171	0.865905	2.10598	1.89161	1.5233	1.18368	2.50336	0.378389	1.07234	0.692853	0.492806	0.242071	0.22521
chr9	32422204	32542861	ENSMUSG00000016087.13	3486	-	Fli1	0	0.0994884	0	0	0	0.0684851	0	0	0.0374596	0	0	0.0488415	0	0	0	0.307593	0	0	0.126389	0	0	0	0	0	0
chr5	151037510	151233836	ENSMUSG00000016128.14	6557	-	Stard13	5.69711	9.9438	4.05351	4.75366	2.15892	3.89585	4.82394	5.57216	3.62457	1.51991	5.49736	2.7784	5.05208	5.36549	6.9474	6.50034	6.21084	5.22614	6.48423	2.69874	3.85781	3.57158	4.42862	3.05014	3.31544
chr1	193346346	193370298	ENSMUSG00000016179.11	2511	-	Camk1g	0	0.276238	0	0	0.268457	1.33108	0	0.667461	0.10401	0	0	0.610256	0	0	0.0809903	0	0	0	0	0	0	0.073437	0	0.225421	0.150568
chr1	193091104	193130272	ENSMUSG00000016181.9	5880	-	Utp25	21.0806	26.6011	27.8503	22.9602	13.3558	18.3114	17.3952	30.2705	20.2761	24.3513	12.43	20.7615	28.5507	23.6595	20.5788	22.1566	20.1182	23.3562	26.5254	20.6315	15.3057	20.8234	19.937	24.0018	26.0409
chr1	193221634	193264075	ENSMUSG00000016194.14	2293	-	Hsd11b1	0.185128	1.96625	1.34609	1.06455	0.44097	1.04116	0.674726	1.46184	0.62644	0.354799	1.21592	0.222758	1.71402	0.350697	0.266071	0.584535	0.604094	1.03462	0.672512	0.0857471	0.525319	0.402094	0.938072	0.658271	0.494648
[truncated: 39,808 more rows]
