# Supplementary material for: Reduction of H3K9 methylation by G9a inhibitors improves the development of mouse SCNT embryos
Source: Stem Cell Reports. 2024 May 9;19(6):906–21. doi: 10.1016/j.stemcr.2024.04.003 (PMC11390627; doi:10.1016/j.stemcr.2024.04.003)
Supplement: Table S4. List of 879 RRGs, related to Figure 5 [file mmc3.xlsx]

## Sheet: Table S4. List of RRGs
Column1	Column2	Column3
ENSMUSG00000027855.13	Sycp1	C1_No.difference
ENSMUSG00000051455.13	Meioc	C1_No.difference
ENSMUSG00000018604.18	Tbx3	C1_No.difference
ENSMUSG00000039209.12	Rpl39l	C1_No.difference
ENSMUSG00000083027.1	Gm13140	C1_No.difference
ENSMUSG00000057722.17	Lepr	C1_No.difference
ENSMUSG00000021098.14	4930447C04Rik	C1_No.difference
ENSMUSG00000051367.8	Six1	C1_No.difference
ENSMUSG00000061132.13	Blnk	C1_No.difference
ENSMUSG00000070828.10	Zscan4f	C1_No.difference
ENSMUSG00000001105.15	Ift20	C1_No.difference
ENSMUSG00000038932.13	Tcfl5	C1_No.difference
ENSMUSG00000098309.1	Gtpbp4-ps2	C1_No.difference
ENSMUSG00000098171.1	Gm9621	C1_No.difference
ENSMUSG00000083246.1	Gm11839	C1_No.difference
ENSMUSG00000040928.15	S100pbp	C1_No.difference
ENSMUSG00000106738.1	Gm5	C1_No.difference
ENSMUSG00000031654.16	Cbln1	C1_No.difference
ENSMUSG00000060583.4	Olfr881	C1_No.difference
ENSMUSG00000114813.1	Gm47510	C1_No.difference
ENSMUSG00000113226.1	Gm47808	C1_No.difference
ENSMUSG00000063590.3	Slc22a28	C1_No.difference
ENSMUSG00000110537.1	Gm4316	C1_No.difference
ENSMUSG00000019989.8	Enpp3	C1_No.difference
ENSMUSG00000095717.1	Gm2056	C1_No.difference
ENSMUSG00000069456.4	Rdh16	C1_No.difference
ENSMUSG00000086342.1	Gm12932	C1_No.difference
ENSMUSG00000062794.8	Zfp599	C1_No.difference
ENSMUSG00000079470.8	Utp14b	C1_No.difference
ENSMUSG00000061961.3	Olfr815	C1_No.difference
ENSMUSG00000095620.7	Csta2	C1_No.difference
ENSMUSG00000013415.9	Igf2bp1	C1_No.difference
ENSMUSG00000005299.6	Letm1	C1_No.difference
ENSMUSG00000058794.12	Nfe2	C1_No.difference
ENSMUSG00000040139.14	9430038I01Rik	C1_No.difference
ENSMUSG00000061561.5	Olfr373	C1_No.difference
ENSMUSG00000096803.1	Gm6803	C1_No.difference
ENSMUSG00000023845.7	Lnpep	C1_No.difference
ENSMUSG00000045532.5	C1ql1	C1_No.difference
ENSMUSG00000082195.3	Gm13034	C1_No.difference
ENSMUSG00000110119.1	Gm45593	C1_No.difference
ENSMUSG00000093847.2	Gm5039	C1_No.difference
ENSMUSG00000038179.13	Slamf7	C1_No.difference
ENSMUSG00000058028.14	Zscan5b	C1_No.difference
ENSMUSG00000033446.7	Lpar6	C1_No.difference
ENSMUSG00000081593.1	Gm11841	C1_No.difference
ENSMUSG00000063881.11	Olfr376	C1_No.difference
ENSMUSG00000096049.1	Gm2075	C1_No.difference
ENSMUSG00000117725.1	Gm50240	C1_No.difference
ENSMUSG00000018698.15	Lhx1	C1_No.difference
ENSMUSG00000025537.12	Phkg1	C1_No.difference
ENSMUSG00000109116.1	Sycp1-ps1	C1_No.difference
ENSMUSG00000040213.13	Kyat3	C1_No.difference
ENSMUSG00000039841.14	Zfp800	C1_No.difference
ENSMUSG00000033739.8	Fkbpl	C1_No.difference
ENSMUSG00000037573.5	Tob1	C1_No.difference
ENSMUSG00000051081.7	Gm4847	C1_No.difference
ENSMUSG00000105777.1	Gm43049	C1_No.difference
ENSMUSG00000020407.13	Upp1	C1_No.difference
ENSMUSG00000095724.1	Gm21319	C1_No.difference
ENSMUSG00000034324.16	Tmem132c	C1_No.difference
ENSMUSG00000110761.1	Gm29761	C1_No.difference
ENSMUSG00000112850.1	Gm9176	C1_No.difference
ENSMUSG00000066009.8	Zfp987	C1_No.difference
ENSMUSG00000109055.1	Gm2676	C1_No.difference
ENSMUSG00000032537.15	Ephb1	C1_No.difference
ENSMUSG00000118275.1	Gm50289	C1_No.difference
ENSMUSG00000063632.6	Sox11	C1_No.difference
ENSMUSG00000031489.15	Adrb3	C1_No.difference
ENSMUSG00000058613.6	Cyp2d41-ps	C1_No.difference
ENSMUSG00000029813.8	Doxl1	C1_No.difference
ENSMUSG00000109730.1	Gm7151	C1_No.difference
ENSMUSG00000086798.1	Gm16222	C1_No.difference
ENSMUSG00000081885.1	Gm13231	C1_No.difference
ENSMUSG00000105430.1	Gm43301	C1_No.difference
ENSMUSG00000027834.15	Serpini1	C1_No.difference
ENSMUSG00000118133.1	Gm6978	C1_No.difference
ENSMUSG00000004948.12	Zp3	C1_No.difference
ENSMUSG00000024313.8	Mep1b	C1_No.difference
ENSMUSG00000003527.9	Ess2	C1_No.difference
ENSMUSG00000117779.1	Gm19209	C1_No.difference
ENSMUSG00000026209.15	Dnpep	C1_No.difference
ENSMUSG00000048546.8	Tob2	C1_No.difference
ENSMUSG00000097327.7	E030030I06Rik	C1_No.difference
ENSMUSG00000110365.1	Gm38947	C1_No.difference
ENSMUSG00000110811.1	Gm48729	C1_No.difference
ENSMUSG00000033961.16	Zfp446	C1_No.difference
ENSMUSG00000043073.10	Usp17le	C1_No.difference
ENSMUSG00000015053.14	Gata2	C1_No.difference
ENSMUSG00000003038.15	Hmgn2	C1_No.difference
ENSMUSG00000082164.1	Gm13360	C1_No.difference
ENSMUSG00000031965.15	Tbx20	C1_No.difference
ENSMUSG00000027835.11	Pdcd10	C1_No.difference
ENSMUSG00000075014.1	Gm10800	C1_No.difference
ENSMUSG00000061755.10	Bod1l	C1_No.difference
ENSMUSG00000107142.1	4930566F21Rik	C1_No.difference
ENSMUSG00000010362.9	Rdm1	C1_No.difference
ENSMUSG00000049657.9	Zbtb5	C1_No.difference
ENSMUSG00000097776.1	Gm26795	C1_No.difference
ENSMUSG00000074655.1	Gm1527	C1_No.difference
ENSMUSG00000096497.2	Olfr787	C1_No.difference
ENSMUSG00000027776.12	Il12a	C1_No.difference
ENSMUSG00000029195.10	Klb	C1_No.difference
ENSMUSG00000092390.1	Gm20541	C1_No.difference
ENSMUSG00000046062.5	Ppp1r15b	C1_No.difference
ENSMUSG00000054272.6	Zscan4c	C1_No.difference
ENSMUSG00000023075.9	Akirin1	C1_No.difference
ENSMUSG00000029664.10	Tfpi2	C1_No.difference
ENSMUSG00000062116.10	Zfp954	C1_No.difference
ENSMUSG00000041915.9	Ammecr1l	C1_No.difference
ENSMUSG00000115233.1	Gm46498	C1_No.difference
ENSMUSG00000111369.1	Gm47043	C1_No.difference
ENSMUSG00000090000.2	Ier3ip1	C1_No.difference
ENSMUSG00000049792.6	Bag5	C1_No.difference
ENSMUSG00000048450.10	Msx1	C1_No.difference
ENSMUSG00000043702.9	Pde12	C1_No.difference
ENSMUSG00000001504.10	Irx2	C1_No.difference
ENSMUSG00000029145.12	Eif2b4	C1_No.difference
ENSMUSG00000042660.8	Wdr55	C1_No.difference
ENSMUSG00000049760.6	Micos13	C1_No.difference
ENSMUSG00000042797.9	Aqp11	C1_No.difference
ENSMUSG00000109482.2	Gm4756	C1_No.difference
ENSMUSG00000113348.1	Gm8607	C1_No.difference
ENSMUSG00000054604.7	Cggbp1	C1_No.difference
ENSMUSG00000117091.1	Gm5698	C1_No.difference
ENSMUSG00000107241.1	Gm43129	C1_No.difference
ENSMUSG00000113295.1	Gm49357	C1_No.difference
ENSMUSG00000045098.19	Kmt5b	C1_No.difference
ENSMUSG00000104320.1	Ighv1-60	C1_No.difference
ENSMUSG00000021379.2	Id4	C1_No.difference
ENSMUSG00000082976.10	Gm15056	C1_No.difference
ENSMUSG00000004872.15	Pax3	C1_No.difference
ENSMUSG00000055254.15	Ntrk2	C1_No.difference
ENSMUSG00000066137.12	Gm11487	C1_No.difference
ENSMUSG00000048231.14	H2-M10.4	C1_No.difference
ENSMUSG00000020052.9	Ascl1	C1_No.difference
ENSMUSG00000002983.17	Relb	C1_No.difference
ENSMUSG00000023170.14	Gps2	C1_No.difference
ENSMUSG00000012076.8	Brms1l	C1_No.difference
ENSMUSG00000021592.18	Arsk	C1_No.difference
ENSMUSG00000113233.1	Gm31063	C1_No.difference
ENSMUSG00000055401.14	Fbxo6	C1_No.difference
ENSMUSG00000112428.1	Gm48106	C1_No.difference
ENSMUSG00000032606.7	Nicn1	C1_No.difference
ENSMUSG00000074502.4	Ubtfl1	C1_No.difference
ENSMUSG00000022194.15	Pabpn1	C1_No.difference
ENSMUSG00000074673.15	Ttll9	C1_No.difference
ENSMUSG00000084123.1	Gm13106	C1_No.difference
ENSMUSG00000101279.1	Gm18342	C1_No.difference
ENSMUSG00000019893.13	Ros1	C1_No.difference
ENSMUSG00000078537.3	B020031M17Rik	C1_No.difference
ENSMUSG00000078932.8	CN725425	C1_No.difference
ENSMUSG00000030236.10	Slco1b2	C1_No.difference
ENSMUSG00000040746.15	Rnf167	C1_No.difference
ENSMUSG00000087166.9	L1td1	C1_No.difference
ENSMUSG00000032567.16	Aste1	C1_No.difference
ENSMUSG00000102404.1	5530400K19Rik	C1_No.difference
ENSMUSG00000036775.13	Decr2	C1_No.difference
ENSMUSG00000079343.4	C1s2	C1_No.difference
ENSMUSG00000093962.7	Gm11756	C1_No.difference
ENSMUSG00000036466.17	Megf11	C1_No.difference
ENSMUSG00000112496.2	Gm48764	C1_No.difference
ENSMUSG00000028461.12	Ccdc107	C1_No.difference
ENSMUSG00000031233.6	Pgk2	C1_No.difference
ENSMUSG00000096323.2	Gm20767	C1_No.difference
ENSMUSG00000106644.1	Gm40331	C1_No.difference
ENSMUSG00000046435.7	Gm13078	C1_No.difference
ENSMUSG00000043648.7	Pld6	C1_No.difference
ENSMUSG00000046991.12	Wdr27	C1_No.difference
ENSMUSG00000057176.4	Ccdc189	C1_No.difference
ENSMUSG00000081007.1	Gm11543	C1_No.difference
ENSMUSG00000071350.12	Setdb2	C1_No.difference
ENSMUSG00000051548.4	Gm6365	C1_No.difference
ENSMUSG00000082919.1	Gm12641	C1_No.difference
ENSMUSG00000035578.16	Iqcg	C1_No.difference
ENSMUSG00000045316.5	Fahd1	C1_No.difference
ENSMUSG00000050623.5	Catsperz	C1_No.difference
ENSMUSG00000113738.1	Gm40910	C1_No.difference
ENSMUSG00000086147.2	Zfp989	C1_No.difference
ENSMUSG00000113135.1	Gm48170	C1_No.difference
ENSMUSG00000094027.2	Gm21762	C1_No.difference
ENSMUSG00000038354.13	Ankrd35	C1_No.difference
ENSMUSG00000054568.7	Usp17la	C1_No.difference
ENSMUSG00000112202.1	Gm31181	C1_No.difference
ENSMUSG00000029401.8	Rilpl2	C1_No.difference
ENSMUSG00000062773.6	Tex101	C1_No.difference
ENSMUSG00000033342.15	Plppr5	C1_No.difference
ENSMUSG00000026177.11	Slc11a1	C1_No.difference
ENSMUSG00000081169.1	Gm12551	C1_No.difference
ENSMUSG00000094215.2	Gm6489	C1_No.difference
ENSMUSG00000089857.9	Zfp882	C1_No.difference
ENSMUSG00000048330.14	Ric3	C1_No.difference
ENSMUSG00000097248.9	Gm2694	C1_No.difference
ENSMUSG00000022407.10	Adsl	C1_No.difference
ENSMUSG00000095339.2	Zscan4b	C1_No.difference
ENSMUSG00000082264.1	Gm12799	C1_No.difference
ENSMUSG00000037349.9	Nudt22	C1_No.difference
ENSMUSG00000030284.11	Creld1	C1_No.difference
ENSMUSG00000086726.3	Gm9458	C1_No.difference
ENSMUSG00000032053.8	Pou2af1	C1_No.difference
ENSMUSG00000000739.14	Sult5a1	C1_No.difference
ENSMUSG00000037204.7	Atg101	C1_No.difference
ENSMUSG00000053856.7	Dnajc5g	C1_No.difference
ENSMUSG00000074194.4	Zfp791	C1_No.difference
ENSMUSG00000068117.10	Mei1	C1_No.difference
ENSMUSG00000101968.6	1700027A15Rik	C1_No.difference
ENSMUSG00000045928.2	4933440M02Rik	C1_No.difference
ENSMUSG00000085255.1	Taco1os	C1_No.difference
ENSMUSG00000025616.14	Usp16	C1_No.difference
ENSMUSG00000040978.4	Gm11992	C1_No.difference
ENSMUSG00000018196.18	Glrx2	C1_No.difference
ENSMUSG00000057219.11	Armc7	C1_No.difference
ENSMUSG00000076439.12	Mog	C1_No.difference
ENSMUSG00000035699.8	Slc51a	C1_No.difference
ENSMUSG00000102907.1	Gm38264	C1_No.difference
ENSMUSG00000028070.7	Naxe	C1_No.difference
ENSMUSG00000042472.11	Zfp410	C1_No.difference
ENSMUSG00000079034.2	Gm8300	C1_No.difference
ENSMUSG00000060301.6	2610008E11Rik	C1_No.difference
ENSMUSG00000073406.10	H2-Bl	C1_No.difference
ENSMUSG00000090952.2	Gm17251	C1_No.difference
ENSMUSG00000032014.6	Oaf	C1_No.difference
ENSMUSG00000044352.6	Sowaha	C1_No.difference
ENSMUSG00000114583.1	Gm48881	C1_No.difference
ENSMUSG00000025355.7	Mmp19	C1_No.difference
ENSMUSG00000081179.1	Gm13136	C1_No.difference
ENSMUSG00000012126.16	Ubxn11	C1_No.difference
ENSMUSG00000085236.3	2610206C17Rik	C1_No.difference
ENSMUSG00000110379.1	Gm6909	C1_No.difference
ENSMUSG00000024521.8	Pmaip1	C1_No.difference
ENSMUSG00000089964.1	Gm16582	C1_No.difference
ENSMUSG00000117835.1	Gm50250	C1_No.difference
ENSMUSG00000024642.17	Tle4	C1_No.difference
ENSMUSG00000111864.1	Rpl26-ps6	C1_No.difference
ENSMUSG00000054431.4	Olfr450	C1_No.difference
ENSMUSG00000022025.13	Cnmd	C1_No.difference
ENSMUSG00000114188.1	Gm40849	C1_No.difference
ENSMUSG00000044730.17	9930104L06Rik	C1_No.difference
ENSMUSG00000086952.1	Gm12596	C1_No.difference
ENSMUSG00000090374.1	Gm17232	C1_No.difference
ENSMUSG00000010142.12	Tnfrsf13b	C1_No.difference
ENSMUSG00000112583.1	Gm4930	C1_No.difference
ENSMUSG00000021514.18	Zfp369	C1_No.difference
ENSMUSG00000029586.9	Spdye4b	C1_No.difference
ENSMUSG00000113403.1	Gm9315	C1_No.difference
ENSMUSG00000051146.2	Camk2n2	C1_No.difference
ENSMUSG00000004127.12	Trmt10a	C1_No.difference
ENSMUSG00000052926.16	Rnaseh2a	C1_No.difference
ENSMUSG00000098176.2	Ccdc166	C1_No.difference
ENSMUSG00000021803.10	Cdhr1	C1_No.difference
ENSMUSG00000043673.11	Kcns3	C1_No.difference
ENSMUSG00000073411.12	H2-D1	C1_No.difference
ENSMUSG00000108339.1	Klk1b28-ps	C1_No.difference
ENSMUSG00000086445.1	Gm13191	C1_No.difference
ENSMUSG00000028684.14	Urod	C1_No.difference
ENSMUSG00000037628.10	Cdkn3	C1_No.difference
ENSMUSG00000105482.1	Gm42596	C1_No.difference
ENSMUSG00000019795.17	Pcmt1	C1_No.difference
ENSMUSG00000047473.14	Zfp30	C1_No.difference
ENSMUSG00000020841.5	Cpd	C1_No.difference
ENSMUSG00000118250.1	Gm5234	C1_No.difference
ENSMUSG00000053411.16	Cbx7	C1_No.difference
ENSMUSG00000118000.1	Gm50217	C1_No.difference
ENSMUSG00000041075.8	Fzd7	C1_No.difference
ENSMUSG00000114231.1	Gm40968	C1_No.difference
ENSMUSG00000116900.1	Gm8387	C1_No.difference
ENSMUSG00000046997.5	Spsb4	C1_No.difference
ENSMUSG00000020020.8	Usp44	C1_No.difference
ENSMUSG00000091144.2	Phf11c	C1_No.difference
ENSMUSG00000023861.17	Mpc1	C1_No.difference
ENSMUSG00000021953.14	Tdh	C1_No.difference
ENSMUSG00000015126.9	Tsr3	C1_No.difference
ENSMUSG00000066688.4	Gm13083	C1_No.difference
ENSMUSG00000021536.7	Adcy2	C1_No.difference
ENSMUSG00000029073.9	Cptp	C1_No.difference
ENSMUSG00000113673.1	Gm47486	C1_No.difference
ENSMUSG00000108738.1	Gm44777	C1_No.difference
ENSMUSG00000031982.5	Arv1	C1_No.difference
ENSMUSG00000091930.2	Vmn2r52	C1_No.difference
ENSMUSG00000106917.1	Gm7832	C1_No.difference
ENSMUSG00000114118.1	Gm48829	C1_No.difference
ENSMUSG00000109975.1	Gm19196	C1_No.difference
ENSMUSG00000087038.9	2900079G21Rik	C1_No.difference
ENSMUSG00000104340.1	Gm10522	C1_No.difference
ENSMUSG00000000049.11	Apoh	C1_No.difference
ENSMUSG00000033213.16	AA467197	C1_No.difference
ENSMUSG00000015365.15	Mov10l1	C1_No.difference
ENSMUSG00000025141.3	Myadml2	C1_No.difference
ENSMUSG00000042448.5	Hoxd1	C1_No.difference
ENSMUSG00000031953.2	Tmem170	C1_No.difference
ENSMUSG00000038756.13	Ttll6	C1_No.difference
ENSMUSG00000110057.1	Gm2225	C1_No.difference
ENSMUSG00000113971.1	Gm2022	C1_No.difference
ENSMUSG00000046338.4	Gpat2	C1_No.difference
ENSMUSG00000009114.17	2610028H24Rik	C1_No.difference
ENSMUSG00000109916.1	Gm45551	C1_No.difference
ENSMUSG00000030800.10	Prss8	C1_No.difference
ENSMUSG00000026686.14	Lmx1a	C1_No.difference
ENSMUSG00000048833.9	Slc39a9	C1_No.difference
ENSMUSG00000013418.8	B4galnt2	C1_No.difference
ENSMUSG00000021123.12	Rdh12	C1_No.difference
ENSMUSG00000113847.1	Gm48799	C1_No.difference
ENSMUSG00000049123.10	Catsperg2	C1_No.difference
ENSMUSG00000032112.10	Trappc4	C1_No.difference
ENSMUSG00000100816.1	Gm28321	C1_No.difference
ENSMUSG00000030660.9	Pik3c2a	C1_No.difference
ENSMUSG00000071656.7	Lrrn4cl	C1_No.difference
ENSMUSG00000047143.3	Dmrta2	C1_No.difference
ENSMUSG00000085403.1	Gm13068	C1_No.difference
ENSMUSG00000110206.1	Flt3l	C1_No.difference
ENSMUSG00000055720.10	Ubl7	C1_No.difference
ENSMUSG00000018923.13	Med11	C1_No.difference
ENSMUSG00000116714.1	2210020O09Rik	C1_No.difference
ENSMUSG00000044957.3	Pp2d1	C1_No.difference
ENSMUSG00000051515.9	Fam181b	C1_No.difference
ENSMUSG00000038522.7	Mfsd4b1	C1_No.difference
ENSMUSG00000082925.1	Gm13135	C1_No.difference
ENSMUSG00000095936.3	Zscan4e	C1_No.difference
ENSMUSG00000049357.11	Brd8dc	C1_No.difference
ENSMUSG00000074011.4	Gm7682	C1_No.difference
ENSMUSG00000085748.1	Gm12280	C1_No.difference
ENSMUSG00000056116.18	H2-T22	C1_No.difference
ENSMUSG00000116940.1	Gm7450	C1_No.difference
ENSMUSG00000033080.9	Vsx1	C1_No.difference
ENSMUSG00000098561.1	Gtpbp4-ps5	C1_No.difference
ENSMUSG00000118212.1	Gm41836	C1_No.difference
ENSMUSG00000032291.8	Crabp1	C1_No.difference
ENSMUSG00000082934.1	Gm13887	C1_No.difference
ENSMUSG00000090417.4	Vmn2r94	C1_No.difference
ENSMUSG00000069620.6	Gm5250	C1_No.difference
ENSMUSG00000113559.1	Gm40987	C1_No.difference
ENSMUSG00000001510.8	Dlx3	C1_No.difference
ENSMUSG00000094436.1	Gm16327	C1_No.difference
ENSMUSG00000070306.3	Ccdc153	C1_No.difference
ENSMUSG00000000916.15	Nsun5	C1_No.difference
ENSMUSG00000092166.2	Gm7942	C1_No.difference
ENSMUSG00000092019.4	Gm4027	C1_No.difference
ENSMUSG00000108221.1	Gm44203	C1_No.difference
ENSMUSG00000087863.1	Gm24442	C1_No.difference
ENSMUSG00000042745.9	Id1	C1_No.difference
ENSMUSG00000112212.1	Gm46189	C1_No.difference
ENSMUSG00000035521.13	Gnptg	C1_No.difference
ENSMUSG00000068686.12	Cd59b	C1_No.difference
ENSMUSG00000101447.1	Gm28826	C1_No.difference
ENSMUSG00000083718.2	Ccnb2-ps	C1_No.difference
ENSMUSG00000046312.4	Myorg	C1_No.difference
ENSMUSG00000103883.1	Gm37010	C1_No.difference
ENSMUSG00000083720.1	Gm12901	C1_No.difference
ENSMUSG00000059839.9	Zfp874b	C1_No.difference
ENSMUSG00000058618.6	Defa39	C1_No.difference
ENSMUSG00000055170.4	Ifng	C1_No.difference
ENSMUSG00000020317.14	Theg	C1_No.difference
ENSMUSG00000061469.3	Gm12569	C1_No.difference
ENSMUSG00000113481.1	Gm48388	C1_No.difference
ENSMUSG00000020774.9	Aspa	C1_No.difference
ENSMUSG00000038543.13	BC028528	C1_No.difference
ENSMUSG00000078495.10	Zfp984	C1_No.difference
ENSMUSG00000063409.12	Lrrc43	C1_No.difference
ENSMUSG00000098035.1	Gm5335	C1_No.difference
ENSMUSG00000114075.1	Gm16368	C1_No.difference
ENSMUSG00000029120.10	Ppp2r2c	C1_No.difference
ENSMUSG00000022619.5	Mapk8ip2	C1_No.difference
ENSMUSG00000083011.1	Gm12816	C1_No.difference
ENSMUSG00000097814.5	Panct2	C1_No.difference
ENSMUSG00000062785.14	Kcnc3	C1_No.difference
ENSMUSG00000104126.1	Gm37486	C1_No.difference
ENSMUSG00000106913.1	9430007M09Rik	C1_No.difference
ENSMUSG00000074867.4	Zfp808	C1_No.difference
ENSMUSG00000099056.1	Gtpbp4-ps3	C1_No.difference
ENSMUSG00000057215.6	Platr28	C1_No.difference
ENSMUSG00000028252.20	Ccnc	C1_No.difference
ENSMUSG00000039942.15	Ptger4	C1_No.difference
ENSMUSG00000090744.7	Gm6871	C1_No.difference
ENSMUSG00000009628.14	Tex15	C1_No.difference
ENSMUSG00000098194.1	Gm7286	C1_No.difference
ENSMUSG00000070336.3	Fbxo47	C1_No.difference
ENSMUSG00000030822.15	Prr14	C1_No.difference
ENSMUSG00000029148.15	Nrbp1	C1_No.difference
ENSMUSG00000114729.1	C330022B21Rik	C1_No.difference
ENSMUSG00000084933.1	Gm13962	C1_No.difference
ENSMUSG00000034263.13	Ints14	C1_No.difference
ENSMUSG00000052479.5	A330008L17Rik	C1_No.difference
ENSMUSG00000114237.1	Gm48694	C1_No.difference
ENSMUSG00000078151.3	Gm12226	C1_No.difference
ENSMUSG00000103350.1	Tdpoz6	C1_No.difference
ENSMUSG00000080722.3	Defa-ps7	C1_No.difference
ENSMUSG00000021081.12	Serpina1f	C1_No.difference
ENSMUSG00000024158.17	Hagh	C1_No.difference
ENSMUSG00000097927.2	Gm6999	C1_No.difference
ENSMUSG00000003190.12	Bcl2l12	C1_No.difference
ENSMUSG00000110020.1	Gm45441	C1_No.difference
ENSMUSG00000084758.1	Gm12798	C1_No.difference
ENSMUSG00000001138.13	Cnnm3	C1_No.difference
ENSMUSG00000051022.7	Hs3st1	C1_No.difference
ENSMUSG00000087596.1	Gm11715	C1_No.difference
ENSMUSG00000047394.9	Odf3b	C1_No.difference
ENSMUSG00000117379.1	Gm50022	C1_No.difference
ENSMUSG00000103574.1	Gm37116	C1_No.difference
ENSMUSG00000116455.1	Gm35974	C1_No.difference
ENSMUSG00000046959.16	Slc26a1	C1_No.difference
ENSMUSG00000056579.18	Tug1	C1_No.difference
ENSMUSG00000087611.1	4930458D05Rik	C1_No.difference
ENSMUSG00000089886.1	Gm16184	C1_No.difference
ENSMUSG00000085300.1	Gm16345	C1_No.difference
ENSMUSG00000091080.2	Prr23a1	C1_No.difference
ENSMUSG00000042678.17	Myo15	C1_No.difference
ENSMUSG00000105880.1	Gm43678	C1_No.difference
ENSMUSG00000047749.2	Zc3hav1l	C1_No.difference
ENSMUSG00000042184.11	1700069L16Rik	C1_No.difference
ENSMUSG00000042737.9	Dpm3	C1_No.difference
ENSMUSG00000027222.14	Pex16	C1_No.difference
ENSMUSG00000118058.1	Gm3631	C1_No.difference
ENSMUSG00000094597.2	Gm4810	C1_No.difference
ENSMUSG00000102462.1	Gm5542	C1_No.difference
ENSMUSG00000097339.5	Gm26671	C1_No.difference
ENSMUSG00000041815.14	Poldip3	C1_No.difference
ENSMUSG00000072621.13	Slfn10-ps	C1_No.difference
ENSMUSG00000043311.7	D17H6S53E	C1_No.difference
ENSMUSG00000108831.1	Gm7957	C1_No.difference
ENSMUSG00000116516.1	Gm49444	C1_No.difference
ENSMUSG00000114701.1	Gm47731	C1_No.difference
ENSMUSG00000044556.3	Tex38	C1_No.difference
ENSMUSG00000091498.4	Mpc1-ps	C1_No.difference
ENSMUSG00000081762.1	Gm13738	C1_No.difference
ENSMUSG00000103083.1	A630035G10Rik	C1_No.difference
ENSMUSG00000055413.12	H2-Q5	C1_No.difference
ENSMUSG00000075284.10	Wipf1	C1_No.difference
ENSMUSG00000096750.7	Gm11757	C1_No.difference
ENSMUSG00000097483.2	Gm26806	C1_No.difference
ENSMUSG00000044703.5	Phf11a	C1_No.difference
ENSMUSG00000118243.1	Gm50203	C1_No.difference
ENSMUSG00000107357.1	Gm42662	C1_No.difference
ENSMUSG00000110024.1	Gm7210	C1_No.difference
ENSMUSG00000031957.6	Ctrb1	C1_No.difference
ENSMUSG00000083820.1	Ndufs6b	C1_No.difference
ENSMUSG00000095057.1	Zfp353-ps	C1_No.difference
ENSMUSG00000100674.1	Gm28806	C1_No.difference
ENSMUSG00000001420.13	Tmem79	C1_No.difference
ENSMUSG00000025157.8	Zdhhc16	C1_No.difference
ENSMUSG00000103413.1	Gm38389	C1_No.difference
ENSMUSG00000105093.1	Gm17815	C1_No.difference
ENSMUSG00000087470.2	A630031M04Rik	C1_No.difference
ENSMUSG00000093483.1	AA465934	C1_No.difference
ENSMUSG00000051343.11	Rab11fip5	C1_No.difference
ENSMUSG00000042763.9	Maneal	C1_No.difference
ENSMUSG00000108687.1	Gm45007	C1_No.difference
ENSMUSG00000044062.7	Plekhd1os	C1_No.difference
ENSMUSG00000040657.3	1700063H04Rik	C1_No.difference
ENSMUSG00000102256.1	Gm38258	C1_No.difference
ENSMUSG00000096714.2	Olfr699	C1_No.difference
ENSMUSG00000075307.3	Klhl41	C1_No.difference
ENSMUSG00000046168.9	Kcnrg	C1_No.difference
ENSMUSG00000073510.2	Gm7647	C1_No.difference
ENSMUSG00000038828.13	Tmem214	C1_No.difference
ENSMUSG00000086166.1	Gm14342	C1_No.difference
ENSMUSG00000096446.1	Gm8104	C1_No.difference
ENSMUSG00000110554.1	Gm35256	C1_No.difference
ENSMUSG00000091867.2	Cyp2a22	C1_No.difference
ENSMUSG00000087244.1	Gm7284	C1_No.difference
ENSMUSG00000108461.1	AV356131	C1_No.difference
ENSMUSG00000047674.2	Pdha2	C1_No.difference
ENSMUSG00000061520.4	Olfr153	C1_No.difference
ENSMUSG00000028680.14	Plk3	C1_No.difference
ENSMUSG00000109313.1	Gm44693	C1_No.difference
ENSMUSG00000073409.12	H2-Q6	C1_No.difference
ENSMUSG00000080790.1	Gm7638	C1_No.difference
ENSMUSG00000081363.2	Gm11500	C1_No.difference
ENSMUSG00000042073.15	Abhd14b	C1_No.difference
ENSMUSG00000081223.1	Gm12247	C1_No.difference
ENSMUSG00000078938.9	Syce3	C1_No.difference
ENSMUSG00000075610.9	Tmem92	C1_No.difference
ENSMUSG00000095661.1	Gm8935	C1_No.difference
ENSMUSG00000096167.4	Olfr887	C1_No.difference
ENSMUSG00000031988.10	Vps26b	C1_No.difference
ENSMUSG00000032839.13	Trpc1	C1_No.difference
ENSMUSG00000110201.1	Gm45675	C1_No.difference
ENSMUSG00000023826.16	Prkn	C1_No.difference
ENSMUSG00000093489.1	Gm20625	C1_No.difference
ENSMUSG00000103700.1	Gm6555	C1_No.difference
ENSMUSG00000105024.1	Gm43561	C1_No.difference
ENSMUSG00000107315.1	BC080696	C1_No.difference
ENSMUSG00000074071.11	Fam169b	C1_No.difference
ENSMUSG00000036411.10	9530077C05Rik	C1_No.difference
ENSMUSG00000102973.1	E430014B02Rik	C1_No.difference
ENSMUSG00000074681.2	Defb23	C1_No.difference
ENSMUSG00000098557.1	Kctd12	C1_No.difference
ENSMUSG00000043155.4	Hpdl	C1_No.difference
ENSMUSG00000022149.17	C9	C1_No.difference
ENSMUSG00000027967.8	Neurog2	C1_No.difference
ENSMUSG00000087305.8	A430035B10Rik	C1_No.difference
ENSMUSG00000073860.12	Gm829	C1_No.difference
ENSMUSG00000027082.15	Tfpi	C1_No.difference
ENSMUSG00000098003.2	Gm6317	C1_No.difference
ENSMUSG00000096619.1	Gm2035	C1_No.difference
ENSMUSG00000097683.2	Gm26644	C1_No.difference
ENSMUSG00000032818.16	Loxhd1	C1_No.difference
ENSMUSG00000087478.1	4930506C21Rik	C1_No.difference
ENSMUSG00000060427.15	Zfp868	C1_No.difference
ENSMUSG00000027811.9	4930579G24Rik	C1_No.difference
ENSMUSG00000048502.14	Duxbl1	C1_No.difference
ENSMUSG00000038930.11	Rccd1	C1_No.difference
ENSMUSG00000027751.13	Supt20	C1_No.difference
ENSMUSG00000089804.2	Gm16136	C1_No.difference
ENSMUSG00000094778.3	Olfr143	C1_No.difference
ENSMUSG00000114332.1	Gm8847	C1_No.difference
ENSMUSG00000007837.11	Prrg2	C1_No.difference
ENSMUSG00000040907.15	Atp1a3	C1_No.difference
ENSMUSG00000090411.2	Vmn1r174	C1_No.difference
ENSMUSG00000059625.6	Sohlh1	C1_No.difference
ENSMUSG00000024232.2	Bambi	C1_No.difference
ENSMUSG00000081575.1	Gm12090	C1_No.difference
ENSMUSG00000109166.1	Gm5890	C1_No.difference
ENSMUSG00000090319.2	Gm4462	C1_No.difference
ENSMUSG00000098115.1	Gm8816	C1_No.difference
ENSMUSG00000027564.4	Cypt12	C1_No.difference
ENSMUSG00000080969.1	Taf9-ps	C1_No.difference
ENSMUSG00000109834.1	Gm5650	C1_No.difference
ENSMUSG00000032305.15	Fam219b	C1_No.difference
ENSMUSG00000106878.1	Gm17808	C1_No.difference
ENSMUSG00000047657.6	Crry-ps	C1_No.difference
ENSMUSG00000112139.1	Gm47431	C1_No.difference
ENSMUSG00000112614.1	Gm9030	C1_No.difference
ENSMUSG00000103156.1	Gm38293	C1_No.difference
ENSMUSG00000092625.2	Gm20404	C1_No.difference
ENSMUSG00000087547.1	Platr27	C1_No.difference
ENSMUSG00000097073.7	9430037G07Rik	C1_No.difference
ENSMUSG00000040428.19	Plekha4	C1_No.difference
ENSMUSG00000038521.17	C1s1	C1_No.difference
ENSMUSG00000079890.2	Gm12106	C1_No.difference
ENSMUSG00000113583.1	Gm10264	C1_No.difference
ENSMUSG00000085477.7	Gm13335	C1_No.difference
ENSMUSG00000070583.1	Fv1	C1_No.difference
ENSMUSG00000086159.1	Gm13025	C1_No.difference
ENSMUSG00000046879.7	Irgm1	C1_No.difference
ENSMUSG00000059866.13	Tnip2	C1_No.difference
ENSMUSG00000023902.18	Zscan10	C1_No.difference
ENSMUSG00000107356.1	Gm18118	C1_No.difference
ENSMUSG00000056155.6	Nanos3	C1_No.difference
ENSMUSG00000117914.1	Gm29863	C1_No.difference
ENSMUSG00000001666.8	Ddt	C1_No.difference
ENSMUSG00000024797.14	Vps51	C1_No.difference
ENSMUSG00000015484.3	Fam163a	C1_No.difference
ENSMUSG00000091195.1	Gm17332	C1_No.difference
ENSMUSG00000027610.17	Gss	C1_No.difference
ENSMUSG00000039754.10	Alkbh4	C1_No.difference
ENSMUSG00000118607.1	AC147806.2	C1_No.difference
ENSMUSG00000085234.1	Gm15614	C1_No.difference
ENSMUSG00000021951.7	Eef1akmt1	C1_No.difference
ENSMUSG00000060550.16	H2-Q7	C1_No.difference
ENSMUSG00000044229.9	Nxpe4	C1_No.difference
ENSMUSG00000043897.13	Vmn2r2	C1_No.difference
ENSMUSG00000052819.6	Best2	C1_No.difference
ENSMUSG00000085507.1	Gm2709	C1_No.difference
ENSMUSG00000029211.11	Gabra4	C1_No.difference
ENSMUSG00000038564.11	Ift172	C1_No.difference
ENSMUSG00000103499.5	Gm6558	C1_No.difference
ENSMUSG00000051427.14	Ccdc157	C1_No.difference
ENSMUSG00000095071.2	AF067061	C1_No.difference
ENSMUSG00000093773.1	Obox3-ps7	C1_No.difference
ENSMUSG00000073778.2	Faddos	C1_No.difference
ENSMUSG00000080222.2	Gm11486	C1_No.difference
ENSMUSG00000024207.8	Acsbg2	C1_No.difference
ENSMUSG00000022639.14	Dubr	C1_No.difference
ENSMUSG00000110545.1	Gm7730	C1_No.difference
ENSMUSG00000001323.17	Srr	C1_No.difference
ENSMUSG00000050549.8	Fam241a	C1_No.difference
ENSMUSG00000039873.4	Neurl2	C1_No.difference
ENSMUSG00000040364.8	Sec1	C1_No.difference
ENSMUSG00000038599.14	Capn8	C1_No.difference
ENSMUSG00000106549.1	Gm42653	C1_No.difference
ENSMUSG00000055926.3	Gm14137	C1_No.difference
ENSMUSG00000020227.10	Irak3	C1_No.difference
ENSMUSG00000115021.1	Vmn1r173	C1_No.difference
ENSMUSG00000101007.1	Gm29541	C1_No.difference
ENSMUSG00000109250.1	Gm5053	C1_No.difference
ENSMUSG00000117534.1	Gm20161	C1_No.difference
ENSMUSG00000028389.12	Zfp37	C1_No.difference
ENSMUSG00000084260.1	Gm12844	C1_No.difference
ENSMUSG00000089687.2	Rab42	C1_No.difference
ENSMUSG00000047976.4	Kcna1	C1_No.difference
ENSMUSG00000058005.3	Tdpoz3	C1_No.difference
ENSMUSG00000096175.3	Gm21761	C1_No.difference
ENSMUSG00000075602.10	Ly6a	C1_No.difference
ENSMUSG00000107348.1	Gm6468	C1_No.difference
ENSMUSG00000051716.6	Apon	C1_No.difference
ENSMUSG00000023120.9	Ldc1	C1_No.difference
ENSMUSG00000025323.10	Sp4	C1_No.difference
ENSMUSG00000114209.1	Gm48433	C1_No.difference
ENSMUSG00000068083.2	Cyp2d40	C1_No.difference
ENSMUSG00000110958.1	Gm33332	C1_No.difference
ENSMUSG00000089976.1	Gm2389	C1_No.difference
ENSMUSG00000017144.8	Rnd3	C1_No.difference
ENSMUSG00000066224.14	Arid3c	C1_No.difference
ENSMUSG00000116924.1	4933401D09Rik	C1_No.difference
ENSMUSG00000116220.1	A430088P11Rik	C1_No.difference
ENSMUSG00000085295.7	4930430E12Rik	C1_No.difference
ENSMUSG00000107864.1	Gm44072	C1_No.difference
ENSMUSG00000118038.1	Gm9895	C1_No.difference
ENSMUSG00000081491.1	Gm12778	C1_No.difference
ENSMUSG00000046958.10	4930432E11Rik	C1_No.difference
ENSMUSG00000032656.14	March3	C1_No.difference
ENSMUSG00000114777.1	Gm46427	C1_No.difference
ENSMUSG00000023185.4	Ceacam14	C1_No.difference
ENSMUSG00000062705.7	Tpbpb	C1_No.difference
ENSMUSG00000063611.5	Gm10134	C1_No.difference
ENSMUSG00000112003.1	Gm4864	C1_No.difference
ENSMUSG00000111523.1	Gm47183	C1_No.difference
ENSMUSG00000113322.1	Gm48492	C1_No.difference
ENSMUSG00000078235.3	Fam43b	C1_No.difference
ENSMUSG00000107785.1	Gm45083	C1_No.difference
ENSMUSG00000047094.9	Ofcc1	C1_No.difference
ENSMUSG00000106025.1	Gm42940	C1_No.difference
ENSMUSG00000117634.1	Gm50069	C1_No.difference
ENSMUSG00000087406.1	E130215H24Rik	C1_No.difference
ENSMUSG00000031997.9	Trpc6	C1_No.difference
ENSMUSG00000062818.7	Vmn1r51	C1_No.difference
ENSMUSG00000094281.1	Gm8034	C1_No.difference
ENSMUSG00000094803.1	Gm26072	C1_No.difference
ENSMUSG00000110490.1	Vmn2r-ps91	C1_No.difference
ENSMUSG00000116693.1	Gm29805	C1_No.difference
ENSMUSG00000032303.8	Chrna3	C1_No.difference
ENSMUSG00000107083.1	Gm43313	C2_LT.only
ENSMUSG00000067338.6	Tuba3b	C3_LG.only
ENSMUSG00000039546.9	Ajap1	C3_LG.only
ENSMUSG00000108654.1	Gm9519	C3_LG.only
ENSMUSG00000108928.1	Vmn2r-ps61	C3_LG.only
ENSMUSG00000089716.7	Gm6264	C3_LG.only
ENSMUSG00000093862.2	Gm5117	C3_LG.only
ENSMUSG00000083489.1	Gm11784	C3_LG.only
ENSMUSG00000022055.7	Nefl	C3_LG.only
ENSMUSG00000024963.12	Dnajc4	C3_LG.only
ENSMUSG00000078512.8	Pramef6	C3_LG.only
ENSMUSG00000112792.1	Gm38407	C3_LG.only
ENSMUSG00000098030.1	Gm6771	C3_LG.only
ENSMUSG00000062743.9	Zfp677	C3_LG.only
ENSMUSG00000037653.7	Kctd8	C3_LG.only
ENSMUSG00000085198.1	4933416E03Rik	C3_LG.only
ENSMUSG00000106331.1	Gm5309	C3_LG.only
ENSMUSG00000095341.1	Gm428	C3_LG.only
ENSMUSG00000112232.1	Gm48578	C3_LG.only
ENSMUSG00000089696.3	Spopfm1	C3_LG.only
ENSMUSG00000109595.1	Gm18204	C3_LG.only
ENSMUSG00000095935.1	Gm11238	C3_LG.only
ENSMUSG00000078511.3	Pramef25	C3_LG.only
ENSMUSG00000071645.6	Tut1	C3_LG.only
ENSMUSG00000047220.5	Ccdc36	C3_LG.only
ENSMUSG00000093978.1	Gm12612	C3_LG.only
ENSMUSG00000058153.15	Sez6l	C3_LG.only
ENSMUSG00000025533.15	Asl	C3_LG.only
ENSMUSG00000096700.1	Gm11236	C3_LG.only
ENSMUSG00000031821.11	Gins2	C3_LG.only
ENSMUSG00000068922.14	Msto1	C3_LG.only
ENSMUSG00000090268.1	Spopfm3	C3_LG.only
ENSMUSG00000070867.4	Trabd2b	C3_LG.only
ENSMUSG00000094635.2	Gm7104	C3_LG.only
ENSMUSG00000060534.16	Dcc	C3_LG.only
ENSMUSG00000027498.14	Cstf1	C3_LG.only
ENSMUSG00000026227.11	2810459M11Rik	C3_LG.only
ENSMUSG00000004891.16	Nes	C3_LG.only
ENSMUSG00000115597.1	Gm49030	C3_LG.only
ENSMUSG00000036980.13	Taf6	C3_LG.only
ENSMUSG00000103210.1	Gm5852	C3_LG.only
ENSMUSG00000115393.1	Gm49052	C3_LG.only
ENSMUSG00000057982.8	Zfp809	C3_LG.only
ENSMUSG00000070890.3	Gm12794	C3_LG.only
ENSMUSG00000073910.10	Mob3b	C3_LG.only
ENSMUSG00000063506.14	Arhgap22	C3_LG.only
ENSMUSG00000104338.1	Gm9131	C3_LG.only
ENSMUSG00000031932.14	Gpr83	C3_LG.only
ENSMUSG00000095363.2	Gm4567	C3_LG.only
ENSMUSG00000051379.12	Flrt3	C3_LG.only
ENSMUSG00000052384.14	Nrros	C3_LG.only
ENSMUSG00000109398.2	Gm3854	C3_LG.only
ENSMUSG00000039224.1	D1Pas1	C4_LTG.only
ENSMUSG00000060499.7	Rpl10l	C4_LTG.only
ENSMUSG00000112183.1	Gm48306	C4_LTG.only
ENSMUSG00000099216.1	Obox8	C4_LTG.only
ENSMUSG00000030917.13	Tmem159	C4_LTG.only
ENSMUSG00000078184.1	Rbm8a2	C4_LTG.only
ENSMUSG00000039200.16	Atf7ip2	C4_LTG.only
ENSMUSG00000068923.14	Syt11	C4_LTG.only
ENSMUSG00000066150.12	Slc31a1	C4_LTG.only
ENSMUSG00000005148.8	Klf5	C4_LTG.only
ENSMUSG00000069835.10	Sat2	C4_LTG.only
ENSMUSG00000092125.1	AA543401	C4_LTG.only
ENSMUSG00000094311.1	Rfpl4b	C4_LTG.only
ENSMUSG00000104046.1	Gm37567	C4_LTG.only
ENSMUSG00000081766.3	2210409E12Rik	C4_LTG.only
ENSMUSG00000028494.12	Plin2	C4_LTG.only
ENSMUSG00000032398.7	Snapc5	C4_LTG.only
ENSMUSG00000078498.5	Zfp988	C4_LTG.only
ENSMUSG00000008730.17	Hipk1	C4_LTG.only
ENSMUSG00000035201.15	B020004J07Rik	C4_LTG.only
ENSMUSG00000063406.11	Tmed5	C4_LTG.only
ENSMUSG00000060739.8	Nsa2	C4_LTG.only
ENSMUSG00000008976.16	Gabpa	C4_LTG.only
ENSMUSG00000074397.5	Foxr1	C4_LTG.only
ENSMUSG00000060935.6	Tmem263	C4_LTG.only
ENSMUSG00000083530.1	Gm13867	C4_LTG.only
ENSMUSG00000039676.4	Capsl	C4_LTG.only
ENSMUSG00000028986.12	Klhl7	C4_LTG.only
ENSMUSG00000020461.10	Clhc1	C4_LTG.only
ENSMUSG00000036992.10	Nxt1	C4_LTG.only
ENSMUSG00000020534.14	Shmt1	C4_LTG.only
ENSMUSG00000027472.14	Pdrg1	C4_LTG.only
ENSMUSG00000064194.10	Zfp936	C4_LTG.only
ENSMUSG00000022748.8	Cmss1	C4_LTG.only
ENSMUSG00000112894.1	Gm47009	C4_LTG.only
ENSMUSG00000027667.13	Zfp639	C4_LTG.only
ENSMUSG00000086193.1	Gm11508	C4_LTG.only
ENSMUSG00000028557.10	Rnf11	C4_LTG.only
ENSMUSG00000027177.14	Hipk3	C4_LTG.only
ENSMUSG00000110180.1	Gm32567	C4_LTG.only
ENSMUSG00000104014.1	4930562F17Rik	C4_LTG.only
ENSMUSG00000040693.7	Slco4c1	C4_LTG.only
ENSMUSG00000077450.13	Rab11b	C4_LTG.only
ENSMUSG00000106747.1	Gm43025	C4_LTG.only
ENSMUSG00000100205.1	Gm4850	C4_LTG.only
ENSMUSG00000027361.15	Gabpb1	C4_LTG.only
ENSMUSG00000095074.4	Gm3139	C4_LTG.only
ENSMUSG00000104509.1	Gm33994	C4_LTG.only
ENSMUSG00000026110.15	Mgat4a	C4_LTG.only
ENSMUSG00000087385.8	Frg2f1	C4_LTG.only
ENSMUSG00000028907.7	Utp11	C4_LTG.only
ENSMUSG00000048371.8	Pdp2	C4_LTG.only
ENSMUSG00000014767.17	Tbp	C4_LTG.only
ENSMUSG00000047649.9	Cd3eap	C4_LTG.only
ENSMUSG00000055937.1	Krt28	C4_LTG.only
ENSMUSG00000022114.5	Spry2	C4_LTG.only
ENSMUSG00000036376.3	Abt1	C4_LTG.only
ENSMUSG00000034487.4	Poglut3	C4_LTG.only
ENSMUSG00000036478.8	Btg1	C4_LTG.only
ENSMUSG00000039182.6	AW209491	C4_LTG.only
ENSMUSG00000081805.1	Gm14335	C4_LTG.only
ENSMUSG00000090013.1	Gm6507	C4_LTG.only
ENSMUSG00000027229.5	Terb2	C4_LTG.only
ENSMUSG00000067780.3	Pi15	C4_LTG.only
ENSMUSG00000084136.4	Vmn1r207	C4_LTG.only
ENSMUSG00000024993.15	Fam45a	C4_LTG.only
ENSMUSG00000061296.2	Vmn1r210	C4_LTG.only
ENSMUSG00000096259.2	Gm3106	C4_LTG.only
ENSMUSG00000074030.3	Exoc8	C4_LTG.only
ENSMUSG00000028318.14	Polr1e	C4_LTG.only
ENSMUSG00000085549.7	1700047F07Rik	C4_LTG.only
ENSMUSG00000074182.8	Znhit6	C4_LTG.only
ENSMUSG00000037028.7	Gm12800	C4_LTG.only
ENSMUSG00000115219.2	Eef1akmt4	C4_LTG.only
ENSMUSG00000041879.13	Ipo9	C4_LTG.only
ENSMUSG00000028232.13	Tmem68	C4_LTG.only
ENSMUSG00000021149.8	Gtpbp4	C4_LTG.only
ENSMUSG00000041583.8	Obox6	C4_LTG.only
ENSMUSG00000029267.17	Mtf2	C4_LTG.only
ENSMUSG00000016831.12	Tox4	C4_LTG.only
ENSMUSG00000010097.15	Nxf1	C4_LTG.only
ENSMUSG00000001280.13	Sp1	C4_LTG.only
ENSMUSG00000091931.5	Gon7	C4_LTG.only
ENSMUSG00000046133.3	C130073F10Rik	C4_LTG.only
ENSMUSG00000020397.15	Med7	C4_LTG.only
ENSMUSG00000001785.13	Pwp1	C4_LTG.only
ENSMUSG00000042684.8	Npl	C4_LTG.only
ENSMUSG00000031919.6	Tmed6	C4_LTG.only
ENSMUSG00000052316.9	Lrrc15	C4_LTG.only
ENSMUSG00000024732.7	Ccdc86	C4_LTG.only
ENSMUSG00000071671.5	Gm10343	C4_LTG.only
ENSMUSG00000028106.13	Rprd2	C4_LTG.only
ENSMUSG00000040034.15	Nup43	C4_LTG.only
ENSMUSG00000059498.13	Fcgr3	C4_LTG.only
ENSMUSG00000104158.2	Gm38100	C4_LTG.only
ENSMUSG00000053536.7	Cstf2t	C4_LTG.only
ENSMUSG00000067148.15	Polr1c	C4_LTG.only
ENSMUSG00000003444.8	Med29	C4_LTG.only
ENSMUSG00000019987.9	Arg1	C4_LTG.only
ENSMUSG00000020537.9	Drg2	C4_LTG.only
ENSMUSG00000104831.1	B020017C02Rik	C4_LTG.only
ENSMUSG00000055373.8	Fut9	C4_LTG.only
ENSMUSG00000036223.16	Ska1	C4_LTG.only
ENSMUSG00000039771.13	Polr2j	C4_LTG.only
ENSMUSG00000022538.20	Lsg1	C4_LTG.only
ENSMUSG00000027076.10	Timm10	C4_LTG.only
ENSMUSG00000025591.6	Tma16	C4_LTG.only
ENSMUSG00000115579.1	Gm49156	C4_LTG.only
ENSMUSG00000022312.11	Eif3h	C4_LTG.only
ENSMUSG00000066842.18	Hmcn1	C4_LTG.only
ENSMUSG00000040843.10	Tiprl	C4_LTG.only
ENSMUSG00000059669.8	Taf1b	C4_LTG.only
ENSMUSG00000112806.1	Gm48146	C4_LTG.only
ENSMUSG00000063800.5	Prpf38a	C4_LTG.only
ENSMUSG00000072980.3	Oip5	C4_LTG.only
ENSMUSG00000071470.4	Ccnb1ip1	C4_LTG.only
ENSMUSG00000107392.1	Gm7792	C4_LTG.only
ENSMUSG00000020526.12	Znhit3	C4_LTG.only
ENSMUSG00000021273.11	Fdft1	C4_LTG.only
ENSMUSG00000104225.1	4930517L18Rik	C4_LTG.only
ENSMUSG00000019948.4	Actr6	C4_LTG.only
ENSMUSG00000087207.8	Gm13147	C4_LTG.only
ENSMUSG00000099576.1	Gm29040	C4_LTG.only
ENSMUSG00000068129.5	Cst7	C4_LTG.only
ENSMUSG00000070697.4	Utp3	C4_LTG.only
ENSMUSG00000028863.13	Meaf6	C4_LTG.only
ENSMUSG00000032727.14	Mier3	C4_LTG.only
ENSMUSG00000032673.5	Prorsd1	C4_LTG.only
ENSMUSG00000041406.14	BC055324	C4_LTG.only
ENSMUSG00000057157.3	Gm6054	C4_LTG.only
ENSMUSG00000049387.10	Cox7b2	C4_LTG.only
ENSMUSG00000020677.7	Ddx52	C4_LTG.only
ENSMUSG00000050229.3	Pigm	C4_LTG.only
ENSMUSG00000092335.1	Zfp977	C4_LTG.only
ENSMUSG00000058729.13	Lin9	C4_LTG.only
ENSMUSG00000038007.14	Acer2	C4_LTG.only
ENSMUSG00000057561.10	Eif1a	C4_LTG.only
ENSMUSG00000026377.12	Nifk	C4_LTG.only
ENSMUSG00000041360.8	Pum3	C4_LTG.only
ENSMUSG00000021072.12	Tmx1	C4_LTG.only
ENSMUSG00000082540.1	Vmn1r-ps112	C4_LTG.only
ENSMUSG00000071491.2	Vmn1r209	C4_LTG.only
ENSMUSG00000099432.1	Gm18849	C4_LTG.only
ENSMUSG00000092607.9	Scnm1	C4_LTG.only
ENSMUSG00000043421.8	Hilpda	C4_LTG.only
ENSMUSG00000044705.3	Olfr670	C4_LTG.only
ENSMUSG00000094942.7	Gm3604	C4_LTG.only
ENSMUSG00000024867.14	Pip5k1b	C4_LTG.only
ENSMUSG00000024505.16	Dtwd2	C4_LTG.only
ENSMUSG00000091594.2	Gm17067	C4_LTG.only
ENSMUSG00000029610.13	Aimp2	C4_LTG.only
ENSMUSG00000078508.1	Gm13128	C4_LTG.only
ENSMUSG00000028187.10	Rpf1	C4_LTG.only
ENSMUSG00000109054.1	Gm44789	C4_LTG.only
ENSMUSG00000007739.10	Cct4	C4_LTG.only
ENSMUSG00000021116.10	Eif2s1	C4_LTG.only
ENSMUSG00000039809.10	Gabbr2	C4_LTG.only
ENSMUSG00000086049.1	Gm12735	C4_LTG.only
ENSMUSG00000062369.2	Usp17lb	C4_LTG.only
ENSMUSG00000117322.1	6330415G19Rik	C4_LTG.only
ENSMUSG00000071716.5	Apol7e	C4_LTG.only
ENSMUSG00000024827.10	Gldc	C6_LT.and.LTG
ENSMUSG00000046031.7	Calhm6	C6_LT.and.LTG
ENSMUSG00000110097.1	Zscan4a	C7_LG.and.LTG
ENSMUSG00000093421.1	Obox3-ps6	C7_LG.and.LTG
ENSMUSG00000090714.10	Zscan4d	C7_LG.and.LTG
ENSMUSG00000066772.12	Obox3	C7_LG.and.LTG
ENSMUSG00000028109.14	Hormad1	C7_LG.and.LTG
ENSMUSG00000100592.1	Gm28645	C7_LG.and.LTG
ENSMUSG00000025196.4	Cpn1	C7_LG.and.LTG
ENSMUSG00000109969.1	Zscan4-ps3	C7_LG.and.LTG
ENSMUSG00000023289.11	Sva	C7_LG.and.LTG
ENSMUSG00000025716.14	Myo3a	C7_LG.and.LTG
ENSMUSG00000093509.1	Obox3-ps3	C7_LG.and.LTG
ENSMUSG00000114632.1	Gm48399	C7_LG.and.LTG
ENSMUSG00000093727.1	Obox3-ps5	C7_LG.and.LTG
ENSMUSG00000037940.17	Inpp4b	C7_LG.and.LTG
ENSMUSG00000099936.1	Gm28867	C7_LG.and.LTG
ENSMUSG00000084902.2	Gm281	C7_LG.and.LTG
ENSMUSG00000093584.1	Obox3-ps2	C7_LG.and.LTG
ENSMUSG00000085878.1	Gm12823	C7_LG.and.LTG
ENSMUSG00000093665.2	Obox3-ps1	C7_LG.and.LTG
ENSMUSG00000000320.10	Alox12	C7_LG.and.LTG
ENSMUSG00000074865.11	Zfp934	C7_LG.and.LTG
ENSMUSG00000023882.15	Zfp54	C7_LG.and.LTG
ENSMUSG00000043522.8	A430060F13Rik	C7_LG.and.LTG
ENSMUSG00000021418.15	Rpp40	C7_LG.and.LTG
ENSMUSG00000093770.1	Obox3-ps4	C7_LG.and.LTG
ENSMUSG00000113566.1	Gm40977	C7_LG.and.LTG
ENSMUSG00000063047.9	Zfp780b	C7_LG.and.LTG
ENSMUSG00000099623.2	Gm4526	C7_LG.and.LTG
ENSMUSG00000104775.1	Gm8182	C7_LG.and.LTG
ENSMUSG00000102517.1	Gm38085	C7_LG.and.LTG
ENSMUSG00000021965.3	Ska3	C7_LG.and.LTG
ENSMUSG00000032396.17	Dis3l	C7_LG.and.LTG
ENSMUSG00000068823.10	Csde1	C7_LG.and.LTG
ENSMUSG00000113342.1	AA414992	C7_LG.and.LTG
ENSMUSG00000022824.12	Muc13	C7_LG.and.LTG
ENSMUSG00000078509.1	Pramef17	C7_LG.and.LTG
ENSMUSG00000109516.1	Gm6882	C7_LG.and.LTG
ENSMUSG00000004070.15	Hmox2	C7_LG.and.LTG
ENSMUSG00000074771.10	Ankef1	C7_LG.and.LTG
ENSMUSG00000031577.10	Tti2	C7_LG.and.LTG
ENSMUSG00000113394.1	Gm48436	C7_LG.and.LTG
ENSMUSG00000046192.4	Iqub	C8_All
ENSMUSG00000055069.3	Rab39	C8_All
